# Supplementary material for: Single-cell transcriptomic atlas of goat ovarian aging
Source: J Anim Sci Biotechnol. 2023 Dec 6;14:151. doi: 10.1186/s40104-023-00948-8 (PMC10699009; doi:10.1186/s40104-023-00948-8)
Supplement: Supplementary file 1 — Additional file 1: Table S1. List of marker genes used to score the cell cycle phases for each single cell. [file 40104_2023_948_MOESM1_ESM.xlsx]

## Sheet: Sheet1
The list of marker genes to score the cell cycle phases for each single cell. 42 genes were used as S phase marker genes, and 54 gene were used as G2M phase genes.
S_phase_genes	Mcm5	G2/M phase genes	Hmgb2
	Pcna		Cdk1
	Tyms		Nusap1
	Fen1		Ube2c
	Mcm2		Birc5
	Mcm4		Tpx2
	Rrm1		Top2a
	Ung		Ndc80
	Gins2		Cks2
	Mcm6		Nuf2
	Cdca7		Cks1b
	Dtl		Mki67
	Prim1		Tmpo
	Uhrf1		Cenpf
	Hells		Tacc3
	Rfc2		Fam64a
	Rpa2		Smc4
	Nasp		Ccnb2
	Rad51ap1		Ckap2l
	Gmnn		Ckap2
	Wdr76		Aurkb
	Slbp		Bub1
	Ccne2		Kif11
	Ubr7		Anp32e
	Pold3		Tubb4b
	Msh2		Gtse1
	Atad2		Kif20b
	Rad51		Hjurp
	Rrm2		Cdca3
	Cdc45		Hn1
	Cdc6		Cdc20
	Exo1		Ttk
	Tipin		Cdc25c
	Dscc1		Kif2c
	Blm		Rangap1
	Casp8ap2		Ncapd2
	Usp1		Dlgap5
	Clspn		Cdca2
	Pola1		Cdca8
	Chaf1b		Ect2
	Brip1		Kif23
	E2f8		Hmmr
			Aurka
			Psrc1
			Anln
			Lbr
			Ckap5
			Cenpe
			Ctcf
			Nek2
			G2e3
			Gas2l3
			Cbx5
			Cenpa
