# Supplementary material for: Single-cell transcriptomic atlas of goat ovarian aging
Source: J Anim Sci Biotechnol. 2023 Dec 6;14:151. doi: 10.1186/s40104-023-00948-8 (PMC10699009; doi:10.1186/s40104-023-00948-8)
Supplement: Supplementary file 3 — Additional file 3: Tables S2–S4. The barcode information of the newborn group, the young group and the aging group, respectively. [file 40104_2023_948_MOESM3_ESM.xlsx]

## Sheet: Table S2
Table S2 Barcode information of the newborn group
Barcode	nCount_RNA	nFeature_RNA	percent.mt	percent.ribo	percent.redcell	Sample	doublet_scores	predicted_doublets	Filtered_Barcode
AAACCCAAGAAAGTCT-1	5670	1539	3.49206	0	0	D1	0.0548446	0	TRUE
AAACCCAAGGGCCAAT-1	20072	4107	5.28597	0	0.00498206	D1	0.0249668	0	TRUE
AAACCCACAAGTACCT-1	4535	1476	3.39581	0	0	D1	0.0790763	0	TRUE
AAACCCACAAGTTTGC-1	4449	1417	1.55091	0	0	D1	0.0840438	0	TRUE
AAACCCACAGGCGTTC-1	3643	1341	4.47433	0	0	D1	0.126452	0	TRUE
AAACCCACATGGGTCC-1	10577	2372	4.94469	0	0	D1	0.0445305	0	TRUE
AAACCCACATTAAGCC-1	12345	3140	7.2904	0	0	D1	0.0563302	0	TRUE
AAACCCAGTCGGCCTA-1	3346	1330	11.5362	0	0	D1	0.0269394	0	FALSE
AAACCCAGTGAGGAAA-1	9175	1974	4.0327	0	0	D1	0.0269394	0	TRUE
AAACCCATCGAGTGGA-1	2591	1263	7.64184	0	0	D1	0.046875	0	TRUE
AAACCCATCGGACTGC-1	1818	849	4.45545	0	0	D1	0.052017	0	TRUE
AAACCCATCTCTCTAA-1	7577	2193	4.30249	0	0	D1	0.0664184	0	TRUE
AAACCCATCTGGCCTT-1	5974	1606	0.100435	0	0	D1	0.0481013	0	TRUE
AAACGAAAGGTGAGAA-1	6341	1764	6.78126	0	0	D1	0.0493658	0	TRUE
AAACGAACAACCCTAA-1	2677	1132	12.514	0	0	D1	0.037308	0	FALSE
AAACGAACACTTCAAG-1	2196	875	39.5719	0	0	D1	0.0145386	0	FALSE
AAACGAACAGCTCCTT-1	4108	1658	5.93963	0	0	D1	0.0611046	0	TRUE
AAACGAACAGTGTGGA-1	5694	1158	5.63751	0	0	D1	0.101995	0	TRUE
AAACGAACATCCTCAC-1	2968	1278	5.35714	0	0	D1	0.0506704	0	TRUE
AAACGAAGTATGAAAC-1	1196	665	6.43813	0	0	D1	0.0145386	0	TRUE
AAACGAAGTGTTTCTT-1	5121	1575	7.75239	0	0	D1	0.0237224	0	TRUE
AAACGAATCCGCAAAT-1	2766	1210	11.8583	0	0	D1	0.0095626	0	FALSE
AAACGAATCGGCTGGT-1	13435	2424	5.70897	0	0	D1	0.0321095	0	TRUE
AAACGCTCAACCACGC-1	5506	1909	4.70396	0	0	D1	0.00922266	0	TRUE
AAACGCTCAAGCACCC-1	860	472	4.53488	0	0	D1	0.369656	0	TRUE
AAACGCTCAAGGCCTC-1	18971	3860	3.74255	0	0	D1	0.0262671	0	TRUE
AAACGCTGTACGATCT-1	8950	2554	4.32402	0	0	D1	0.0423197	0	TRUE
AAACGCTGTCGTACTA-1	3133	1176	2.71305	0	0	D1	0.0548446	0	TRUE
AAACGCTGTGCAACGA-1	3111	1282	9.09675	0	0	D1	0.046875	0	TRUE
AAACGCTTCACATTGG-1	10000	2215	3.4	0	0	D1	0.0493658	0	TRUE
AAACGCTTCACTCGAA-1	7856	2046	6.50458	0	0	D1	0.0790763	0	TRUE
AAACGCTTCATTACTC-1	13351	3227	3.21324	0	0	D1	0.117371	0	TRUE
AAACGCTTCGAGCCAC-1	747	458	1.74029	0	0	D1	0.0745133	0	TRUE
AAACGCTTCTGTCGTC-1	2579	1040	3.76115	0	0	D1	0.258495	0	TRUE
AAAGAACAGAAAGTCT-1	8116	2039	3.57319	0	0	D1	0.121778	0	TRUE
AAAGAACAGATAGTCA-1	3234	1266	2.1645	0	0	D1	0.109269	0	TRUE
AAAGAACCAAACACCT-1	3343	1047	2.60245	0	0	D1	0.0182244	0	TRUE
AAAGAACCAAGCTCTA-1	4609	1509	3.88371	0	0	D1	0.052017	0	TRUE
AAAGAACCAAGTGTCT-1	8965	1972	4.03793	0	0	D1	0.0337547	0	TRUE
AAAGAACCAATAGTAG-1	9384	2137	5.8717	0	0	D1	0.0337547	0	TRUE
AAAGAACCACAGCGCT-1	3522	1312	3.80466	0	0	D1	0.0423197	0	TRUE
AAAGAACCAGATTTCG-1	3834	1354	4.35576	0	0	D1	0.148358	0	TRUE
AAAGAACCATTCTTCA-1	2638	1115	1.97119	0	0	D1	0.0329218	0	TRUE
AAAGAACGTATCACCA-1	1007	564	17.6763	0	0	D1	0.0548446	0	FALSE
AAAGAACTCAAGCTGT-1	4492	1554	2.29297	0	0	D1	0.0578669	0	TRUE
AAAGAACTCACATCAG-1	29942	4026	3.20954	0	0	D1	0.113208	0	TRUE
AAAGAACTCACTTATC-1	2586	1069	2.08817	0	0	D1	0.0664184	0	TRUE
AAAGAACTCAGAGTGG-1	2667	1187	7.04912	0	0	D1	0.0548446	0	TRUE
AAAGAACTCGCAGTTA-1	12937	2553	3.71029	0	0	D1	0.0354853	0	TRUE
AAAGAACTCGTGTTCC-1	8807	2044	3.73566	0	0	D1	0.0313169	0	TRUE
AAAGAACTCTGCACCT-1	12654	2371	2.82914	0	0	D1	0.0297883	0	TRUE
AAAGGATAGCTGGCTC-1	1991	953	12.7574	0	0	D1	0.0269394	0	FALSE
AAAGGATCAGCTATTG-1	10730	2078	4.08201	0	0	D1	0.0337547	0	TRUE
AAAGGATCATTGAAAG-1	2417	946	5.41994	0	0	D1	0.0645816	0	TRUE
AAAGGATGTACGCGTC-1	3776	1463	4.6875	0	0	D1	0.0594574	0	TRUE
AAAGGATGTAGCCAGA-1	6607	1610	2.02815	0	0	D1	0.161735	0	TRUE
AAAGGATGTGTCACAT-1	5277	1627	1.87607	0	0	D1	0.0493658	0	TRUE
AAAGGATGTTCCATTT-1	6060	1655	4.70297	0	0	D1	0.029051	0	TRUE
AAAGGATTCATTGTTC-1	7970	2410	9.3601	0	0.0125471	D1	0.217074	0	TRUE
AAAGGATTCATTTACC-1	4420	1366	3.1448	0	0	D1	0.161735	0	TRUE
AAAGGATTCTAACGGT-1	11076	2904	5.57963	0	0	D1	0.0329218	0	TRUE
AAAGGATTCTCGTGGG-1	2409	1126	7.97011	0	0	D1	0.0154094	0	TRUE
AAAGGGCAGTCGTTAC-1	12408	2658	5.99613	0	0	D1	0.0329218	0	TRUE
AAAGGGCCAGACCAGA-1	11149	2731	5.4265	0	0	D1	0.0434091	0	TRUE
AAAGGGCCAGGTGTTT-1	4055	1710	9.88903	0	0	D1	0.0434091	0	TRUE
AAAGGGCCATGACCCG-1	7446	2186	3.6664	0	0	D1	0.0297883	0	TRUE
AAAGGGCGTCGAATGG-1	8253	2124	5.39198	0	0	D1	0.101995	0	TRUE
AAAGGGCGTTGGGTAG-1	2108	850	11.7173	0	0	D1	0.0840438	0	FALSE
AAAGGGCTCAACCTCC-1	2515	1006	6.24254	0	0	D1	0.0132897	0	TRUE
AAAGGGCTCCAAGCAT-1	15964	2990	3.33876	0	0	D1	0.101995	0	TRUE
AAAGGGCTCCCATAAG-1	4935	1408	1.90476	0	0	D1	0.0256098	0	TRUE
AAAGGGCTCGATTGAC-1	4748	1463	5.70767	0	0	D1	0.161735	0	TRUE
AAAGGGCTCGTAGCCG-1	3023	1062	2.58022	0	0	D1	0.0434091	0	TRUE
AAAGGGCTCTAACACG-1	4427	1363	3.16241	0	0	D1	0.0534077	0	TRUE
AAAGGGCTCTGAACGT-1	4311	1524	5.52076	0	0	D1	0.0866966	0	TRUE
AAAGGTAAGAGGCGGA-1	4769	1550	10.4215	0	0	D1	0.0337547	0	FALSE
AAAGGTAAGCAAATCA-1	749	425	8.14419	0	0	D1	0.0894723	0	TRUE
AAAGGTAAGTAGCTCT-1	15463	2678	4.13245	0	0.00646705	D1	0.0986301	0	TRUE
AAAGGTAAGTAGTCCT-1	2884	1165	6.34535	0	0.0346741	D1	0.294679	0	TRUE
AAAGGTACAACGGTAG-1	5546	1486	4.72413	0	0	D1	0.046875	0	TRUE
AAAGGTACATGACTGT-1	2868	1163	2.82427	0	0	D1	0.0337547	0	TRUE
AAAGGTAGTACTAGCT-1	4968	1533	16.9887	0	0	D1	0.046875	0	FALSE
AAAGGTATCCAAGCTA-1	8364	2108	3.82592	0	0	D1	0.0534077	0	TRUE
AAAGGTATCGTTTACT-1	4454	1469	4.13112	0	0	D1	0.0840438	0	TRUE
AAAGTCCAGCTAGCCC-1	7992	1974	2.91542	0	0.0125125	D1	0.101995	0	TRUE
AAAGTCCAGGGAGGGT-1	13584	2668	3.44523	0	0	D1	0.258495	0	TRUE
AAAGTCCAGTAGGGTC-1	12446	2585	4.05753	0	0	D1	0.0382562	0	TRUE
AAAGTCCAGTATGAGT-1	6783	1927	2.74215	0	0	D1	0.09238	0	TRUE
AAAGTCCCAAGCTCTA-1	549	342	25.6831	0	0	D1	0.0149701	0	FALSE
AAAGTCCCAGACACCC-1	4239	1784	6.6761	0	0	D1	0.0187258	0	TRUE
AAAGTCCCATAACAGA-1	11591	2216	4.11526	0	0	D1	0.0208333	0	TRUE
AAAGTCCCATGAAAGT-1	2709	1322	10.6312	0	0	D1	0.121778	0	FALSE
AAAGTCCCATGCCGGT-1	6288	1977	6.7271	0	0	D1	0.0243379	0	TRUE
AAAGTCCGTTTGTTCT-1	3976	1444	4.80382	0	0	D1	0.0158569	0	TRUE
AAAGTCCTCAGTGTGT-1	601	376	2.66223	0	0	D1	0.0578669	0	TRUE
AAAGTCCTCCTTGGAA-1	4296	1729	1.95531	0	0	D1	0.0664184	0	TRUE
AAAGTCCTCTTCTAAC-1	9246	2849	2.66061	0	0	D1	0.0493658	0	TRUE
AAAGTGACAAGCTCTA-1	10696	2232	4.03889	0	0	D1	0.0128878	0	TRUE
AAAGTGACACACTTAG-1	8292	2173	11.095	0	0	D1	0.177243	0	FALSE
AAAGTGACACTGTCCT-1	3176	1365	6.48615	0	0	D1	0.0866966	0	TRUE
AAAGTGAGTCAAAGAT-1	1827	790	4.10509	0	0	D1	0.0305434	0	TRUE
AAAGTGAGTCAGGAGT-1	2751	1148	6.25227	0	0	D1	0.0594574	0	TRUE
AAAGTGAGTTACCCAA-1	8542	1902	3.89838	0	0	D1	0.0382562	0	TRUE
AAAGTGATCACACGAT-1	6854	2020	12.0805	0	0	D1	0.0563302	0	FALSE
AAAGTGATCGTTGCCT-1	4739	1574	2.67989	0	0	D1	0.0534077	0	TRUE
AAAGTGATCTGGCCAG-1	3875	1114	3.79355	0	0	D1	0.0249668	0	TRUE
AAATGGAAGAAGGGAT-1	4797	1367	4.3152	0	0	D1	0.019237	0	TRUE
AAATGGAAGGACGGAG-1	8973	2061	8.00178	0	0	D1	0.136701	0	TRUE
AAATGGAAGGAGGTTC-1	9122	2366	10.2828	0	0	D1	0.442136	0	FALSE
AAATGGAGTACGATTC-1	2884	1027	2.70458	0	0	D1	0.0840438	0	TRUE
AAATGGAGTACGGCAA-1	18924	2903	5.10463	0	0	D1	0.029051	0	TRUE
AAATGGAGTATCGTTG-1	6092	1988	9.06106	0	0	D1	0.148358	0	TRUE
AAATGGAGTATGAAAC-1	3422	1190	5.90298	0	0	D1	0.0745133	0	TRUE
AAATGGAGTCAAGGCA-1	2194	881	5.46946	0	0	D1	0.117371	0	TRUE
AAATGGAGTCGCAACC-1	1536	695	4.29688	0	0	D1	0.117371	0	TRUE
AAATGGAGTTGACTGT-1	1117	644	8.68397	0	0	D1	0.0124929	0	TRUE
AAATGGATCCTAAGTG-1	1711	735	12.6242	0	0	D1	0.0815062	0	FALSE
AAATGGATCCTAGAGT-1	3766	1249	12.0021	0	0	D1	0.0534077	0	FALSE
AAATGGATCCTCACCA-1	12398	3007	4.33941	0	0	D1	0.442136	0	TRUE
AAATGGATCGGTTCAA-1	12949	2422	3.52923	0	0	D1	0.0445305	0	TRUE
AAATGGATCTAGAACC-1	3251	1276	7.59766	0	0	D1	0.0402316	0	TRUE
AAATGGATCTCGTCAC-1	3472	1252	3.77304	0	0	D1	0.0767474	0	TRUE
AACAAAGAGCACACAG-1	15673	3364	5.53819	0	0	D1	0.126452	0	TRUE
AACAAAGAGGTTACAA-1	3113	1225	4.75426	0	0	D1	0.041261	0	TRUE
AACAAAGAGTCGCCAC-1	4514	1433	4.23128	0	0	D1	0.0986301	0	TRUE
AACAAAGAGTTGGAAT-1	16287	3419	5.94953	0	0	D1	0.037308	0	TRUE
AACAAAGCACATTCGA-1	11485	2343	3.36091	0	0	D1	0.0382562	0	TRUE
AACAAAGCACCAATTG-1	8754	2085	3.9639	0	0	D1	0.0534077	0	TRUE
AACAAAGCACCCTAGG-1	4887	1636	3.41723	0	0	D1	0.0256098	0	TRUE
AACAAAGTCATGCCCT-1	8191	2190	4.79795	0	0	D1	0.0434091	0	TRUE
AACAAAGTCCAACTAG-1	1525	716	8.19672	0	0	D1	0.105536	0	TRUE
AACAAAGTCCATCGTC-1	9350	2499	3.20856	0	0	D1	0.217074	0	TRUE
AACAAAGTCCCAACTC-1	3458	1208	3.20995	0	0	D1	0.0815062	0	TRUE
AACAAAGTCCCAGGAC-1	8553	1979	4.34935	0	0.0116918	D1	0.0237224	0	TRUE
AACAACCAGAGTCTTC-1	11466	2518	1.86639	0	0	D1	0.169192	0	TRUE
AACAACCAGCTGTTAC-1	3896	1542	5.39014	0	0	D1	0.113208	0	TRUE
AACAACCAGGTAAAGG-1	3056	1081	5.07199	0	0	D1	0.0213873	0	TRUE
AACAACCAGTTCGGTT-1	11949	2869	2.60273	0	0	D1	0.121778	0	TRUE
AACAACCCAGTTGCGC-1	4083	1389	4.31056	0	0	D1	0.0628116	0	TRUE
AACAACCTCATTTGGG-1	12776	3040	4.11709	0	0	D1	0.0305434	0	TRUE
AACAACCTCGCGGACT-1	17701	3749	5.45167	0	0	D1	0.0106161	0	TRUE
AACAAGAAGCCTTTGA-1	9855	2294	3.8965	0	0	D1	0.0329218	0	TRUE
AACAAGAAGTATGTAG-1	564	339	1.24113	0	0	D1	0.0202905	0	TRUE
AACAAGACACTCTGCT-1	5202	1957	2.86428	0	0	D1	0.121778	0	TRUE
AACAAGAGTCGGTGTC-1	5384	1491	3.84473	0	0	D1	0.121778	0	TRUE
AACAAGAGTTGAGAGC-1	2909	1252	7.25335	0	0	D1	0.0337547	0	TRUE
AACACACAGAAGAGCA-1	3891	1236	2.85274	0	0	D1	0.0269394	0	TRUE
AACACACAGCGCTTCG-1	12159	2490	2.94432	0	0	D1	0.0276271	0	TRUE
AACACACCACACGTGC-1	3284	1474	3.56273	0	0	D1	0.0213873	0	TRUE
AACACACCATACGCAT-1	3111	1242	3.43941	0	0	D1	0.0703075	0	TRUE
AACACACCATTGCAAC-1	4294	1656	4.65766	0	0	D1	0.0790763	0	TRUE
AACACACGTTCATCGA-1	8573	2648	5.85559	0	0	D1	0.0262671	0	TRUE
AACACACTCCTCTAGC-1	3267	1246	2.32629	0	0	D1	0.126452	0	TRUE
AACACACTCTCTCAAT-1	4264	1617	3.49437	0	0	D1	0.105536	0	TRUE
AACACACTCTGCCTGT-1	4950	1747	5.57576	0	0	D1	0.0154094	0	TRUE
AACACACTCTTCGCTG-1	3007	1209	2.6272	0	0	D1	0.0321095	0	TRUE
AACAGGGAGAAACCAT-1	7470	1789	4.29719	0	0	D1	0.0866966	0	TRUE
AACAGGGAGCCACCGT-1	6642	1826	1.95724	0	0	D1	0.105536	0	TRUE
AACAGGGAGCTATCCA-1	3859	1467	3.75745	0	0	D1	0.0402316	0	TRUE
AACAGGGAGGCTAGCA-1	7542	1946	3.34129	0	0	D1	0.169192	0	TRUE
AACAGGGGTCGCAACC-1	1269	649	11.2687	0	0	D1	0.0664184	0	FALSE
AACAGGGGTCGCTTGG-1	3424	1257	8.11916	0	0	D1	0.0106161	0	TRUE
AACAGGGGTGAAGCTG-1	3631	1125	2.61636	0	0	D1	0.046875	0	TRUE
AACAGGGGTGCGGATA-1	7655	1721	2.99151	0	0	D1	0.0113479	0	TRUE
AACAGGGTCAAGAATG-1	6163	1739	2.3852	0	0	D1	0.0815062	0	TRUE
AACAGGGTCACTACGA-1	8054	1937	4.33325	0	0	D1	0.0628116	0	TRUE
AACAGGGTCATCACTT-1	7233	2125	3.80202	0	0	D1	0.0456853	0	TRUE
AACAGGGTCCCGAGGT-1	4015	1333	3.91034	0	0	D1	0.0628116	0	TRUE
AACAGGGTCTCGTTTA-1	7993	2139	2.97761	0	0	D1	0.101995	0	TRUE
AACCAACAGACATACA-1	4979	1688	2.34987	0	0	D1	0.161735	0	TRUE
AACCAACAGGCCACTC-1	7960	2551	3.15327	0	0	D1	0.0363846	0	TRUE
AACCAACGTACGTGAG-1	6547	1792	4.46006	0	0	D1	0.0434091	0	TRUE
AACCAACGTGAATAAC-1	5124	1490	4.00078	0	0	D1	0.0354853	0	TRUE
AACCAACGTGGGCTCT-1	13421	2649	3.90433	0	0	D1	0.0628116	0	TRUE
AACCACAAGTTCCAGT-1	4602	1560	2.80313	0	0	D1	0.0683256	0	TRUE
AACCACACAAAGGGTC-1	936	471	12.3932	0	0	D1	0.177243	0	FALSE
AACCACAGTAATCAGA-1	2570	1061	4.98054	0	0	D1	0.0243379	0	TRUE
AACCACAGTCGGTACC-1	4796	1467	6.15096	0	0	D1	0.0611046	0	TRUE
AACCACAGTGTATCCA-1	5741	1587	4.49399	0	0	D1	0.205765	0	TRUE
AACCACAGTTCAGCGC-1	1482	751	3.77868	0	0	D1	0.0723684	0	TRUE
AACCACAGTTCGGGTC-1	3456	1426	9.375	0	0	D1	0.0256098	0	TRUE
AACCACATCATTTACC-1	1943	857	2.93361	0	0	D1	0.0683256	0	TRUE
AACCACATCCTGCCAT-1	7723	2212	8.02797	0	0	D1	0.0402316	0	TRUE
AACCATGAGACCGCCT-1	2150	1004	4.83721	0	0	D1	0.0683256	0	TRUE
AACCATGCACGAGGTA-1	6029	1350	10.5324	0	0	D1	0.02312	0	FALSE
AACCATGCACTAACCA-1	13024	2247	2.66431	0	0	D1	0.0297883	0	TRUE
AACCATGGTCGCAGTC-1	11177	2659	4.22296	0	0	D1	0.0305434	0	TRUE
AACCATGGTTACCTTT-1	7304	2561	5.50383	0	0	D1	0.0481013	0	TRUE
AACCATGGTTCCTAAG-1	3444	1279	5.77816	0	0	D1	0.109269	0	TRUE
AACCATGTCTAGACCA-1	1393	564	7.82484	0	0	D1	0.0225303	0	TRUE
AACCATGTCTTGGGCG-1	3095	1270	7.49596	0	0	D1	0.0683256	0	TRUE
AACCCAAGTAATCAAG-1	7101	1939	4.22476	0	0	D1	0.161735	0	TRUE
AACCCAAGTATTGACC-1	2629	1188	2.51046	0	0	D1	0.0434091	0	TRUE
AACCCAAGTCCCTGAG-1	3848	1251	4.10603	0	0	D1	0.101995	0	TRUE
AACCCAAGTTATGGTC-1	20871	3487	3.89057	0	0.00479134	D1	0.0363846	0	TRUE
AACCCAATCAAGCTGT-1	4262	1563	3.77757	0	0	D1	0.095429	0	TRUE
AACCCAATCGTGGCTG-1	6286	2067	6.33153	0	0	D1	0.0269394	0	TRUE
AACCTGAAGATAGTCA-1	7586	1892	4.02056	0	0	D1	0.131417	0	TRUE
AACCTGAAGGTAGTAT-1	4543	1544	5.21682	0	0	D1	0.0866966	0	TRUE
AACCTGACAATGGCCC-1	2984	1052	1.77614	0	0	D1	0.148358	0	TRUE
AACCTGACATGACTTG-1	2579	1235	5.07949	0	0	D1	0.0790763	0	TRUE
AACCTGAGTACTGCCG-1	2909	1246	7.70024	0	0	D1	0.0790763	0	TRUE
AACCTGAGTGTTATCG-1	4485	1459	5.1728	0	0	D1	0.142336	0	TRUE
AACCTGATCCACAAGT-1	3676	1332	4.95103	0	0	D1	0.0594574	0	TRUE
AACCTGATCCACGGAC-1	3118	1368	6.67094	0	0	D1	0.131417	0	TRUE
AACCTGATCTTTCCAA-1	6961	2091	3.28976	0	0	D1	0.105536	0	TRUE
AACCTTTAGCACGATG-1	3190	1423	5.73668	0	0	D1	0.0202905	0	TRUE
AACCTTTAGCACTAGG-1	16187	2862	5.41793	0	0	D1	0.109269	0	TRUE
AACCTTTAGGTCCTGC-1	4391	1505	1.29811	0	0	D1	0.0382562	0	TRUE
AACCTTTAGTCGCCCA-1	2171	1017	1.65822	0	0	D1	0.052017	0	TRUE
AACCTTTAGTGGAATT-1	4314	1562	2.75846	0	0	D1	0.101995	0	TRUE
AACCTTTCAATGGGTG-1	4280	1529	5.04673	0	0	D1	0.0219529	0	TRUE
AACCTTTCAGAACTCT-1	4058	1471	2.14391	0	0	D1	0.142336	0	TRUE
AACCTTTCAGCAATTC-1	5583	1840	4.99731	0	0	D1	0.0363846	0	TRUE
AACCTTTCATCGGATT-1	5843	1742	3.16618	0	0	D1	0.258495	0	TRUE
AACCTTTGTAAGTAGT-1	6421	2030	5.98038	0	0	D1	0.00922266	0	TRUE
AACCTTTTCCATTGTT-1	11639	2796	4.17562	0	0	D1	0.0594574	0	TRUE
AACCTTTTCGTCACCT-1	1943	890	3.44828	0	0	D1	0.0703075	0	TRUE
AACGAAAAGAAATTCG-1	1248	537	8.09295	0	0	D1	0.117371	0	TRUE
AACGAAAAGCAATAGT-1	2445	1028	4.58078	0	0	D1	0.136701	0	TRUE
AACGAAAGTAGACAGC-1	3707	1146	1.61856	0	0	D1	0.0243379	0	TRUE
AACGAAAGTGGGAGAG-1	752	487	10.6383	0	0	D1	0.0434091	0	FALSE
AACGAAAGTTCAAACC-1	6596	2124	3.25955	0	0	D1	0.217074	0	TRUE
AACGAAAGTTCTTCAT-1	3562	1533	6.96238	0	0	D1	0.0249668	0	TRUE
AACGGGAAGAAACACT-1	14977	2680	3.05135	0	0	D1	0.154808	0	TRUE
AACGGGAAGACTCGAG-1	6945	1438	5.45716	0	0	D1	0.0703075	0	TRUE
AACGGGAAGTAGGAAG-1	16298	2896	5.20923	0	0	D1	0.0683256	0	TRUE
AACGGGACAACTGATC-1	6561	1711	2.02713	0	0	D1	0.0167771	0	TRUE
AACGGGACAGAGTAAT-1	6598	1536	2.95544	0	0	D1	0.0202905	0	TRUE
AACGGGACAGATCCAT-1	4383	1566	3.81018	0	0	D1	0.052017	0	TRUE
AACGGGAGTTGCAACT-1	5174	1462	5.48898	0	0	D1	0.09238	0	TRUE
AACGTCAAGTTCCAGT-1	10465	2482	4.79694	0	0	D1	0.0456853	0	TRUE
AACGTCACAGGACAGT-1	11476	2462	6.19554	0	0	D1	0.0628116	0	TRUE
AACGTCAGTCCACAGC-1	914	488	0.547046	0	0	D1	0.131417	0	TRUE
AACGTCAGTGACGTCC-1	540	356	1.66667	0	0	D1	0.095429	0	TRUE
AACGTCAGTGGTCTGC-1	6381	1716	5.50071	0	0	D1	0.131417	0	TRUE
AACGTCAGTTCTAACG-1	2876	989	2.121	0	0	D1	0.0269394	0	TRUE
AACTTCTCAAACACGG-1	3490	1317	4.21203	0	0	D1	0.0866966	0	TRUE
AACTTCTCACCAGGTC-1	6364	2050	4.8083	0	0	D1	0.0703075	0	TRUE
AACTTCTCATATTCGG-1	718	350	44.0111	0	0	D1	0.00823469	0	FALSE
AACTTCTCATTCGGGC-1	6230	1904	3.33868	0	0	D1	0.258495	0	TRUE
AACTTCTGTCTGTAAC-1	3524	1459	4.34166	0	0	D1	0.0493658	0	TRUE
AACTTCTGTGGTCTAT-1	8732	2593	3.7792	0	0	D1	0.0313169	0	TRUE
AACTTCTTCACGGAGA-1	10529	2902	12.9547	0	0	D1	0.0767474	0	FALSE
AACTTCTTCACTCTTA-1	3431	1379	17.5168	0	0	D1	0.0337547	0	FALSE
AACTTCTTCCCGATCT-1	3591	1513	3.53662	0	0	D1	0.136701	0	TRUE
AAGAACAAGACTCTTG-1	3486	1224	3.29891	0	0	D1	0.121778	0	TRUE
AAGAACAAGCTAATCC-1	8945	2099	5.00838	0	0	D1	0.0840438	0	TRUE
AAGAACACACAATTCG-1	2695	1068	4.34137	0	0	D1	0.0840438	0	TRUE
AAGAACACACTGAGGA-1	6925	1515	4.43321	0	0	D1	0.0434091	0	TRUE
AAGAACAGTACGTGTT-1	18178	3144	4.2964	0	0	D1	0.0840438	0	TRUE
AAGAACAGTCGTTCAA-1	8429	2210	4.1286	0	0	D1	0.0894723	0	TRUE
AAGAACATCATCGCTC-1	3436	1358	5.93714	0	0	D1	0.02312	0	TRUE
AAGAACATCATGGATC-1	1810	946	6.35359	0	0	D1	0.0249668	0	TRUE
AAGAACATCGTCGATA-1	5825	1652	3.43348	0	0	D1	0.142336	0	TRUE
AAGACAAAGGCGTCCT-1	3709	1312	4.55648	0	0	D1	0.0456853	0	TRUE
AAGACAAAGTCGTTAC-1	3006	1104	7.55156	0	0	D1	0.136701	0	TRUE
AAGACAACAAACCACT-1	3003	1085	2.0313	0	0	D1	0.0790763	0	TRUE
AAGACAACAGCACCCA-1	4585	1548	3.11887	0	0	D1	0.0664184	0	TRUE
AAGACAAGTACCAGAG-1	3174	1072	6.67927	0	0	D1	0.195435	0	TRUE
AAGACAAGTTGGGTAG-1	1002	546	4.09182	0	0	D1	0.0276271	0	TRUE
AAGACAATCACTTTGT-1	9109	2597	4.65474	0	0	D1	0.0664184	0	TRUE
AAGACAATCAGTGTCA-1	3711	1399	6.41337	0	0	D1	0.0594574	0	TRUE
AAGACTCAGACTCCGC-1	9107	2459	1.91062	0	0	D1	0.0645816	0	TRUE
AAGACTCAGAGAGTGA-1	7145	2026	4.87054	0	0	D1	0.0866966	0	TRUE
AAGACTCAGCATCCCG-1	6229	1784	3.25895	0	0	D1	0.0297883	0	TRUE
AAGACTCAGCTCTTCC-1	7636	2280	4.32163	0	0	D1	0.046875	0	TRUE
AAGACTCAGCTGACTT-1	3437	1524	2.47309	0	0	D1	0.0548446	0	TRUE
AAGACTCAGGGATCAC-1	6322	1956	6.37457	0	0	D1	0.161735	0	TRUE
AAGACTCAGTATGGCG-1	4201	1449	4.47512	0	0	D1	0.0986301	0	TRUE
AAGACTCAGTCGTTAC-1	7481	1853	5.07953	0	0	D1	0.154808	0	TRUE
AAGACTCCAGACCTAT-1	1022	570	23.6791	0	0	D1	0.0208333	0	FALSE
AAGACTCCAGTATTCG-1	1538	764	4.61638	0	0	D1	0.243243	0	TRUE
AAGACTCCATACCACA-1	4282	1424	2.89584	0	0	D1	0.0594574	0	TRUE
AAGACTCGTACGTGTT-1	2212	837	18.8969	0	0	D1	0.0305434	0	FALSE
AAGACTCGTCGCTCGA-1	2322	1051	10.6374	0	0	D1	0.217074	0	FALSE
AAGACTCGTCGTAATC-1	2952	1084	4.9458	0	0	D1	0.0354853	0	TRUE
AAGACTCTCGAGTTGT-1	3984	1366	2.98695	0	0	D1	0.161735	0	TRUE
AAGATAGAGCGGCTCT-1	28079	3812	7.21892	0	0	D1	0.0840438	0	TRUE
AAGATAGAGTGCAGCA-1	2889	1086	11.3534	0	0	D1	0.0136986	0	FALSE
AAGATAGCATCATCTT-1	4278	1408	4.34783	0	0	D1	0.0354853	0	TRUE
AAGATAGGTATCGAAA-1	11406	2240	5.27792	0	0	D1	0.0313169	0	TRUE
AAGATAGGTCTTACTT-1	3490	1386	9.25501	0	0	D1	0.0249668	0	TRUE
AAGATAGGTGAGGCAT-1	7499	1916	6.13415	0	0	D1	0.0745133	0	TRUE
AAGATAGGTTTACCAG-1	11439	2700	3.30448	0	0	D1	0.109269	0	TRUE
AAGATAGGTTTGTTGG-1	3110	1142	4.82315	0	0	D1	0.148358	0	TRUE
AAGATAGTCATCGCCT-1	8764	2463	5.31721	0	0	D1	0.0534077	0	TRUE
AAGATAGTCCAGTACA-1	5510	1210	6.31579	0	0	D1	0.0790763	0	TRUE
AAGCATCAGACAGTCG-1	3273	1244	4.43019	0	0	D1	0.0745133	0	TRUE
AAGCATCAGAGACAAG-1	3820	1536	18.3508	0	0	D1	0.0225303	0	FALSE
AAGCATCAGCATGATA-1	10574	2416	4.27464	0	0	D1	0.0578669	0	TRUE
AAGCATCAGTAGTGCG-1	2271	909	5.90048	0	0	D1	0.0745133	0	TRUE
AAGCATCCAATCTCGA-1	4378	1566	7.26359	0	0	D1	0.0124929	0	TRUE
AAGCATCCACTGCACG-1	1922	915	6.76379	0	0	D1	0.0149701	0	TRUE
AAGCATCCAGTAACGG-1	6292	1854	5.22886	0	0	D1	0.041261	0	TRUE
AAGCATCCATCGAGCC-1	5526	1553	6.15273	0	0	D1	0.0276271	0	TRUE
AAGCATCGTAACGATA-1	8224	1819	4.75438	0	0	D1	0.0337547	0	TRUE
AAGCATCGTCCTACGG-1	3511	1097	3.01908	0	0	D1	0.0703075	0	TRUE
AAGCATCTCATTGCTT-1	11454	2944	7.51702	0	0	D1	0.0563302	0	TRUE
AAGCCATAGACATCAA-1	8036	2161	4.6665	0	0	D1	0.0986301	0	TRUE
AAGCCATAGACGGATC-1	6355	1689	7.64752	0	0	D1	0.037308	0	TRUE
AAGCCATAGCGTCAAG-1	2572	1037	4.43235	0	0	D1	0.0683256	0	TRUE
AAGCCATAGGCATCGA-1	5549	1772	3.20779	0	0	D1	0.0683256	0	TRUE
AAGCCATAGGTTGCCC-1	4379	1541	1.8269	0	0	D1	0.0563302	0	TRUE
AAGCCATAGTCGCGAA-1	7845	1980	3.7986	0	0	D1	0.0594574	0	TRUE
AAGCCATCAAAGCGTG-1	5976	1453	5.00335	0	0	D1	0.0132897	0	TRUE
AAGCCATCAGAGTAAT-1	5032	1537	4.65024	0	0	D1	0.161735	0	TRUE
AAGCCATGTAGCTTGT-1	5287	1718	1.43749	0	0	D1	0.0249668	0	TRUE
AAGCCATGTCCAAATC-1	8481	1864	2.92418	0	0	D1	0.0177327	0	TRUE
AAGCCATGTGTCACAT-1	7133	1910	1.65428	0	0	D1	0.0815062	0	TRUE
AAGCCATGTTGGTACT-1	6241	1940	6.20093	0	0	D1	0.0481013	0	TRUE
AAGCCATTCAAGCTTG-1	786	461	9.92366	0	0	D1	0.0305434	0	TRUE
AAGCCATTCCTTCTTC-1	14294	3464	3.33007	0	0	D1	0.117371	0	TRUE
AAGCCATTCGCTTGCT-1	3826	1339	4.65238	0	0	D1	0.0481013	0	TRUE
AAGCCATTCGTAGTCA-1	9796	2744	4.23642	0	0	D1	0.0225303	0	TRUE
AAGCGAGAGCAAGCCA-1	4388	1400	4.35278	0	0	D1	0.205765	0	TRUE
AAGCGAGAGCCTGTCG-1	7374	2076	5.13968	0	0	D1	0.037308	0	TRUE
AAGCGAGAGGACAACC-1	8950	2082	3.44134	0	0	D1	0.0611046	0	TRUE
AAGCGAGAGGTTCTTG-1	2779	1031	4.06621	0	0	D1	0.0767474	0	TRUE
AAGCGAGAGTTGCTCA-1	2418	960	13.2341	0	0	D1	0.0283308	0	FALSE
AAGCGAGCACTATCCC-1	4505	1491	3.90677	0	0	D1	0.0346089	0	TRUE
AAGCGAGCAGACAAGC-1	4445	1399	4.99438	0	0	D1	0.095429	0	TRUE
AAGCGAGCAGACTGCC-1	3998	1385	6.70335	0	0	D1	0.117371	0	TRUE
AAGCGAGCAGGAAGTC-1	14340	2894	4.21897	0	0	D1	0.161735	0	TRUE
AAGCGAGGTACCTATG-1	2870	1167	5.8885	0	0	D1	0.09238	0	TRUE
AAGCGAGGTCGATTAC-1	31665	4207	3.22754	0	0	D1	0.131417	0	TRUE
AAGCGAGGTTCCTAAG-1	13303	2468	27.9185	0	0	D1	0.148358	0	FALSE
AAGCGAGGTTGAGTCT-1	4887	1512	4.97238	0	0	D1	0.0578669	0	TRUE
AAGCGAGTCTCCACTG-1	4027	1494	3.02955	0	0	D1	0.0434091	0	TRUE
AAGCGTTCAAAGGTTA-1	1893	750	10.1426	0	0	D1	0.0149701	0	FALSE
AAGCGTTCAATGTTGC-1	8874	2010	4.75547	0	0	D1	0.0117231	0	TRUE
AAGCGTTCACCACATA-1	8528	2152	3.64681	0	0	D1	0.0723684	0	TRUE
AAGCGTTCACTGGACC-1	13852	2885	4.15103	0	0	D1	0.0563302	0	TRUE
AAGCGTTCATGATCTG-1	7610	2032	6.26807	0	0	D1	0.0986301	0	TRUE
AAGCGTTCATGATGCT-1	1721	780	11.1563	0	0	D1	0.0313169	0	FALSE
AAGCGTTGTAAGCTCT-1	3908	1359	3.1218	0	0.0255885	D1	0.0628116	0	TRUE
AAGCGTTGTACACGCC-1	10222	2154	3.45334	0	0	D1	0.0434091	0	TRUE
AAGCGTTGTCGCACAC-1	9790	1962	3.99387	0	0	D1	0.0363846	0	TRUE
AAGCGTTGTTAAACAG-1	6155	1830	7.81478	0	0	D1	0.09238	0	TRUE
AAGCGTTTCCTACCAC-1	4563	1665	4.99671	0	0	D1	0.0594574	0	TRUE
AAGCGTTTCGCTAGCG-1	5152	1428	5.37655	0	0	D1	0.341121	0	TRUE
AAGCGTTTCTGGAAGG-1	18966	3545	4.08626	0	0	D1	0.148358	0	TRUE
AAGGAATAGACCAGCA-1	10564	2314	4.01363	0	0.00946611	D1	0.0493658	0	TRUE
AAGGAATAGAGCATTA-1	4432	1482	4.44495	0	0	D1	0.148358	0	TRUE
AAGGAATAGAGCCATG-1	616	286	30.5195	0	0	D1	0.0305434	0	FALSE
AAGGAATAGCCTTTGA-1	9675	1950	3.95866	0	0	D1	0.0283308	0	TRUE
AAGGAATCAAAGGCAC-1	3781	1400	4.81354	0	0	D1	0.02312	0	TRUE
AAGGAATCAGTTGTTG-1	8693	2343	5.47567	0	0	D1	0.205765	0	TRUE
AAGGAATCATCCGTTC-1	4727	1475	1.52316	0	0	D1	0.113208	0	TRUE
AAGGAATGTCGGTGAA-1	1001	511	0.2997	0	0	D1	0.0354853	0	TRUE
AAGGAATGTGACTCTA-1	6904	2011	6.14137	0	0	D1	0.27553	0	TRUE
AAGGAATGTGGATCAG-1	5147	1518	1.96231	0	0	D1	0.101995	0	TRUE
AAGGAATTCAACGAGG-1	11129	2312	4.32204	0	0	D1	0.154808	0	TRUE
AAGGAATTCCGCAACG-1	3085	1300	4.95948	0	0	D1	0.0321095	0	TRUE
AAGGAATTCTAACGCA-1	2911	1146	5.15287	0	0	D1	0.0745133	0	TRUE
AAGGAATTCTGCGGGT-1	4683	1466	3.58744	0	0	D1	0.0703075	0	TRUE
AAGGTAAAGACAGTCG-1	3973	1393	8.83463	0	0	D1	0.0423197	0	TRUE
AAGGTAAAGGAATCGC-1	9976	2148	4.57097	0	0	D1	0.195435	0	TRUE
AAGGTAAAGGAGGCAG-1	8278	1997	4.43344	0	0	D1	0.0534077	0	TRUE
AAGGTAACACAAGCTT-1	2275	1047	4.3956	0	0	D1	0.019237	0	TRUE
AAGGTAACACCACTGG-1	11406	2297	2.83184	0	0	D1	0.0313169	0	TRUE
AAGGTAACATGACTGT-1	16948	2977	6.97427	0	0	D1	0.0363846	0	TRUE
AAGGTAAGTACTGTTG-1	1470	797	10.6122	0	0	D1	0.0392304	0	FALSE
AAGGTAAGTCTGTCCT-1	3282	1173	3.50396	0	0	D1	0.0683256	0	TRUE
AAGGTAATCCAAGAGG-1	8518	2270	6.85607	0	0.0117398	D1	0.0456853	0	TRUE
AAGGTAATCGCAGTTA-1	9336	2635	4.34876	0	0	D1	0.0213873	0	TRUE
AAGTACCAGCAACCAG-1	6824	1700	2.8136	0	0	D1	0.136701	0	TRUE
AAGTACCAGCGTCTGC-1	3716	1499	7.10441	0	0	D1	0.0256098	0	TRUE
AAGTACCCAAAGACTA-1	961	567	30.1769	0	0	D1	0.0177327	0	FALSE
AAGTACCCACATGTTG-1	8436	2113	3.53248	0	0	D1	0.0578669	0	TRUE
AAGTACCCACGCGCTA-1	775	406	15.2258	0	0	D1	0.0790763	0	FALSE
AAGTACCCAGTACTAC-1	4771	1541	5.13519	0	0	D1	0.0283308	0	TRUE
AAGTACCCATGACTCA-1	7277	1916	4.56232	0	0	D1	0.0723684	0	TRUE
AAGTACCGTTCCCAAA-1	5829	1768	5.85006	0	0	D1	0.113208	0	TRUE
AAGTACCTCCGTGTCT-1	8078	1939	5.99158	0	0	D1	0.0703075	0	TRUE
AAGTACCTCCTCAGGG-1	5154	1613	2.36709	0	0	D1	0.154808	0	TRUE
AAGTACCTCGCATAGT-1	4395	1506	3.16268	0	0	D1	0.117371	0	TRUE
AAGTACCTCTGGGAGA-1	5140	1551	8.8716	0	0	D1	0.0548446	0	TRUE
AAGTCGTAGACTTCCA-1	17493	2860	4.90482	0	0.00571657	D1	0.0445305	0	TRUE
AAGTCGTAGCTCGACC-1	6790	1320	0.0147275	0	0	D1	0.0456853	0	TRUE
AAGTCGTAGTCACGCC-1	2123	927	5.04004	0	0	D1	0.0354853	0	TRUE
AAGTCGTCAGGTCTCG-1	12765	2776	4.70035	0	0	D1	0.229508	0	TRUE
AAGTCGTCATCAGTCA-1	4836	1501	3.41191	0	0	D1	0.0894723	0	TRUE
AAGTCGTGTATCGAAA-1	3247	1015	3.26455	0	0	D1	0.0506704	0	TRUE
AAGTCGTGTGCCGGTT-1	2299	999	4.87168	0	0	D1	0.0283308	0	TRUE
AAGTCGTGTTCCCACT-1	7277	1524	4.28748	0	0	D1	0.0172504	0	TRUE
AAGTCGTTCAAATGAG-1	2717	1044	2.35554	0	0	D1	0.121778	0	TRUE
AAGTCGTTCAGGACAG-1	8584	2208	9.5876	0	0	D1	0.109269	0	TRUE
AAGTCGTTCGAGATAA-1	3516	738	0.284414	0	0	D1	0.0493658	0	TRUE
AAGTCGTTCGCCGAGT-1	6493	1934	2.49499	0	0	D1	0.0664184	0	TRUE
AAGTCGTTCTCGTCAC-1	5109	1581	5.01077	0	0	D1	0.0363846	0	TRUE
AAGTCGTTCTGTTCAT-1	2890	1053	6.19377	0	0	D1	0.095429	0	TRUE
AAGTGAAAGGTAGATT-1	1669	836	3.59497	0	0	D1	0.0256098	0	TRUE
AAGTGAACACAAGGTG-1	4446	1380	7.04004	0	0	D1	0.0723684	0	TRUE
AAGTGAACAGAGGGTT-1	1629	867	13.8735	0	0	D1	0.0213873	0	FALSE
AAGTGAACAGGCGAAT-1	3991	1412	4.83588	0	0	D1	0.136701	0	TRUE
AAGTGAAGTCTGTAAC-1	1565	793	24.9201	0	0	D1	0.0182244	0	FALSE
AAGTGAAGTGATTCTG-1	6763	1584	3.07556	0	0	D1	0.0225303	0	TRUE
AAGTGAAGTGCAACAG-1	5045	1526	4.16254	0	0	D1	0.0548446	0	TRUE
AAGTGAATCCATTTCA-1	11825	2843	3.69556	0	0	D1	0.0723684	0	TRUE
AAGTGAATCCTCTCTT-1	6985	2429	4.42377	0	0	D1	0.177243	0	TRUE
AAGTGAATCGTGGAAG-1	3494	1322	1.86033	0	0	D1	0.0578669	0	TRUE
AAGTGAATCGTGTTCC-1	4600	1146	1.76087	0	0	D1	0.0402316	0	TRUE
AAGTGAATCTATTTCG-1	4515	1276	4.27464	0	0	D1	0.142336	0	TRUE
AAGTGAATCTTAGCTT-1	7891	1874	3.02877	0	0	D1	0.195435	0	TRUE
AAGTGAATCTTCCCAG-1	1792	809	4.35268	0	0	D1	0.0840438	0	TRUE
AAGTTCGAGAAACTAC-1	2434	1058	7.18981	0	0	D1	0.0423197	0	TRUE
AAGTTCGAGCATCAGG-1	2730	1091	5.09158	0	0	D1	0.0243379	0	TRUE
AAGTTCGAGCGCCTAC-1	3402	1158	6.73133	0	0	D1	0.0767474	0	TRUE
AAGTTCGCAAGGCTTT-1	11613	2810	3.87497	0	0	D1	0.046875	0	TRUE
AAGTTCGCACGTCTCT-1	8104	2326	6.23149	0	0	D1	0.0840438	0	TRUE
AAGTTCGCAGTTGTCA-1	3215	1231	7.02955	0	0	D1	0.0703075	0	TRUE
AAGTTCGGTCAGCGTC-1	3165	1193	6.35071	0	0	D1	0.0297883	0	TRUE
AAGTTCGGTCAGCTTA-1	5398	1572	4.50167	0	0	D1	0.0745133	0	TRUE
AAGTTCGGTGCCGAAA-1	5946	2138	4.00269	0	0	D1	0.046875	0	TRUE
AAGTTCGGTGGTTTAC-1	3455	1217	4.83357	0	0	D1	0.154808	0	TRUE
AAGTTCGTCAAACCCA-1	2106	1028	10.2089	0	0	D1	0.0683256	0	FALSE
AAGTTCGTCAGGAAGC-1	14025	2814	4.20677	0	0	D1	0.037308	0	TRUE
AATAGAGAGGAGGCAG-1	10121	2018	4.87106	0	0	D1	0.0283308	0	TRUE
AATAGAGCACCTTCCA-1	11649	2181	3.95742	0	0	D1	0.019237	0	TRUE
AATAGAGGTAGCCAGA-1	5290	1597	3.57278	0	0	D1	0.126452	0	TRUE
AATAGAGGTTACCCAA-1	9433	2116	3.51956	0	0	D1	0.0745133	0	TRUE
AATAGAGGTTGGTAGG-1	9749	1884	4.74921	0	0	D1	0.029051	0	TRUE
AATAGAGTCCAAACCA-1	39542	4951	3.50513	0	0	D1	0.154808	0	TRUE
AATCACGAGAGATTCA-1	7899	2049	3.89923	0	0	D1	0.131417	0	TRUE
AATCACGAGGAAAGAC-1	4685	1450	4.03415	0	0	D1	0.101995	0	TRUE
AATCACGAGTGCACTT-1	10236	2686	8.4408	0	0	D1	0.095429	0	TRUE
AATCACGGTATTCTCT-1	3495	1484	13.0186	0	0	D1	0.0262671	0	FALSE
AATCACGGTCTTTATC-1	2814	1212	3.51812	0	0	D1	0.0745133	0	TRUE
AATCACGGTTATCCAG-1	4116	1298	2.74538	0	0	D1	0.029051	0	TRUE
AATCACGTCGTTCTGC-1	3283	1163	5.90923	0	0	D1	0.101995	0	TRUE
AATCGACAGGTCACCC-1	9307	2606	4.0722	0	0	D1	0.0225303	0	TRUE
AATCGACCATCCTATT-1	7499	1999	3.80051	0	0	D1	0.0611046	0	TRUE
AATCGACGTAGAGCTG-1	5528	1581	2.35166	0	0	D1	0.0354853	0	TRUE
AATCGACGTTATAGAG-1	11038	1941	3.47889	0	0	D1	0.0225303	0	TRUE
AATCGACGTTCTAACG-1	7139	2114	5.63104	0	0	D1	0.0866966	0	TRUE
AATCGACTCCGCGAGT-1	2564	1025	7.4103	0	0	D1	0.142336	0	TRUE
AATCGACTCGGTCGAC-1	7283	1989	3.007	0	0	D1	0.0767474	0	TRUE
AATCGACTCTCTGCTG-1	5547	1855	4.61511	0	0	D1	0.0402316	0	TRUE
AATCGACTCTGAGGCC-1	21128	3382	2.92503	0	0	D1	0.0445305	0	TRUE
AATCGTGAGCCTCCAG-1	5173	1737	4.0982	0	0	D1	0.046875	0	TRUE
AATCGTGAGCGACTAG-1	15884	3052	4.63359	0	0	D1	0.0986301	0	TRUE
AATCGTGAGCGCATCC-1	5716	1516	7.05038	0	0	D1	0.0283308	0	TRUE
AATCGTGAGCTCGACC-1	8211	2293	7.25856	0	0	D1	0.131417	0	TRUE
AATCGTGAGTTTGTCG-1	1808	775	3.59513	0	0	D1	0.217074	0	TRUE
AATCGTGCAGCTGTTA-1	10770	2379	2.74838	0	0	D1	0.0402316	0	TRUE
AATCGTGGTCAAGTTC-1	1860	883	12.3118	0	0	D1	0.0305434	0	FALSE
AATCGTGGTCACTGAT-1	3021	1267	5.23006	0	0	D1	0.0815062	0	TRUE
AATCGTGGTCTCAGGC-1	4351	1371	4.73454	0	0	D1	0.0382562	0	TRUE
AATGAAGAGTATGAGT-1	2087	840	8.38524	0	0	D1	0.037308	0	TRUE
AATGAAGAGTGATAAC-1	4900	1449	5.5102	0	0	D1	0.0548446	0	TRUE
AATGAAGAGTGTTGAA-1	7042	1853	4.61517	0	0	D1	0.0276271	0	TRUE
AATGAAGCAATGCTCA-1	7761	1854	2.87334	0	0	D1	0.105536	0	TRUE
AATGAAGCAGATAAAC-1	2812	1126	2.38265	0	0	D1	0.052017	0	TRUE
AATGAAGCAGTAACAA-1	560	348	0.535714	0	0	D1	0.0321095	0	TRUE
AATGAAGGTCCCTGAG-1	1861	804	4.62117	0	0	D1	0.0986301	0	TRUE
AATGAAGGTTGCTAGT-1	1872	802	6.83761	0	0	D1	0.0402316	0	TRUE
AATGAAGTCAATGTCG-1	5421	1567	1.90002	0	0	D1	0.0866966	0	TRUE
AATGAAGTCGGTCTAA-1	2627	1112	6.73772	0	0	D1	0.0594574	0	TRUE
AATGAAGTCTTCCCGA-1	6730	1734	2.71917	0	0	D1	0.0402316	0	TRUE
AATGACCAGAGGTGCT-1	8317	2154	4.30444	0	0	D1	0.109269	0	TRUE
AATGACCAGCCGCTTG-1	3799	1360	5.23822	0	0	D1	0.0208333	0	TRUE
AATGACCAGCGAAACC-1	526	291	26.0456	0	0	D1	0.037308	0	FALSE
AATGACCAGGCATGGT-1	4519	1454	2.56694	0	0	D1	0.0894723	0	TRUE
AATGACCAGTAACCTC-1	15631	3309	3.8961	0	0.00639754	D1	0.101995	0	TRUE
AATGACCCACTCCCTA-1	3192	1141	4.35464	0	0	D1	0.101995	0	TRUE
AATGACCCATGACTTG-1	5193	1577	2.63817	0	0	D1	0.0182244	0	TRUE
AATGACCGTCCGCAGT-1	4546	1746	4.37747	0	0	D1	0.0645816	0	TRUE
AATGACCGTCCGGTGT-1	2958	1152	4.12441	0	0	D1	0.0645816	0	TRUE
AATGACCGTCGAACAG-1	3981	1487	2.61241	0	0	D1	0.0563302	0	TRUE
AATGACCGTGGCCTCA-1	2904	1185	7.05923	0	0	D1	0.27553	0	TRUE
AATGACCTCAGACATC-1	4434	1351	2.05232	0	0	D1	0.037308	0	TRUE
AATGACCTCCTACGAA-1	3549	1350	3.15582	0	0	D1	0.0534077	0	TRUE
AATGACCTCGTAGGAG-1	4295	1438	3.23632	0	0	D1	0.041261	0	TRUE
AATGACCTCTTCGATT-1	4562	1535	4.09908	0	0	D1	0.109269	0	TRUE
AATGCCACAGCTACAT-1	4018	1349	1.36884	0	0	D1	0.0866966	0	TRUE
AATGCCACAGGTCAGA-1	2476	986	5.08885	0	0	D1	0.041261	0	TRUE
AATGCCAGTACCAGAG-1	798	382	29.3233	0	0	D1	0.0219529	0	FALSE
AATGCCAGTAGATTGA-1	714	424	0.840336	0	0	D1	0.0703075	0	TRUE
AATGCCAGTAGTGATA-1	7766	2240	6.23229	0	0	D1	0.09238	0	TRUE
AATGCCAGTCGACGCT-1	8053	2094	3.41488	0	0	D1	0.0481013	0	TRUE
AATGCCAGTGTCACAT-1	18053	3794	6.96837	0	0	D1	0.136701	0	TRUE
AATGCCAGTTCAAGTC-1	1722	777	4.52962	0	0	D1	0.142336	0	TRUE
AATGCCAGTTCGATTG-1	11998	2382	3.90065	0	0	D1	0.0534077	0	TRUE
AATGCCATCCAAGCTA-1	5233	1659	4.16587	0	0	D1	0.0745133	0	TRUE
AATGCCATCCAATCTT-1	3059	1278	3.72671	0	0	D1	0.0790763	0	TRUE
AATGCCATCGGACTGC-1	5802	1762	5.22234	0	0	D1	0.0337547	0	TRUE
AATGGAAAGAGCAGAA-1	2900	1230	5.62069	0	0	D1	0.0145386	0	TRUE
AATGGAAAGGTACCTT-1	14634	2704	6.40973	0	0	D1	0.0337547	0	TRUE
AATGGAACACGGTGCT-1	1062	532	34.4633	0	0	D1	0.0237224	0	FALSE
AATGGAACACTCTGCT-1	7352	2144	4.92383	0	0	D1	0.0703075	0	TRUE
AATGGAAGTAACTGCT-1	3285	1149	2.28311	0	0	D1	0.0664184	0	TRUE
AATGGAATCATCGCAA-1	8486	2127	3.65308	0	0	D1	0.0628116	0	TRUE
AATGGAATCATGCCGG-1	2504	1015	3.55431	0	0	D1	0.105536	0	TRUE
AATGGAATCTTGAACG-1	4432	1438	1.46661	0	0	D1	0.052017	0	TRUE
AATGGCTAGAAGAACG-1	15673	2766	5.63389	0	0	D1	0.0493658	0	TRUE
AATGGCTAGTCGCCCA-1	3190	1268	5.26646	0	0	D1	0.0745133	0	TRUE
AATGGCTCACCACATA-1	3260	1618	2.82209	0	0	D1	0.0202905	0	TRUE
AATGGCTCATTCCTCG-1	15197	3059	3.49411	0	0	D1	0.316364	0	TRUE
AATGGCTGTCCCTCAT-1	7678	2329	5.36598	0	0	D1	0.041261	0	TRUE
AATGGCTGTCGTCATA-1	3124	1304	4.44942	0	0	D1	0.101995	0	TRUE
AATGGCTGTGCAACAG-1	14465	3392	6.09056	0	0	D1	0.402904	0	TRUE
AATGGCTGTGTCGCTG-1	9683	2133	5.89693	0	0	D1	0.0276271	0	TRUE
AATGGCTGTTGTCAGT-1	5892	1788	3.58113	0	0	D1	0.161735	0	TRUE
AATGGCTTCAAGAGTA-1	3176	1194	4.94332	0	0	D1	0.109269	0	TRUE
AATGGCTTCATGTCAG-1	3224	1340	8.65385	0	0	D1	0.0117231	0	TRUE
AATGGCTTCCACAAGT-1	18166	4012	4.75614	0	0	D1	0.0664184	0	TRUE
AATGGCTTCGGAATGG-1	5164	1564	7.97831	0	0	D1	0.0445305	0	TRUE
AATTCCTAGACCAACG-1	9590	2353	3.7122	0	0	D1	0.169192	0	TRUE
AATTCCTAGGTCGAGT-1	6218	1630	6.41685	0	0	D1	0.0354853	0	TRUE
AATTCCTCAACGCATT-1	4677	1702	5.04597	0	0	D1	0.105536	0	TRUE
AATTCCTCAATGTCAC-1	6575	1861	2.93536	0	0	D1	0.046875	0	TRUE
AATTCCTCATCCAATG-1	5376	1717	1.5811	0	0	D1	0.046875	0	TRUE
AATTCCTCATCTCCCA-1	4186	1940	6.76063	0	0	D1	0.0493658	0	TRUE
AATTCCTCATGGGCAA-1	8984	2365	5.22039	0	0	D1	0.0423197	0	TRUE
AATTCCTGTACCCGCA-1	6226	2091	4.22422	0	0	D1	0.195435	0	TRUE
AATTCCTGTACTGCCG-1	15831	3172	5.48923	0	0	D1	0.48913	0	TRUE
AATTCCTGTCATCAGT-1	7885	2439	3.83006	0	0	D1	0.0840438	0	TRUE
AATTCCTGTTCGGTAT-1	13412	3378	5.12228	0	0	D1	0.0297883	0	TRUE
AATTCCTGTTGGGTAG-1	10441	2269	4.40571	0	0	D1	0.0506704	0	TRUE
AATTCCTTCTCGTCAC-1	31796	5045	4.55089	0	0	D1	0.052017	0	TRUE
AATTCCTTCTCTCGAC-1	4833	1461	2.81399	0	0	D1	0.217074	0	TRUE
AATTTCCAGTAGGAAG-1	4183	1396	3.89672	0	0	D1	0.113208	0	TRUE
AATTTCCCAACACTAC-1	10489	2741	2.93641	0	0	D1	0.243243	0	TRUE
AATTTCCCAAGTCGTT-1	6235	1709	2.74258	0	0	D1	0.0337547	0	TRUE
AATTTCCCACGCTGAC-1	6030	1829	6.21891	0	0	D1	0.0578669	0	TRUE
AATTTCCCATCCTAAG-1	4256	1485	3.78289	0	0	D1	0.109269	0	TRUE
AATTTCCGTAGCGTAG-1	2232	1023	9.90143	0	0	D1	0.0172504	0	TRUE
AATTTCCGTAGGAGGG-1	1220	622	5.16393	0	0	D1	0.095429	0	TRUE
AATTTCCGTTCAAACC-1	6215	1970	2.84795	0	0	D1	0.0986301	0	TRUE
AATTTCCGTTGCTGAT-1	23734	3525	3.92686	0	0	D1	0.0767474	0	TRUE
AATTTCCTCAGCTGTA-1	5203	1646	3.11359	0	0	D1	0.205765	0	TRUE
AATTTCCTCCGTATGA-1	7558	2202	5.80841	0	0	D1	0.0628116	0	TRUE
AATTTCCTCTGGACCG-1	7179	2044	3.25951	0	0	D1	0.0866966	0	TRUE
ACAAAGAAGCCTATCA-1	2588	1049	5.64142	0	0	D1	0.0866966	0	TRUE
ACAAAGAAGGTGCGAT-1	9524	2077	2.68795	0	0	D1	0.121778	0	TRUE
ACAAAGAAGTTCTCTT-1	887	588	12.5141	0	0	D1	0.00698719	0	FALSE
ACAAAGACAATCCTTT-1	16611	3423	8.22347	0	0	D1	0.121778	0	TRUE
ACAAAGAGTACGTGAG-1	2903	1150	4.78815	0	0	D1	0.0628116	0	TRUE
ACAAAGAGTATCCCAA-1	4093	1341	5.30173	0	0	D1	0.0363846	0	TRUE
ACAAAGAGTCTAATCG-1	12957	2667	3.21834	0	0	D1	0.0683256	0	TRUE
ACAAAGAGTTACACTG-1	1926	1001	14.1225	0	0	D1	0.0402316	0	FALSE
ACAAAGATCGCACTCT-1	10323	2668	5.67664	0	0	D1	0.0767474	0	TRUE
ACAAAGATCGCATGAT-1	10753	2410	6.09132	0	0	D1	0.0563302	0	TRUE
ACAACCAAGATGGTCG-1	2558	1014	4.4957	0	0	D1	0.0283308	0	TRUE
ACAACCAAGGACCCAA-1	5163	1698	5.17141	0	0	D1	0.0219529	0	TRUE
ACAACCAAGTGGAATT-1	2344	951	6.78328	0	0	D1	0.154808	0	TRUE
ACAACCACAATTGCAC-1	4242	1285	2.05092	0	0	D1	0.0197585	0	TRUE
ACAACCACAGAGATGC-1	3862	1479	3.08131	0	0	D1	0.0145386	0	TRUE
ACAACCACATGACCCG-1	5394	1813	3.65221	0	0	D1	0.109269	0	TRUE
ACAACCACATGGATCT-1	7871	2402	4.58646	0	0	D1	0.0745133	0	TRUE
ACAACCAGTCGCAACC-1	1529	728	12.6226	0	0	D1	0.0354853	0	FALSE
ACAACCAGTGTGATGG-1	2118	1008	7.45987	0	0	D1	0.046875	0	TRUE
ACAACCATCAAGGAGC-1	1877	798	10.5487	0	0	D1	0.136701	0	FALSE
ACAACCATCACGATAC-1	2388	1022	1.88442	0	0	D1	0.0664184	0	TRUE
ACAACCATCGACCAAT-1	10480	2708	3.97901	0	0	D1	0.205765	0	TRUE
ACAACCATCGACCATA-1	3149	1417	4.95395	0	0	D1	0.0262671	0	TRUE
ACAAGCTAGAGAGAAC-1	12183	2608	3.79217	0	0	D1	0.0548446	0	TRUE
ACAAGCTAGAGTTGTA-1	2234	1070	4.38675	0	0	D1	0.0177327	0	TRUE
ACAAGCTAGCCAAGGT-1	4321	1304	0.0925712	0	0.0231428	D1	0.0392304	0	TRUE
ACAAGCTAGTGGCCTC-1	5869	1714	3.8337	0	0	D1	0.0578669	0	TRUE
ACAAGCTCACAATTCG-1	4977	1634	3.1746	0	0	D1	0.0894723	0	TRUE
ACAAGCTCAGCTGTAT-1	1110	747	13.964	0	0	D1	0.0163127	0	FALSE
ACAAGCTCAGGTACGA-1	4173	1363	2.68392	0	0	D1	0.0578669	0	TRUE
ACAAGCTCAGTTCCAA-1	2361	891	1.94833	0	0	D1	0.117371	0	TRUE
ACAAGCTCATCGTGCG-1	4157	1516	8.53981	0	0	D1	0.0493658	0	TRUE
ACAAGCTGTCGGATTT-1	12495	2736	4.82593	0	0.0080032	D1	0.0723684	0	TRUE
ACAAGCTGTGTTTACG-1	2228	896	13.6894	0	0	D1	0.217074	0	FALSE
ACAAGCTTCAAGGCTT-1	4810	1626	1.95426	0	0	D1	0.121778	0	TRUE
ACAAGCTTCATCGCTC-1	596	293	40.2685	0	0	D1	0.0163127	0	FALSE
ACAAGCTTCATGGCCG-1	7433	2161	6.40387	0	0	D1	0.0117231	0	TRUE
ACAAGCTTCTATCGGA-1	5394	1686	2.70671	0	0	D1	0.0392304	0	TRUE
ACAAGCTTCTGTGTGA-1	5924	1944	8.15327	0	0	D1	0.243243	0	TRUE
ACACAGTAGTGTTCAC-1	11506	2505	2.77247	0	0	D1	0.126452	0	TRUE
ACACAGTAGTGTTGTC-1	9065	2294	5.55985	0	0	D1	0.148358	0	TRUE
ACACAGTCACCACATA-1	5040	1695	3.33333	0	0	D1	0.0423197	0	TRUE
ACACAGTCAGTGTGCC-1	3780	1216	9.86772	0	0	D1	0.0402316	0	TRUE
ACACAGTCATACACCA-1	4209	1458	5.82086	0	0	D1	0.0790763	0	TRUE
ACACAGTCATACCACA-1	2957	1188	5.07271	0	0	D1	0.0628116	0	TRUE
ACACAGTCATTGCAAC-1	11815	3222	4.00339	0	0	D1	0.00922266	0	TRUE
ACACAGTGTATTCTCT-1	5007	1687	5.89175	0	0	D1	0.0628116	0	TRUE
ACACAGTTCCATTGCC-1	6278	2139	2.07072	0	0	D1	0.0202905	0	TRUE
ACACAGTTCCCGTGTT-1	6458	1858	8.65593	0	0	D1	0.0548446	0	TRUE
ACACAGTTCTGATGGT-1	6614	2014	4.21832	0	0	D1	0.037308	0	TRUE
ACACAGTTCTTCCACG-1	16659	3102	4.18993	0	0	D1	0.0346089	0	TRUE
ACACCAAAGAGAGTTT-1	2728	1068	3.40909	0	0	D1	0.229508	0	TRUE
ACACCAAAGTAAACTG-1	7483	2052	2.00454	0	0	D1	0.0628116	0	TRUE
ACACCAAAGTGCACAG-1	4615	1535	8.42904	0	0	D1	0.0723684	0	TRUE
ACACCAACAAGAGAGA-1	3782	1327	6.71602	0	0	D1	0.109269	0	TRUE
ACACCAACAATAGTGA-1	3780	1309	5.39683	0	0	D1	0.0493658	0	TRUE
ACACCAACACTGTCCT-1	8486	2204	3.12279	0	0	D1	0.0202905	0	TRUE
ACACCAACAGAACGCA-1	8402	2078	3.18972	0	0	D1	0.0578669	0	TRUE
ACACCAAGTCAGATTC-1	3545	1350	2.79267	0	0	D1	0.052017	0	TRUE
ACACCAAGTTGCGTAT-1	5720	1575	2.91958	0	0	D1	0.0187258	0	TRUE
ACACCAAGTTTACTTC-1	11776	3203	4.50068	0	0	D1	0.0986301	0	TRUE
ACACGCGAGAACTGAT-1	13430	2722	3.69322	0	0	D1	0.0337547	0	TRUE
ACACGCGAGACGCATG-1	1985	969	2.51889	0	0	D1	0.0305434	0	TRUE
ACACGCGAGACGTCGA-1	4873	1491	6.75149	0	0	D1	0.154808	0	TRUE
ACACGCGAGAGGCCAT-1	4833	1786	4.38651	0	0	D1	0.010979	0	TRUE
ACACGCGAGAGTGTGC-1	829	502	7.23764	0	0	D1	0.258495	0	TRUE
ACACGCGAGCACTAAA-1	4652	1468	2.98796	0	0	D1	0.0683256	0	TRUE
ACACGCGAGGGCAACT-1	2902	1081	2.96347	0	0	D1	0.0986301	0	TRUE
ACACGCGCACCTGATA-1	12063	2262	4.75835	0	0	D1	0.101995	0	TRUE
ACACGCGCAGACAAGC-1	4321	1593	6.24855	0	0	D1	0.0163127	0	TRUE
ACACGCGCAGCCTTCT-1	3888	1429	2.70062	0	0.0257202	D1	0.0481013	0	TRUE
ACACGCGCAGTTAAAG-1	12050	2896	3.52697	0	0	D1	0.131417	0	TRUE
ACACGCGCATATTCGG-1	8409	1866	4.29302	0	0	D1	0.0305434	0	TRUE
ACACGCGCATCGGCCA-1	6819	1882	3.51958	0	0	D1	0.177243	0	TRUE
ACACGCGGTCAAAGCG-1	7760	1811	6.76546	0	0	D1	0.0283308	0	TRUE
ACACGCGGTGTTACAC-1	3255	1210	3.96313	0	0	D1	0.0262671	0	TRUE
ACACGCGTCGGAATTC-1	5212	1525	5.66002	0	0	D1	0.0269394	0	TRUE
ACACTGAAGCCTAACT-1	5904	2045	2.96409	0	0	D1	0.161735	0	TRUE
ACACTGAAGTCTGGTT-1	2662	1050	4.73328	0	0	D1	0.0628116	0	TRUE
ACACTGAAGTTTGTCG-1	8195	1776	4.16107	0	0	D1	0.0225303	0	TRUE
ACACTGACAAGCAGGT-1	16256	3440	4.71826	0	0	D1	0.09238	0	TRUE
ACACTGACAATGTTGC-1	4428	1487	1.60343	0	0	D1	0.029051	0	TRUE
ACACTGACAATTGAAG-1	2171	1142	6.54076	0	0	D1	0.0493658	0	TRUE
ACACTGACATCTGGGC-1	2415	1068	2.23602	0	0	D1	0.052017	0	TRUE
ACACTGAGTCAAACGG-1	4301	1788	10.9277	0	0	D1	0.029051	0	FALSE
ACACTGAGTCTCCCTA-1	3390	1316	3.30383	0	0	D1	0.0815062	0	TRUE
ACACTGAGTGGTGATG-1	2796	1029	2.82546	0	0	D1	0.0703075	0	TRUE
ACACTGATCGTAATGC-1	24570	3514	3.91127	0	0	D1	0.243243	0	TRUE
ACACTGATCTACACTT-1	3891	1282	5.21717	0	0	D1	0.0445305	0	TRUE
ACAGAAAAGAATTTGG-1	3118	1223	4.71456	0	0	D1	0.0767474	0	TRUE
ACAGAAAAGCGATGGT-1	5835	1625	4.04456	0	0	D1	0.195435	0	TRUE
ACAGAAAAGCTAGTTC-1	11878	2317	3.66223	0	0	D1	0.052017	0	TRUE
ACAGAAAAGGTATCTC-1	2698	1112	8.30245	0	0	D1	0.0767474	0	TRUE
ACAGAAACAAACACGG-1	6086	1664	6.17811	0	0	D1	0.0423197	0	TRUE
ACAGAAACACTAACCA-1	10827	2288	3.66676	0	0	D1	0.0313169	0	TRUE
ACAGAAACAGCAGTTT-1	6109	1770	9.47782	0	0	D1	0.0305434	0	TRUE
ACAGAAACAGGTTACT-1	5491	1591	2.36751	0	0	D1	0.029051	0	TRUE
ACAGAAACATCTGCGG-1	7258	1944	3.29292	0	0	D1	0.0382562	0	TRUE
ACAGAAACATGTCAGT-1	8585	2078	7.26849	0	0	D1	0.0745133	0	TRUE
ACAGAAAGTCTGTGGC-1	3643	1274	3.51359	0	0	D1	0.0683256	0	TRUE
ACAGAAATCAAACGAA-1	2980	1140	3.32215	0	0	D1	0.117371	0	TRUE
ACAGAAATCAAGTTGC-1	2099	995	3.66841	0	0	D1	0.0664184	0	TRUE
ACAGAAATCCGCAACG-1	5739	1936	5.33194	0	0	D1	0.0790763	0	TRUE
ACAGAAATCCTGTTAT-1	2924	1048	2.25718	0	0	D1	0.0329218	0	TRUE
ACAGAAATCGTTATCT-1	4504	1541	2.44227	0	0	D1	0.258495	0	TRUE
ACAGAAATCTTCACAT-1	4027	1617	4.91681	0	0	D1	0.0113479	0	TRUE
ACAGCCGAGAACGCGT-1	1294	762	3.94127	0	0	D1	0.0594574	0	TRUE
ACAGCCGAGCCTCTGG-1	8636	2338	5.66234	0	0	D1	0.09238	0	TRUE
ACAGCCGAGGGCAACT-1	12327	2876	3.32603	0	0	D1	0.136701	0	TRUE
ACAGCCGCACCAGCGT-1	1929	801	2.22913	0	0	D1	0.109269	0	TRUE
ACAGCCGCATGGTACT-1	2788	1301	7.35294	0	0	D1	0.0363846	0	TRUE
ACAGCCGGTATCTCGA-1	8484	2697	5.95238	0	0	D1	0.117371	0	TRUE
ACAGCCGGTCAGTCCG-1	1399	937	6.14725	0	0	D1	0.0167771	0	TRUE
ACAGCCGGTCTTCAAG-1	4919	1598	2.88677	0	0	D1	0.0423197	0	TRUE
ACAGCCGGTGGTCTAT-1	4621	1549	4.78251	0	0	D1	0.0790763	0	TRUE
ACAGCCGTCCAATCTT-1	3605	1470	4.88211	0	0	D1	0.205765	0	TRUE
ACAGCCGTCCCTTGTG-1	5756	1843	3.26616	0	0	D1	0.113208	0	TRUE
ACAGGGAAGACATACA-1	6478	1812	4.6465	0	0	D1	0.0840438	0	TRUE
ACAGGGAAGGACAACC-1	3519	1268	4.66041	0	0	D1	0.148358	0	TRUE
ACAGGGAAGGCCCAAA-1	7674	1694	4.92572	0	0	D1	0.0128878	0	TRUE
ACAGGGAAGTTGAAAC-1	3828	1359	1.93312	0	0	D1	0.0703075	0	TRUE
ACAGGGACACGTCTCT-1	3553	1240	3.20856	0	0	D1	0.09238	0	TRUE
ACAGGGACAGAGGTAC-1	3926	1334	4.48293	0	0	D1	0.095429	0	TRUE
ACAGGGACAGGCGATA-1	724	405	31.4917	0	0	D1	0.0767474	0	FALSE
ACAGGGAGTCGACTTA-1	30346	4509	6.74553	0	0	D1	0.0382562	0	TRUE
ACAGGGAGTTACAGCT-1	3994	1545	3.7306	0	0	D1	0.0703075	0	TRUE
ACAGGGAGTTGCGGCT-1	4103	1252	2.60785	0	0	D1	0.0645816	0	TRUE
ACAGGGATCCGTATAG-1	4204	1575	4.66223	0	0	D1	0.0645816	0	TRUE
ACAGGGATCCTGTAAG-1	8008	1853	3.55894	0	0	D1	0.0128878	0	TRUE
ACAGGGATCGCACTCT-1	2332	1112	5.27444	0	0	D1	0.052017	0	TRUE
ACATCCCAGAAATCCA-1	7984	2475	4.48397	0	0	D1	0.148358	0	TRUE
ACATCCCAGAGGCGTT-1	7839	1739	2.78097	0	0.0127567	D1	0.0840438	0	TRUE
ACATCCCAGCGTGCTC-1	4062	1411	6.00689	0	0	D1	0.0815062	0	TRUE
ACATCCCAGTGAGTGC-1	2490	1144	5.18072	0	0	D1	0.0563302	0	TRUE
ACATCCCCAAAGGTTA-1	4568	1548	2.71454	0	0	D1	0.0894723	0	TRUE
ACATCCCCAATCGCCG-1	3103	1227	3.57718	0	0	D1	0.095429	0	TRUE
ACATCCCCACAATGTC-1	3110	1220	3.50482	0	0	D1	0.0866966	0	TRUE
ACATCCCCATCCCGTT-1	4323	1507	4.41823	0	0	D1	0.131417	0	TRUE
ACATCCCGTCTGCATA-1	5065	1456	6.87068	0	0	D1	0.101995	0	TRUE
ACATCCCGTGAATGTA-1	2197	1003	7.32817	0	0	D1	0.0213873	0	TRUE
ACATCCCGTGCCTTTC-1	4153	1525	1.99856	0	0	D1	0.0297883	0	TRUE
ACATCCCTCTCACTCG-1	6212	1737	5.50547	0	0	D1	0.0894723	0	TRUE
ACATCGAAGACGAGCT-1	4348	1337	6.16375	0	0	D1	0.0563302	0	TRUE
ACATCGAAGGCTAAAT-1	13157	2435	5.19115	0	0	D1	0.0187258	0	TRUE
ACATCGAAGTATAACG-1	4513	1285	3.78905	0	0	D1	0.0548446	0	TRUE
ACATCGACATGAGTAA-1	2465	946	5.35497	0	0	D1	0.161735	0	TRUE
ACATCGAGTCATTGCA-1	3269	1329	2.96727	0	0	D1	0.117371	0	TRUE
ACATCGAGTTAGCGGA-1	2968	1024	2.59434	0	0	D1	0.0237224	0	TRUE
ACATCGATCACAAGAA-1	3339	1301	4.55226	0	0	D1	0.0276271	0	TRUE
ACATCGATCAGGAAGC-1	11168	2007	4.62034	0	0	D1	0.0243379	0	TRUE
ACATCGATCTCATTAC-1	3747	1328	2.34855	0	0	D1	0.0645816	0	TRUE
ACATCGATCTTCGTGC-1	1198	689	18.1135	0	0	D1	0.0163127	0	FALSE
ACATGCAAGAGGCGGA-1	10828	2399	3.69413	0	0	D1	0.258495	0	TRUE
ACATGCAAGGATTCCT-1	3445	1308	5.22496	0	0	D1	0.029051	0	TRUE
ACATGCAAGGCTTCCG-1	4323	1564	1.75804	0	0	D1	0.09238	0	TRUE
ACATGCAAGGGAGTGG-1	8619	1830	5.5923	0	0	D1	0.0297883	0	TRUE
ACATGCAAGTGTAGTA-1	5971	1688	4.11991	0	0	D1	0.161735	0	TRUE
ACATGCACAATTGAGA-1	2598	1100	7.31332	0	0	D1	0.0683256	0	TRUE
ACATGCACACAAGCCC-1	11790	2962	3.90161	0	0.00848176	D1	0.154808	0	TRUE
ACATGCACACCTTCCA-1	8319	2092	5.16889	0	0	D1	0.0645816	0	TRUE
ACATGCACACTCTAGA-1	1987	904	2.91897	0	0	D1	0.0346089	0	TRUE
ACATGCACAGAGAGGG-1	20860	3980	6.08821	0	0	D1	0.131417	0	TRUE
ACATGCACAGTGTGGA-1	7164	2126	5.5416	0	0	D1	0.0790763	0	TRUE
ACATGCAGTCTTCATT-1	7174	2112	4.11207	0	0	D1	0.0382562	0	TRUE
ACATGCATCCGGTTCT-1	5526	1709	5.41079	0	0	D1	0.169192	0	TRUE
ACATGCATCTAGTGTG-1	2332	1040	3.85935	0	0	D1	0.052017	0	TRUE
ACATGCATCTCGACCT-1	4866	1632	2.19893	0	0	D1	0.052017	0	TRUE
ACATTTCAGAGTCAGC-1	7179	2122	4.54102	0	0	D1	0.0703075	0	TRUE
ACATTTCAGCATGCGA-1	7918	2005	3.15736	0	0	D1	0.177243	0	TRUE
ACATTTCAGCCACCGT-1	2990	1218	4.08027	0	0	D1	0.095429	0	TRUE
ACATTTCAGGACACTG-1	1920	939	11.25	0	0	D1	0.0363846	0	FALSE
ACATTTCCAAAGGATT-1	3733	1295	5.06295	0	0	D1	0.0790763	0	TRUE
ACATTTCGTGATATAG-1	3460	1214	5.95376	0	0	D1	0.041261	0	TRUE
ACATTTCTCCCTATTA-1	5646	1909	3.01098	0	0	D1	0.0202905	0	TRUE
ACATTTCTCGACATAC-1	4985	1851	3.89168	0	0	D1	0.0986301	0	TRUE
ACATTTCTCGTGACTA-1	5974	1724	3.66589	0	0	D1	0.185962	0	TRUE
ACCAAACAGACTACCT-1	5502	1830	3.90767	0	0	D1	0.0840438	0	TRUE
ACCAAACAGGCCTAGA-1	4938	1609	8.95099	0	0	D1	0.052017	0	TRUE
ACCAAACAGTGGCCTC-1	5381	1840	3.9212	0	0	D1	0.0594574	0	TRUE
ACCAAACCAGCACAGA-1	4600	1409	3.23913	0	0	D1	0.142336	0	TRUE
ACCAAACCAGCGAGTA-1	510	323	4.70588	0	0	D1	0.258495	0	TRUE
ACCAAACCATCAGCTA-1	9653	2807	5.04506	0	0	D1	0.0213873	0	TRUE
ACCAAACCATGTCTAG-1	5221	1801	4.69259	0	0	D1	0.0434091	0	TRUE
ACCAAACGTATCACGT-1	11743	2373	3.70433	0	0	D1	0.0237224	0	TRUE
ACCAAACGTGCTGATT-1	4518	1611	4.62594	0	0	D1	0.095429	0	TRUE
ACCAAACTCCATCTCG-1	2539	1106	5.08074	0	0	D1	0.0866966	0	TRUE
ACCAAACTCGCTTACC-1	2779	1156	2.9507	0	0	D1	0.169192	0	TRUE
ACCAACAAGAGGCTGT-1	2773	1301	8.51064	0	0	D1	0.0256098	0	TRUE
ACCAACAAGAGTCGAC-1	2483	1011	1.61095	0	0	D1	0.0297883	0	TRUE
ACCAACAAGATGCCGA-1	2986	1120	1.97589	0	0	D1	0.029051	0	TRUE
ACCAACACAAATGATG-1	5919	1778	2.50042	0	0	D1	0.0563302	0	TRUE
ACCAACACACAAGCCC-1	5147	1764	3.74976	0	0	D1	0.0594574	0	TRUE
ACCAACACACATTCTT-1	803	443	1.74346	0	0	D1	0.0445305	0	TRUE
ACCAACACACGGATCC-1	2527	1162	13.4151	0	0	D1	0.0128878	0	FALSE
ACCAACACATTCGGGC-1	712	436	2.66854	0	0	D1	0.101995	0	TRUE
ACCAACAGTAGACAAT-1	2607	1081	2.72344	0	0	D1	0.105536	0	TRUE
ACCAACAGTTCCAAAC-1	11807	3047	2.12586	0	0	D1	0.0177327	0	TRUE
ACCAACAGTTCTCGTC-1	3627	1386	4.16322	0	0	D1	0.117371	0	TRUE
ACCAACATCAGTGTTG-1	8935	2127	3.97314	0	0	D1	0.0594574	0	TRUE
ACCAACATCCCTCTCC-1	11049	2442	2.55227	0	0	D1	0.0382562	0	TRUE
ACCAACATCGGCTATA-1	11289	1974	3.48126	0	0	D1	0.0262671	0	TRUE
ACCACAAAGCAACTCT-1	4122	1557	11.6934	0	0	D1	0.0283308	0	FALSE
ACCACAAAGGTCCAGA-1	8804	2576	6.51976	0	0	D1	0.0703075	0	TRUE
ACCACAACAATTAGGA-1	1937	858	6.24677	0	0	D1	0.177243	0	TRUE
ACCACAACAATTGAAG-1	900	499	4.44444	0	0	D1	0.0767474	0	TRUE
ACCACAACAGATCACT-1	1610	911	3.97516	0	0	D1	0.0172504	0	TRUE
ACCACAACAGGTGTTT-1	11285	2708	5.18387	0	0	D1	0.0703075	0	TRUE
ACCACAACATCATGAC-1	2931	1452	9.99659	0	0	D1	0.0481013	0	TRUE
ACCACAACATTGCCTC-1	9713	2560	4.60208	0	0	D1	0.046875	0	TRUE
ACCACAAGTCGTCGGT-1	3595	1291	6.84284	0	0	D1	0.0790763	0	TRUE
ACCACAAGTTCGGACC-1	4956	1481	7.76836	0	0	D1	0.0297883	0	TRUE
ACCACAAGTTGCTCCT-1	7148	2292	5.52602	0	0	D1	0.0534077	0	TRUE
ACCACAAGTTGGACCC-1	18916	3243	3.39924	0	0	D1	0.0723684	0	TRUE
ACCACAATCCCTCAAC-1	10748	2782	3.14477	0	0	D1	0.27553	0	TRUE
ACCACAATCCGGTTCT-1	1003	624	2.49252	0	0	D1	0.195435	0	TRUE
ACCATTTAGACTTCCA-1	4352	1566	2.7114	0	0	D1	0.217074	0	TRUE
ACCATTTAGCGCCTAC-1	6696	2133	4.07706	0	0	D1	0.442136	0	TRUE
ACCATTTCAAGACTGG-1	2713	1203	6.45042	0	0	D1	0.0249668	0	TRUE
ACCATTTCAATCGCCG-1	4464	1486	5.08513	0	0	D1	0.0297883	0	TRUE
ACCATTTCACTCCACT-1	2916	1254	6.48148	0	0	D1	0.0745133	0	TRUE
ACCATTTCAGCGTTGC-1	638	315	46.8652	0	0	D1	0.00668703	0	FALSE
ACCATTTCATGAGGGT-1	3103	1164	4.76958	0	0	D1	0.095429	0	TRUE
ACCATTTGTACGGCAA-1	18891	3265	4.05484	0	0	D1	0.0594574	0	TRUE
ACCATTTGTAGTCTGT-1	3975	1290	6.26415	0	0	D1	0.0563302	0	TRUE
ACCATTTGTATCCTCC-1	4029	1657	4.29387	0	0	D1	0.0167771	0	TRUE
ACCATTTGTGACTCTA-1	1976	1058	13.2591	0	0	D1	0.052017	0	FALSE
ACCATTTTCAGTCTTT-1	4403	1741	21.8715	0	0	D1	0.0723684	0	FALSE
ACCATTTTCGCACGAC-1	5148	2002	5.36131	0	0	D1	0.0145386	0	TRUE
ACCATTTTCGGCGATC-1	3072	1319	3.67839	0	0	D1	0.0815062	0	TRUE
ACCATTTTCTCCTACG-1	5724	1949	2.72537	0	0	D1	0.0628116	0	TRUE
ACCCAAAAGAGCAGAA-1	2462	978	4.79285	0	0	D1	0.195435	0	TRUE
ACCCAAAAGCCTGGAA-1	6038	1901	2.51739	0	0	D1	0.0481013	0	TRUE
ACCCAAAAGCTTAGTC-1	2782	1047	5.42775	0	0	D1	0.169192	0	TRUE
ACCCAAAAGGGCCAAT-1	7046	2049	3.40619	0	0	D1	0.0329218	0	TRUE
ACCCAAACAATGGCAG-1	3515	1213	5.8037	0	0	D1	0.185962	0	TRUE
ACCCAAACACAGAAGC-1	24995	3523	5.15303	0	0	D1	0.0321095	0	TRUE
ACCCAAACACATTCGA-1	4205	1503	4.49465	0	0	D1	0.205765	0	TRUE
ACCCAAACACCGCTGA-1	7310	2137	2.88646	0	0	D1	0.0506704	0	TRUE
ACCCAAACACGGTGCT-1	1824	812	9.10088	0	0	D1	0.0225303	0	TRUE
ACCCAAACATGGGTCC-1	15266	2749	3.03943	0	0	D1	0.27553	0	TRUE
ACCCAAAGTAATGATG-1	4763	1620	2.96032	0	0	D1	0.113208	0	TRUE
ACCCAAATCAAGCCCG-1	5595	1834	3.61037	0	0	D1	0.117371	0	TRUE
ACCCAAATCAGTGTTG-1	4941	1677	5.18114	0	0	D1	0.154808	0	TRUE
ACCCAAATCATAAGGA-1	2347	991	4.04772	0	0	D1	0.0305434	0	TRUE
ACCCAAATCCTCAGGG-1	3087	1214	1.94363	0	0	D1	0.0563302	0	TRUE
ACCCAAATCTATCCAT-1	7478	2372	3.23616	0	0	D1	0.0305434	0	TRUE
ACCCTCACAAGCTGTT-1	5251	1626	2.58998	0	0	D1	0.117371	0	TRUE
ACCCTCACAGACACAG-1	14667	2708	2.99993	0	0	D1	0.0664184	0	TRUE
ACCCTCAGTACTCGAT-1	3751	1204	4.6121	0	0	D1	0.0767474	0	TRUE
ACCCTCAGTCAAACGG-1	4467	1384	3.7833	0	0	D1	0.316364	0	TRUE
ACCCTCAGTCGCAACC-1	4077	1371	2.84523	0	0	D1	0.0767474	0	TRUE
ACCCTCAGTTAATCGC-1	7504	2123	4.41098	0	0	D1	0.109269	0	TRUE
ACCCTCATCAACACGT-1	11677	2544	2.79181	0	0	D1	0.0767474	0	TRUE
ACCCTCATCAGCCTTC-1	3136	1528	7.27041	0	0	D1	0.019237	0	TRUE
ACCCTCATCGACCAAT-1	2968	1119	2.19003	0	0	D1	0.0382562	0	TRUE
ACCCTCATCGTTATCT-1	6650	2088	6.79699	0	0	D1	0.161735	0	TRUE
ACCCTCATCTTCCTAA-1	5098	1578	6.33582	0	0	D1	0.0402316	0	TRUE
ACCCTTGAGATCACTC-1	7770	1983	4.99356	0	0	D1	0.0548446	0	TRUE
ACCCTTGAGATTTGCC-1	6988	2400	3.39153	0	0	D1	0.0456853	0	TRUE
ACCCTTGAGGTCCGAA-1	6677	1765	1.69238	0	0	D1	0.0305434	0	TRUE
ACCCTTGAGTAAGGGA-1	11008	2437	4.26962	0	0	D1	0.095429	0	TRUE
ACCCTTGCAACTCGTA-1	6316	1632	4.57568	0	0	D1	0.0382562	0	TRUE
ACCCTTGCAGTCACGC-1	6060	1875	2.47525	0	0	D1	0.109269	0	TRUE
ACCCTTGCAGTTGCGC-1	4585	1719	4.86369	0	0	D1	0.0163127	0	TRUE
ACCCTTGGTGAGCTCC-1	4993	1813	10.2544	0	0	D1	0.0628116	0	FALSE
ACCCTTGGTGGTAATA-1	7447	1855	5.88156	0	0	D1	0.126452	0	TRUE
ACCCTTGTCAATCCGA-1	3464	1310	5.16744	0	0	D1	0.0269394	0	TRUE
ACCCTTGTCCTACAAG-1	3663	1404	4.5864	0	0	D1	0.0548446	0	TRUE
ACCGTTCAGAGAGGGC-1	7573	1843	4.55566	0	0	D1	0.109269	0	TRUE
ACCGTTCAGCATCAGG-1	5328	1561	4.01652	0	0	D1	0.0321095	0	TRUE
ACCGTTCAGCCTTCTC-1	4102	1918	2.3647	0	0	D1	0.169192	0	TRUE
ACCGTTCCACATCATG-1	2274	1098	4.44151	0	0	D1	0.0986301	0	TRUE
ACCGTTCCACGCGCAT-1	501	389	13.5729	0	0	D1	0.0136986	0	FALSE
ACCGTTCGTACTGCGC-1	4564	1555	5.30237	0	0	D1	0.109269	0	TRUE
ACCGTTCGTGGAATGC-1	9432	2591	5.2905	0	0.0106022	D1	0.0202905	0	TRUE
ACCGTTCTCACTAGCA-1	590	375	22.8814	0	0	D1	0.0102592	0	FALSE
ACCGTTCTCCGAAGGA-1	6080	1747	4.375	0	0	D1	0.0382562	0	TRUE
ACCGTTCTCGCAGATT-1	3871	1380	2.81581	0	0	D1	0.0456853	0	TRUE
ACCGTTCTCGCGTGAC-1	5630	1644	3.94316	0	0	D1	0.095429	0	TRUE
ACCGTTCTCGGACTTA-1	8823	1940	3.27553	0	0	D1	0.0163127	0	TRUE
ACCTACCAGAAGGGAT-1	5150	1712	4.40777	0	0	D1	0.0723684	0	TRUE
ACCTACCAGTAGAGTT-1	2553	1096	6.81551	0	0	D1	0.0445305	0	TRUE
ACCTACCAGTCGCGAA-1	7259	2266	3.34757	0	0	D1	0.0297883	0	TRUE
ACCTACCCAAAGTGTA-1	4311	1315	3.64185	0	0.0231965	D1	0.101995	0	TRUE
ACCTACCGTCTCAGGC-1	2557	1063	2.30739	0	0	D1	0.0611046	0	TRUE
ACCTACCGTTATGTCG-1	2483	997	4.51067	0	0	D1	0.161735	0	TRUE
ACCTACCTCAGTCTTT-1	3415	1189	3.07467	0	0	D1	0.095429	0	TRUE
ACCTACCTCCTTATAC-1	7211	2129	2.64873	0	0	D1	0.0493658	0	TRUE
ACCTGAAAGAGCAACC-1	3847	1345	4.75695	0	0	D1	0.0767474	0	TRUE
ACCTGAAAGATGAATC-1	2195	1165	9.20273	0	0	D1	0.00855883	0	TRUE
ACCTGAAAGGGAACAA-1	1833	801	3.5461	0	0	D1	0.142336	0	TRUE
ACCTGAACAACTCCAA-1	4790	1510	4.19624	0	0	D1	0.0506704	0	TRUE
ACCTGAACAAGGATGC-1	5770	1656	3.84749	0	0	D1	0.0249668	0	TRUE
ACCTGAACAATTCACG-1	5191	1572	1.67598	0	0	D1	0.0423197	0	TRUE
ACCTGAAGTAGAATGT-1	9929	2260	19.0251	0	0	D1	0.0534077	0	FALSE
ACCTGAAGTCTCAGGC-1	9113	2448	4.72951	0	0	D1	0.195435	0	TRUE
ACCTGAAGTTAGAGAT-1	3236	1168	7.35476	0	0	D1	0.0506704	0	TRUE
ACCTGAAGTTGGCTAT-1	4598	1524	4.45846	0	0	D1	0.0815062	0	TRUE
ACCTGAATCAACCTTT-1	2216	1214	7.71661	0	0	D1	0.0154094	0	TRUE
ACCTGAATCCTATGGA-1	1513	865	22.9346	0	0	D1	0.00990806	0	FALSE
ACCTGAATCGTCTAAG-1	2708	1193	8.75185	0	0	D1	0.0434091	0	TRUE
ACCTGTCAGATGGCAC-1	9449	2609	5.37623	0	0	D1	0.00668703	0	TRUE
ACCTGTCAGCCGTTAT-1	9356	2667	3.96537	0	0	D1	0.195435	0	TRUE
ACCTGTCAGTTCACTG-1	5383	1826	3.13951	0	0	D1	0.136701	0	TRUE
ACCTGTCCAGAACTCT-1	4563	1539	2.52027	0	0	D1	0.0534077	0	TRUE
ACCTGTCGTAAGTAGT-1	7234	1905	3.23472	0	0	D1	0.0182244	0	TRUE
ACCTGTCTCCGAAATC-1	6368	1997	2.96796	0	0	D1	0.0329218	0	TRUE
ACCTGTCTCGGACTTA-1	887	494	5.63698	0	0	D1	0.148358	0	TRUE
ACGATCAAGACCATGG-1	2637	944	3.2992	0	0	D1	0.0548446	0	TRUE
ACGATCAAGCTGAAGC-1	5084	1617	7.14005	0	0	D1	0.0790763	0	TRUE
ACGATCAAGGGAGTTC-1	7212	2097	4.6173	0	0	D1	0.0354853	0	TRUE
ACGATCACAAAGGGCT-1	7737	2077	3.29585	0	0	D1	0.195435	0	TRUE
ACGATCACACGTATAC-1	5660	1839	3.18021	0	0	D1	0.0815062	0	TRUE
ACGATCACAGATAAAC-1	706	404	5.66572	0	0	D1	0.101995	0	TRUE
ACGATCACATCCTCAC-1	5429	1595	3.6655	0	0	D1	0.109269	0	TRUE
ACGATCACATCTTCGC-1	3180	1250	3.20755	0	0	D1	0.0723684	0	TRUE
ACGATCAGTGTGAATA-1	10072	1936	2.21406	0	0	D1	0.0249668	0	TRUE
ACGATCATCATTGTTC-1	8752	2197	3.02788	0	0	D1	0.105536	0	TRUE
ACGATCATCCGAGTGC-1	2463	1037	4.7097	0	0	D1	0.0434091	0	TRUE
ACGATCATCCTGCTAC-1	7301	2010	2.42433	0	0	D1	0.0611046	0	TRUE
ACGATCATCGGAAGGT-1	9790	1956	2.05312	0	0	D1	0.0262671	0	TRUE
ACGATGTAGAAACCCG-1	2176	935	5.97426	0	0	D1	0.0177327	0	TRUE
ACGATGTAGACGAGCT-1	2975	1236	4.47059	0	0	D1	0.0313169	0	TRUE
ACGATGTCAGGAGGAG-1	2015	835	3.77171	0	0	D1	0.0894723	0	TRUE
ACGATGTCAGTTCCAA-1	4204	1397	8.49191	0	0	D1	0.0313169	0	TRUE
ACGATGTGTCATCGCG-1	5114	1676	2.01408	0	0	D1	0.154808	0	TRUE
ACGATGTGTGAGACCA-1	3342	1355	6.25374	0	0	D1	0.0423197	0	TRUE
ACGATGTGTGATACAA-1	9300	2081	4.1828	0	0	D1	0.0594574	0	TRUE
ACGATGTGTTGTGCAT-1	4274	1312	3.64998	0	0	D1	0.142336	0	TRUE
ACGATGTTCGATACTG-1	10797	2465	6.28878	0	0	D1	0.113208	0	TRUE
ACGATGTTCTAAACGC-1	17359	3005	4.56824	0	0	D1	0.037308	0	TRUE
ACGCACGAGAAACTGT-1	6816	1866	4.12265	0	0	D1	0.0594574	0	TRUE
ACGCACGAGCACCAGA-1	2139	888	7.43338	0	0	D1	0.052017	0	TRUE
ACGCACGAGCGGGTTA-1	1685	709	8.78338	0	0	D1	0.117371	0	TRUE
ACGCACGAGCTCGAAG-1	3585	1371	1.42259	0	0	D1	0.205765	0	TRUE
ACGCACGAGGGAGGGT-1	5139	1500	4.10586	0	0	D1	0.0664184	0	TRUE
ACGCACGAGTCGTCTA-1	5836	1791	8.0706	0	0	D1	0.0202905	0	TRUE
ACGCACGCACACGCCA-1	6142	1871	4.42852	0	0	D1	0.0815062	0	TRUE
ACGCACGGTACTGAGG-1	12439	2667	5.61942	0	0	D1	0.0703075	0	TRUE
ACGCACGGTAGGACTG-1	3546	1155	1.15623	0	0	D1	0.0243379	0	TRUE
ACGCACGGTATACCTG-1	13305	3078	3.87824	0	0	D1	0.0767474	0	TRUE
ACGCACGGTGTATACC-1	4263	1472	2.88529	0	0	D1	0.0434091	0	TRUE
ACGCACGGTTCCGCGA-1	4767	1430	2.66415	0	0	D1	0.169192	0	TRUE
ACGCACGGTTGCGGAA-1	4626	1369	1.4051	0	0	D1	0.0445305	0	TRUE
ACGCACGTCATCACAG-1	593	419	6.74536	0	0	D1	0.0197585	0	TRUE
ACGCACGTCCGCACGA-1	7639	1968	5.48501	0	0	D1	0.0337547	0	TRUE
ACGGAAGAGAGAGCCT-1	4062	1345	4.48055	0	0	D1	0.0840438	0	TRUE
ACGGAAGAGAGCAGCT-1	4978	1557	6.36802	0	0	D1	0.0578669	0	TRUE
ACGGAAGAGGTATAGT-1	2522	981	6.70103	0	0	D1	0.0840438	0	TRUE
ACGGAAGCAACAGTGG-1	7655	2085	5.72175	0	0	D1	0.0578669	0	TRUE
ACGGAAGCACCGTCGA-1	4854	1380	3.41986	0	0	D1	0.0346089	0	TRUE
ACGGAAGCACTGTGAT-1	9516	2105	5.67465	0	0	D1	0.0434091	0	TRUE
ACGGAAGCAGAAGTGC-1	6185	2085	6.67745	0	0	D1	0.0363846	0	TRUE
ACGGAAGCAGTCAGTT-1	4427	1589	1.76192	0	0	D1	0.177243	0	TRUE
ACGGAAGGTACTGCCG-1	3710	1189	2.91105	0	0	D1	0.0172504	0	TRUE
ACGGAAGGTCAAAGCG-1	3148	1093	2.28717	0	0	D1	0.095429	0	TRUE
ACGGAAGGTCGCTCGA-1	9166	1936	6.17499	0	0	D1	0.0313169	0	TRUE
ACGGAAGGTTCCTTGC-1	9485	2352	3.17343	0	0	D1	0.161735	0	TRUE
ACGGAAGTCCACCTCA-1	4866	1608	4.0896	0	0	D1	0.0493658	0	TRUE
ACGGGTCAGACGGATC-1	6989	1896	5.55158	0	0	D1	0.0382562	0	TRUE
ACGGGTCAGGATACCG-1	14442	3039	4.32073	0	0	D1	0.0815062	0	TRUE
ACGGGTCAGGTCCTGC-1	2349	1034	2.63942	0	0	D1	0.052017	0	TRUE
ACGGGTCCACAAGTTC-1	4306	1436	4.24988	0	0	D1	0.0723684	0	TRUE
ACGGGTCCACAGCTTA-1	1871	891	6.94816	0	0	D1	0.0354853	0	TRUE
ACGGGTCCACCCTCTA-1	4261	1604	6.64163	0	0	D1	0.0208333	0	TRUE
ACGGGTCCAGCCCAGT-1	10481	2784	5.08539	0	0	D1	0.0237224	0	TRUE
ACGGGTCCAGCTGCCA-1	6445	1890	5.81846	0	0	D1	0.0594574	0	TRUE
ACGGGTCCATGGAACG-1	9150	1783	2.7541	0	0.010929	D1	0.0392304	0	TRUE
ACGGGTCGTAGCGTTT-1	7733	2345	4.65537	0	0	D1	0.0548446	0	TRUE
ACGGGTCGTTGTAAAG-1	13139	2549	4.44478	0	0	D1	0.046875	0	TRUE
ACGGGTCTCATTACTC-1	14661	2845	4.28347	0	0	D1	0.136701	0	TRUE
ACGGTCGAGGAAAGGT-1	5823	1451	6.59454	0	0	D1	0.148358	0	TRUE
ACGGTCGCAAATGCTC-1	7674	1949	4.33933	0	0	D1	0.0767474	0	TRUE
ACGGTCGCATCCTAAG-1	11875	2900	4.96842	0	0	D1	0.0506704	0	TRUE
ACGGTCGCATCTGCGG-1	6844	1972	5.94681	0	0	D1	0.0548446	0	TRUE
ACGGTCGGTGAAGCGT-1	4144	1355	8.20463	0	0	D1	0.052017	0	TRUE
ACGGTTAAGCCGTCGT-1	17836	2213	5.13007	0	0	D1	0.0297883	0	TRUE
ACGGTTAAGTTTCTTC-1	3363	1379	2.37883	0	0	D1	0.0594574	0	TRUE
ACGGTTACAACTCCAA-1	6717	1764	2.42668	0	0	D1	0.169192	0	TRUE
ACGGTTACAATCAAGA-1	2495	1008	4.08818	0	0	D1	0.0611046	0	TRUE
ACGGTTACACCGGTCA-1	8233	2137	3.12158	0	0	D1	0.0840438	0	TRUE
ACGGTTACAGACAAAT-1	5491	1542	7.19359	0	0	D1	0.0683256	0	TRUE
ACGGTTAGTAGACAAT-1	668	316	44.1617	0	0	D1	0.0767474	0	FALSE
ACGGTTAGTAGCGATG-1	5237	1522	5.91942	0	0	D1	0.0866966	0	TRUE
ACGGTTAGTCAAAGCG-1	2212	1016	7.32369	0	0	D1	0.0628116	0	TRUE
ACGGTTAGTCCGGTGT-1	1263	705	10.0554	0	0	D1	0.0177327	0	FALSE
ACGGTTAGTTGAGGAC-1	10827	2152	4.14704	0	0	D1	0.0337547	0	TRUE
ACGGTTATCATACGAC-1	7685	2081	3.91672	0	0	D1	0.0506704	0	TRUE
ACGGTTATCGGACTGC-1	4990	1471	6.53307	0	0	D1	0.0346089	0	TRUE
ACGGTTATCGTTCCTG-1	3518	1629	7.81694	0	0	D1	0.0243379	0	TRUE
ACGGTTATCTATTCGT-1	3212	1322	6.84932	0	0	D1	0.161735	0	TRUE
ACGTAACAGCCTGTCG-1	3421	1425	4.677	0	0	D1	0.0187258	0	TRUE
ACGTAACCAGAAACCG-1	27287	4704	6.22274	0	0	D1	0.126452	0	TRUE
ACGTAACCATACCACA-1	7686	2079	3.9032	0	0	D1	0.101995	0	TRUE
ACGTAACTCCTACCGT-1	4879	1782	4.32466	0	0	D1	0.136701	0	TRUE
ACGTAACTCGACATCA-1	3584	1158	0.864955	0	0	D1	0.185962	0	TRUE
ACGTAACTCTCATTTG-1	8451	2449	4.79233	0	0	D1	0.154808	0	TRUE
ACGTACACAACCGATT-1	11332	2704	2.84151	0	0	D1	0.148358	0	TRUE
ACGTACACACCCGTAG-1	1823	813	3.73012	0	0	D1	0.0628116	0	TRUE
ACGTACACAGGTGGAT-1	2774	1153	7.10166	0	0	D1	0.126452	0	TRUE
ACGTACAGTACTCGAT-1	4605	1614	6.05863	0	0	D1	0.041261	0	TRUE
ACGTACAGTGTCATCA-1	581	282	44.7504	0	0	D1	0.0256098	0	FALSE
ACGTACATCAAGTGTC-1	2897	1142	4.55644	0	0	D1	0.0354853	0	TRUE
ACGTACATCACCTCAC-1	5029	1798	4.2752	0	0	D1	0.0645816	0	TRUE
ACGTACATCAGAGTGG-1	884	227	69.6833	0	0	D1	0.0132897	0	FALSE
ACGTACATCTCCTGTG-1	6747	1918	5.06892	0	0	D1	0.177243	0	TRUE
ACGTAGTAGTGGTTCT-1	8304	1920	4.79287	0	0	D1	0.0132897	0	TRUE
ACGTAGTCAGGACATG-1	7951	2068	4.22588	0	0	D1	0.0815062	0	TRUE
ACGTAGTGTCTCAGAT-1	1599	827	7.19199	0	0	D1	0.0382562	0	TRUE
ACGTAGTGTTAACAGA-1	5375	1539	8.0186	0	0	D1	0.0305434	0	TRUE
ACGTAGTTCAATCCGA-1	3286	1352	2.5563	0	0	D1	0.0723684	0	TRUE
ACGTAGTTCGTTTACT-1	992	550	0.604839	0	0	D1	0.0346089	0	TRUE
ACGTAGTTCTAAGCGT-1	4461	1413	2.80206	0	0	D1	0.0243379	0	TRUE
ACGTCCTAGCAGGGAG-1	3267	1095	2.99969	0	0	D1	0.0434091	0	TRUE
ACGTCCTAGCGTCAGA-1	4151	1556	3.15587	0	0	D1	0.0986301	0	TRUE
ACGTCCTAGCTTCATG-1	2778	1022	3.41973	0	0	D1	0.0363846	0	TRUE
ACGTCCTAGGAGTCTG-1	4405	1205	7.78661	0	0	D1	0.0866966	0	TRUE
ACGTCCTAGGATCACG-1	3671	1421	3.26886	0	0	D1	0.121778	0	TRUE
ACGTCCTGTCATCACA-1	3300	1172	4.0303	0	0	D1	0.101995	0	TRUE
ACGTCCTTCCTCGATC-1	2920	1305	2.22603	0	0	D1	0.148358	0	TRUE
ACGTCCTTCGAGATGG-1	4043	1381	4.62528	0	0	D1	0.101995	0	TRUE
ACGTTCCAGAGCCATG-1	5092	1358	8.36606	0	0	D1	0.0456853	0	TRUE
ACGTTCCAGCTCGGCT-1	1033	597	23.5237	0	0	D1	0.0167771	0	FALSE
ACGTTCCAGGCATGCA-1	11028	2858	4.62459	0	0	D1	0.316364	0	TRUE
ACGTTCCCAAAGACGC-1	2967	1314	7.95416	0	0	D1	0.0493658	0	TRUE
ACGTTCCCAATACGCT-1	10988	2522	4.07718	0	0	D1	0.169192	0	TRUE
ACGTTCCCAGGTGAGT-1	2829	1108	4.38317	0	0	D1	0.0628116	0	TRUE
ACGTTCCCATCCGAAT-1	3266	1220	2.4801	0	0	D1	0.052017	0	TRUE
ACGTTCCCATGACCCG-1	4733	1497	7.12022	0	0	D1	0.029051	0	TRUE
ACGTTCCGTATGATCC-1	3829	1519	3.31679	0	0	D1	0.117371	0	TRUE
ACGTTCCGTCTCTCAC-1	9822	2481	3.27835	0	0	D1	0.0534077	0	TRUE
ACGTTCCGTTTACCTT-1	6376	1950	3.30928	0	0	D1	0.0986301	0	TRUE
ACGTTCCTCAAGTAAG-1	3650	1385	5.15068	0	0	D1	0.041261	0	TRUE
ACGTTCCTCACTCGAA-1	11196	2880	5.01072	0	0	D1	0.142336	0	TRUE
ACGTTCCTCCATTGCC-1	5330	1775	2.34522	0	0	D1	0.0392304	0	TRUE
ACTACGACACTGGCCA-1	2578	1189	4.07292	0	0	D1	0.0321095	0	TRUE
ACTACGACAGCGTTGC-1	1467	787	8.92979	0	0	D1	0.0329218	0	TRUE
ACTACGAGTCCAATCA-1	3482	1268	2.38369	0	0	D1	0.0481013	0	TRUE
ACTACGAGTGCCTGCA-1	1809	898	3.64842	0	0	D1	0.0723684	0	TRUE
ACTACGATCCGCGATG-1	4807	1585	4.95111	0	0	D1	0.0534077	0	TRUE
ACTACGATCGCGTGAC-1	7356	2260	4.51332	0	0	D1	0.0154094	0	TRUE
ACTACGATCTGCCCTA-1	6485	1803	4.10177	0	0	D1	0.0745133	0	TRUE
ACTATCTAGCTGCCAC-1	9140	2413	5.57987	0	0	D1	0.0703075	0	TRUE
ACTATCTAGGATCATA-1	7457	1850	4.23763	0	0	D1	0.0402316	0	TRUE
ACTATCTCAAGAAACT-1	2368	1062	5.15203	0	0	D1	0.0493658	0	TRUE
ACTATCTCAAGCGGAT-1	2627	1163	16.7872	0	0	D1	0.0262671	0	FALSE
ACTATCTCACAAGTGG-1	3717	1249	3.20151	0	0	D1	0.136701	0	TRUE
ACTATCTCACGCTGCA-1	5012	1092	0.159617	0	0	D1	0.0313169	0	TRUE
ACTATCTGTATCGTGT-1	12467	2999	6.76987	0	0	D1	0.154808	0	TRUE
ACTATCTGTCACTTCC-1	4324	1523	3.58464	0	0	D1	0.0866966	0	TRUE
ACTATCTGTGATTGGG-1	3161	1231	2.46757	0	0	D1	0.101995	0	TRUE
ACTATCTGTTTAGACC-1	4861	1668	2.59206	0	0	D1	0.101995	0	TRUE
ACTATCTTCTAACGGT-1	2522	1145	4.44092	0	0	D1	0.0645816	0	TRUE
ACTATGGCAATGAGCG-1	6784	1809	4.15684	0	0	D1	0.0703075	0	TRUE
ACTATGGGTACTAACC-1	4083	1315	1.27357	0	0	D1	0.0628116	0	TRUE
ACTATGGGTCCGTACG-1	9950	2221	3.18593	0	0	D1	0.0197585	0	TRUE
ACTATGGGTTGTGCCG-1	7384	1770	5.66089	0	0	D1	0.037308	0	TRUE
ACTATGGTCCAGGACC-1	2109	988	3.12945	0	0	D1	0.0866966	0	TRUE
ACTATGGTCGGACTGC-1	7918	2255	7.05986	0	0	D1	0.0392304	0	TRUE
ACTATGGTCTAGAACC-1	5197	1735	6.33058	0	0	D1	0.0402316	0	TRUE
ACTATGGTCTATTCGT-1	5143	1837	5.03597	0	0	D1	0.154808	0	TRUE
ACTATTCAGCCAAGTG-1	3615	1301	2.79391	0	0	D1	0.052017	0	TRUE
ACTATTCAGGTAAAGG-1	3392	1042	1.06132	0	0	D1	0.0456853	0	TRUE
ACTATTCCACGACAGA-1	8782	2342	3.3933	0	0	D1	0.052017	0	TRUE
ACTATTCCAGTCAACT-1	3867	1312	7.86139	0	0	D1	0.0790763	0	TRUE
ACTATTCGTAGAGACC-1	733	426	24.693	0	0	D1	0.0269394	0	FALSE
ACTATTCGTGCTCTTC-1	2577	1176	5.85953	0	0	D1	0.121778	0	TRUE
ACTATTCGTTATAGAG-1	2798	1412	3.78842	0	0	D1	0.0305434	0	TRUE
ACTATTCTCCATCTGC-1	4238	1649	3.68098	0	0	D1	0.0664184	0	TRUE
ACTATTCTCCCTCTCC-1	1943	1052	3.75708	0	0	D1	0.0172504	0	TRUE
ACTATTCTCGTTCGCT-1	5672	2187	1.95698	0	0	D1	0.0434091	0	TRUE
ACTCCCAAGGGCAACT-1	8556	2080	2.34923	0	0	D1	0.0256098	0	TRUE
ACTCCCACAATGAACA-1	5836	1773	2.0562	0	0	D1	0.0202905	0	TRUE
ACTCCCACACAATGAA-1	1222	654	10.3928	0	0	D1	0.0141149	0	FALSE
ACTCCCACACCAGCTG-1	4622	1656	3.54825	0	0	D1	0.0363846	0	TRUE
ACTCCCACAGTTACCA-1	17584	3693	5.56756	0	0	D1	0.117371	0	TRUE
ACTCCCACATAGGTAA-1	2671	1076	2.54586	0	0	D1	0.0402316	0	TRUE
ACTCCCACATTGTAGC-1	9449	2445	2.51879	0	0	D1	0.0225303	0	TRUE
ACTCCCAGTACCAGAG-1	3876	1224	2.65738	0	0	D1	0.0594574	0	TRUE
ACTCCCAGTTGCCAAT-1	4580	1475	3.66812	0	0	D1	0.148358	0	TRUE
ACTCCCAGTTTACACG-1	1559	814	11.2893	0	0	D1	0.052017	0	FALSE
ACTCCCATCGTTAGTG-1	15002	2482	4.7527	0	0.00666578	D1	0.0208333	0	TRUE
ACTCTCGAGAGATCGC-1	3541	1254	3.58656	0	0	D1	0.136701	0	TRUE
ACTCTCGAGATTGCGG-1	14842	3130	4.29861	0	0	D1	0.117371	0	TRUE
ACTCTCGAGGCCTTGC-1	10932	2511	5.66228	0	0	D1	0.0611046	0	TRUE
ACTCTCGCACAAATCC-1	6709	1811	3.30899	0	0	D1	0.0313169	0	TRUE
ACTCTCGCATCCGGTG-1	4081	1375	6.37099	0	0	D1	0.0243379	0	TRUE
ACTCTCGGTAGCGCTC-1	3962	1317	5.27511	0	0	D1	0.0456853	0	TRUE
ACTCTCGGTAGTTCCA-1	3463	1107	4.53364	0	0	D1	0.0986301	0	TRUE
ACTCTCGGTTATGGTC-1	4770	1594	1.94969	0	0	D1	0.0493658	0	TRUE
ACTCTCGGTTCCCAAA-1	6439	2031	2.74887	0	0	D1	0.243243	0	TRUE
ACTCTCGTCAGTGATC-1	5474	1578	3.36134	0	0	D1	0.0363846	0	TRUE
ACTCTCGTCCGAAGGA-1	4329	1430	5.10511	0	0	D1	0.0767474	0	TRUE
ACTCTCGTCGAACGCC-1	5601	1759	1.08909	0	0	D1	0.109269	0	TRUE
ACTCTCGTCTCGAACA-1	5170	1859	7.87234	0	0	D1	0.041261	0	TRUE
ACTCTCGTCTCGTCAC-1	2128	970	5.59211	0	0	D1	0.0337547	0	TRUE
ACTGATGAGATTAGAC-1	3709	1300	3.53195	0	0.0539229	D1	0.0840438	0	TRUE
ACTGATGAGCCTCTTC-1	5645	1851	3.13552	0	0	D1	0.0664184	0	TRUE
ACTGATGAGGATATGT-1	11634	2446	5.46674	0	0	D1	0.0578669	0	TRUE
ACTGATGAGGGAGGGT-1	830	410	1.44578	0	0	D1	0.0611046	0	TRUE
ACTGATGAGTAAAGCT-1	6648	1608	3.33935	0	0	D1	0.0703075	0	TRUE
ACTGATGAGTCACGCC-1	3064	1168	4.11227	0	0	D1	0.0445305	0	TRUE
ACTGATGCAAGAGGTC-1	4950	1612	5.51515	0	0	D1	0.0197585	0	TRUE
ACTGATGGTAACACCT-1	7322	1763	4.76646	0	0	D1	0.0354853	0	TRUE
ACTGATGGTAGACTGG-1	3034	1175	7.84443	0	0	D1	0.0382562	0	TRUE
ACTGATGGTGATAGAT-1	6675	2121	6.65169	0	0	D1	0.0894723	0	TRUE
ACTGATGGTTAAGGGC-1	3516	1333	7.84983	0	0	D1	0.09238	0	TRUE
ACTGATGTCAAAGGAT-1	2710	1117	4.02214	0	0	D1	0.0177327	0	TRUE
ACTGATGTCGTAACTG-1	9959	1998	2.39984	0	0	D1	0.019237	0	TRUE
ACTGCAAAGGAAAGAC-1	1198	597	18.5309	0	0	D1	0.0121047	0	FALSE
ACTGCAACAACGATTC-1	1904	897	1.78571	0	0	D1	0.0337547	0	TRUE
ACTGCAACACTTGGGC-1	5689	1789	3.39251	0	0	D1	0.0297883	0	TRUE
ACTGCAACAGGACTTT-1	5641	1785	3.01365	0	0.0177274	D1	0.0382562	0	TRUE
ACTGCAACATCCGGTG-1	5251	1456	4.45629	0	0	D1	0.131417	0	TRUE
ACTGCAACATGTTACG-1	3282	1383	6.48995	0	0	D1	0.154808	0	TRUE
ACTGCAAGTCCGTACG-1	2287	920	2.71098	0	0	D1	0.0481013	0	TRUE
ACTGCAAGTCTAGGCC-1	12317	2512	4.98498	0	0	D1	0.0445305	0	TRUE
ACTGCAATCATGGCCG-1	2935	1175	5.58773	0	0	D1	0.019237	0	TRUE
ACTGTCCAGACTACCT-1	3879	1741	4.15055	0	0	D1	0.0256098	0	TRUE
ACTGTCCAGGCTCTAT-1	5001	1892	3.27934	0	0	D1	0.0117231	0	TRUE
ACTGTCCAGTGTAGTA-1	5274	1545	5.27114	0	0	D1	0.0534077	0	TRUE
ACTGTCCCACGCGCTA-1	6102	1758	4.57227	0	0	D1	0.0986301	0	TRUE
ACTGTCCCACTAGGCC-1	4654	1548	0.709067	0	0	D1	0.0305434	0	TRUE
ACTGTCCCAGCTTTGA-1	4268	1641	7.38051	0	0	D1	0.041261	0	TRUE
ACTGTCCCAGGTCCGT-1	6483	1920	4.08761	0	0	D1	0.0745133	0	TRUE
ACTGTCCGTAACATAG-1	3548	1640	12.2886	0	0	D1	0.0249668	0	FALSE
ACTGTCCTCCGTCACT-1	5346	1811	2.6749	0	0.0187056	D1	0.205765	0	TRUE
ACTGTCCTCGATTGAC-1	6369	1785	4.4434	0	0	D1	0.0481013	0	TRUE
ACTGTCCTCTGCATAG-1	1698	953	6.71378	0	0	D1	0.0534077	0	TRUE
ACTGTGAAGACTCCGC-1	8282	2168	3.74306	0	0.0120744	D1	0.142336	0	TRUE
ACTGTGAAGGCGAACT-1	3878	1282	4.64157	0	0	D1	0.0683256	0	TRUE
ACTGTGAAGTAGACAT-1	6182	1702	5.58072	0	0	D1	0.0840438	0	TRUE
ACTGTGAAGTAGGATT-1	1885	935	8.80637	0	0	D1	0.0256098	0	TRUE
ACTGTGAAGTATTAGG-1	4163	1505	7.01417	0	0	D1	0.037308	0	TRUE
ACTGTGAAGTCCCGAC-1	730	416	14.1096	0	0	D1	0.0363846	0	FALSE
ACTGTGACATTCTTCA-1	720	442	20.2778	0	0	D1	0.0117231	0	FALSE
ACTGTGAGTAGAGGAA-1	6280	1498	4.82484	0	0	D1	0.0354853	0	TRUE
ACTGTGAGTCCACACG-1	2901	1216	3.51603	0	0	D1	0.0392304	0	TRUE
ACTGTGAGTGCATACT-1	6662	2151	9.09637	0	0	D1	0.0445305	0	TRUE
ACTGTGAGTTCTGAGT-1	3504	1165	4.16667	0	0	D1	0.0986301	0	TRUE
ACTGTGATCAGCTTCC-1	7082	2329	2.47105	0	0	D1	0.341121	0	TRUE
ACTTAGGAGGAACGTC-1	5556	1594	4.49964	0	0	D1	0.0434091	0	TRUE
ACTTAGGAGGACAAGA-1	3960	1386	4.31818	0	0	D1	0.0363846	0	TRUE
ACTTAGGAGTGTTGAA-1	5484	1560	8.35157	0	0	D1	0.0402316	0	TRUE
ACTTAGGCACGACGCT-1	3662	1171	3.46805	0	0	D1	0.0548446	0	TRUE
ACTTAGGGTCGCGGTT-1	20008	3131	5.20792	0	0	D1	0.0986301	0	TRUE
ACTTAGGGTCTCGGGT-1	4870	1436	4.25051	0	0	D1	0.0262671	0	TRUE
ACTTAGGGTGCCTTTC-1	2203	1038	2.99591	0	0	D1	0.0578669	0	TRUE
ACTTAGGTCACTAGCA-1	4591	1604	3.72468	0	0	D1	0.169192	0	TRUE
ACTTAGGTCAGCTTCC-1	810	468	1.35802	0	0	D1	0.0434091	0	TRUE
ACTTAGGTCCCAAGCG-1	14751	2774	4.75222	0	0	D1	0.0683256	0	TRUE
ACTTAGGTCGGAAGGT-1	5930	1742	4.01349	0	0	D1	0.0894723	0	TRUE
ACTTAGGTCGTGGGAA-1	4606	1450	4.03821	0	0	D1	0.229508	0	TRUE
ACTTATCAGGTCATTC-1	19453	3347	3.20259	0	0	D1	0.0645816	0	TRUE
ACTTATCAGTCCGTCG-1	12903	2863	8.38565	0	0	D1	0.0506704	0	TRUE
ACTTATCAGTGCAAAT-1	3801	1486	4.52512	0	0	D1	0.0197585	0	TRUE
ACTTATCCACTGCATA-1	3447	1264	4.20656	0	0	D1	0.161735	0	TRUE
ACTTATCCATCCGGTG-1	1822	850	4.72009	0	0	D1	0.217074	0	TRUE
ACTTATCTCAAAGGTA-1	9296	2081	3.32401	0	0	D1	0.037308	0	TRUE
ACTTATCTCACTACGA-1	1395	784	14.0502	0	0	D1	0.0141149	0	FALSE
ACTTATCTCATTACTC-1	4480	1772	5.80357	0	0	D1	0.041261	0	TRUE
ACTTATCTCATTGAGC-1	4826	1471	2.83879	0	0	D1	0.0628116	0	TRUE
ACTTATCTCTCGTCAC-1	11724	3101	2.32003	0	0	D1	0.0815062	0	TRUE
ACTTATCTCTGCGAGC-1	3763	1444	2.47143	0	0	D1	0.0790763	0	TRUE
ACTTCCGAGCAGATAT-1	2767	1118	4.30069	0	0	D1	0.0815062	0	TRUE
ACTTCCGAGGGTGAGG-1	2006	911	4.23729	0	0	D1	0.0645816	0	TRUE
ACTTCCGCACGGTGAA-1	2331	1063	11.583	0	0	D1	0.00823469	0	FALSE
ACTTCCGGTAGGTGCA-1	11569	2780	7.69297	0	0	D1	0.052017	0	TRUE
ACTTCCGGTGGCTTGC-1	4866	1737	1.47965	0	0	D1	0.0392304	0	TRUE
ACTTCCGGTTTGAACC-1	10106	2310	3.39402	0	0	D1	0.0402316	0	TRUE
ACTTCCGTCCACCTGT-1	5943	2303	4.05519	0	0	D1	0.0745133	0	TRUE
ACTTCCGTCCCTCTAG-1	7488	2240	4.2735	0	0	D1	0.27553	0	TRUE
ACTTCCGTCGGTTAGT-1	9932	2309	5.65848	0	0	D1	0.0683256	0	TRUE
ACTTCCGTCTTGAACG-1	9920	2314	3.88105	0	0	D1	0.0578669	0	TRUE
ACTTCGCAGACGGATC-1	2158	985	4.58758	0	0	D1	0.121778	0	TRUE
ACTTCGCAGATCGCTT-1	5360	1745	3.67537	0	0	D1	0.121778	0	TRUE
ACTTCGCAGCTACGTT-1	4775	1457	1.84293	0	0	D1	0.0256098	0	TRUE
ACTTCGCAGGCCGCTT-1	4077	1610	1.86412	0	0	D1	0.0445305	0	TRUE
ACTTCGCCATTGCTTT-1	7100	2433	2.53521	0	0	D1	0.0534077	0	TRUE
ACTTCGCGTATAGGAT-1	3699	1286	4.46067	0	0	D1	0.0346089	0	TRUE
ACTTCGCTCCGTACGG-1	20544	3958	6.27921	0	0	D1	0.0723684	0	TRUE
ACTTCGCTCGTCGATA-1	11151	2524	3.40777	0	0	D1	0.142336	0	TRUE
ACTTCGCTCTGTGCGG-1	3545	1336	4.23131	0	0	D1	0.0703075	0	TRUE
ACTTTCAAGATTCGCT-1	1828	955	9.79212	0	0	D1	0.0402316	0	TRUE
ACTTTCAAGCACTAAA-1	5114	1807	4.53657	0	0	D1	0.316364	0	TRUE
ACTTTCAAGGATACAT-1	6160	1913	3.21429	0	0	D1	0.105536	0	TRUE
ACTTTCACACACTTAG-1	4722	1676	3.60017	0	0	D1	0.0276271	0	TRUE
ACTTTCACAGAAGCTG-1	4297	1415	5.23621	0	0	D1	0.0563302	0	TRUE
ACTTTCACAGTCTTCC-1	2762	1225	3.40333	0	0	D1	0.0594574	0	TRUE
ACTTTCACATGACTGT-1	8221	2608	3.4424	0	0	D1	0.0456853	0	TRUE
ACTTTCAGTACAAAGT-1	1439	863	12.7172	0	0	D1	0.0095626	0	FALSE
ACTTTCAGTGATACTC-1	3429	1477	9.0697	0	0	D1	0.169192	0	TRUE
ACTTTCAGTGCCCTTT-1	6658	1993	3.89006	0	0	D1	0.052017	0	TRUE
ACTTTCAGTGTTCCAA-1	3916	1459	5.38815	0	0	D1	0.0392304	0	TRUE
ACTTTCAGTTCGGTAT-1	40210	5131	5.59811	0	0	D1	0.02312	0	TRUE
ACTTTGTAGACTCAAA-1	2250	856	1.77778	0	0	D1	0.195435	0	TRUE
ACTTTGTAGAGTTGAT-1	8849	2413	6.45271	0	0	D1	0.185962	0	TRUE
ACTTTGTAGATGTTCC-1	8166	2165	2.96351	0	0	D1	0.0563302	0	TRUE
ACTTTGTAGCGTCAAG-1	8399	2316	6.60793	0	0	D1	0.0790763	0	TRUE
ACTTTGTAGGGTCAAC-1	1919	972	7.92079	0	0	D1	0.0578669	0	TRUE
ACTTTGTCATACCGTA-1	2596	1067	1.65639	0	0	D1	0.0354853	0	TRUE
ACTTTGTCATTCACCC-1	8386	2409	2.96923	0	0	D1	0.169192	0	TRUE
ACTTTGTGTAGACAGC-1	4327	1542	27.8022	0	0	D1	0.0548446	0	FALSE
ACTTTGTGTGCGTTTA-1	788	446	9.39086	0	0	D1	0.142336	0	TRUE
AGAAATGAGATTGATG-1	1384	642	6.14162	0	0	D1	0.105536	0	TRUE
AGAAATGCAATTTCCT-1	6666	1936	4.35044	0	0	D1	0.0493658	0	TRUE
AGAAATGCAGATGCGA-1	7005	1609	4.73947	0	0	D1	0.0149701	0	TRUE
AGAAATGCAGCTGAAG-1	4595	1583	4.57018	0	0	D1	0.0723684	0	TRUE
AGAAATGGTAACCCGC-1	12707	2431	6.99614	0	0	D1	0.0346089	0	TRUE
AGAAATGGTGTTCATG-1	1540	805	0.519481	0	0	D1	0.0382562	0	TRUE
AGAAATGGTTCTCGCT-1	11084	2229	3.61783	0	0.00902201	D1	0.0297883	0	TRUE
AGAAATGGTTTGACAC-1	6030	1747	4.54395	0	0	D1	0.052017	0	TRUE
AGAAATGTCACCGGGT-1	4079	1397	2.54964	0	0	D1	0.0563302	0	TRUE
AGAAATGTCCAACACA-1	1199	571	37.3645	0	0	D1	0.0182244	0	FALSE
AGAACAAAGCATGCGA-1	5506	1697	2.52452	0	0	D1	0.0187258	0	TRUE
AGAACAACAAGATTGA-1	5498	1628	5.23827	0	0	D1	0.217074	0	TRUE
AGAACAAGTCTTACAG-1	500	296	26.8	0	0	D1	0.0213873	0	FALSE
AGAACAAGTTGGCTAT-1	7394	1850	4.94996	0	0	D1	0.0563302	0	TRUE
AGAACAATCACTGCTC-1	7175	2300	5.49129	0	0	D1	0.0790763	0	TRUE
AGAACAATCCCATAGA-1	4491	1458	8.92897	0	0	D1	0.0894723	0	TRUE
AGAACCTAGTAACAGT-1	6288	2113	2.81489	0	0	D1	0.0548446	0	TRUE
AGAACCTCAAGTACCT-1	3597	1243	5.72699	0	0	D1	0.0745133	0	TRUE
AGAACCTCAAGTGCAG-1	2623	1022	1.52497	0	0	D1	0.0321095	0	TRUE
AGAACCTCAATGAACA-1	10697	2835	3.63653	0	0	D1	0.316364	0	TRUE
AGAACCTCAGACATCT-1	3996	1512	4.07908	0	0	D1	0.0894723	0	TRUE
AGAACCTCATAGATCC-1	598	372	1.33779	0	0	D1	0.113208	0	TRUE
AGAACCTGTCGTGCCA-1	3712	1196	5.09159	0	0	D1	0.0456853	0	TRUE
AGAACCTGTTGGCTAT-1	4384	1635	5.45164	0	0	D1	0.0703075	0	TRUE
AGAACCTGTTTGAACC-1	5358	1755	2.94886	0	0	D1	0.161735	0	TRUE
AGAACCTTCTTAAGGC-1	6211	2059	5.13605	0	0	D1	0.0106161	0	TRUE
AGAAGCGAGCCACTCG-1	8110	2063	4.74723	0	0	D1	0.109269	0	TRUE
AGAAGCGAGTGCACTT-1	12560	2694	6.48885	0	0	D1	0.217074	0	TRUE
AGAAGCGCAGGGTTGA-1	7047	1637	5.02341	0	0	D1	0.019237	0	TRUE
AGAAGCGCATCCGCGA-1	13409	2661	3.95257	0	0	D1	0.029051	0	TRUE
AGAAGCGGTGGAACCA-1	4012	1197	4.13759	0	0	D1	0.0346089	0	TRUE
AGAAGCGTCTATTTCG-1	6525	1696	2.59004	0	0	D1	0.0321095	0	TRUE
AGAAGCGTCTCTCCGA-1	4371	1280	2.83688	0	0	D1	0.0456853	0	TRUE
AGAAGTAAGAATGTTG-1	3339	1206	7.30758	0	0	D1	0.0445305	0	TRUE
AGAAGTAAGGAAACGA-1	10444	2299	5.18001	0	0	D1	0.105536	0	TRUE
AGAAGTACAACCCTCT-1	6359	2078	3.22378	0	0	D1	0.0481013	0	TRUE
AGAAGTACATTCCTCG-1	3255	1132	3.19508	0	0	D1	0.185962	0	TRUE
AGAAGTAGTATCCCTC-1	20542	3082	4.03077	0	0	D1	0.0354853	0	TRUE
AGAAGTAGTGAACCGA-1	11210	2497	3.8537	0	0	D1	0.0723684	0	TRUE
AGAAGTAGTGCCTTTC-1	2196	1038	4.37158	0	0	D1	0.0321095	0	TRUE
AGAAGTAGTTATTCCT-1	5915	1688	8.43618	0	0	D1	0.0723684	0	TRUE
AGAAGTATCCTACCGT-1	14560	2737	4.88324	0	0	D1	0.0402316	0	TRUE
AGACAAAAGACAACAT-1	7267	1727	4.87134	0	0	D1	0.019237	0	TRUE
AGACAAAAGTTGTAGA-1	7774	1749	4.48932	0	0.0128634	D1	0.0534077	0	TRUE
AGACAAACAACCGACC-1	595	404	11.9328	0	0	D1	0.0106161	0	FALSE
AGACAAACACACCTTC-1	29854	5096	4.95746	0	0	D1	0.0167771	0	TRUE
AGACAAACAGAGGCAT-1	4113	1508	4.86263	0	0	D1	0.0262671	0	TRUE
AGACAAAGTATCTCTT-1	3314	1428	4.9487	0	0	D1	0.0548446	0	TRUE
AGACAAAGTCAACGCC-1	8704	2265	3.95221	0	0	D1	0.341121	0	TRUE
AGACAAAGTCAGCTTA-1	3625	1355	3.0069	0	0	D1	0.019237	0	TRUE
AGACAAAGTGGATCAG-1	3458	1295	1.73511	0	0	D1	0.121778	0	TRUE
AGACAAATCATCGCAA-1	3154	1141	2.40964	0	0	D1	0.0283308	0	TRUE
AGACAAATCGACGTCG-1	6696	1908	5.09259	0	0	D1	0.0534077	0	TRUE
AGACAAATCGCGGTAC-1	7333	1615	4.70476	0	0	D1	0.0611046	0	TRUE
AGACAAATCTATACGG-1	10138	2406	3.74827	0	0	D1	0.243243	0	TRUE
AGACACTAGGTTGACG-1	14422	2739	3.49466	0	0	D1	0.0481013	0	TRUE
AGACACTAGTTTCTTC-1	2056	866	0.0486381	0	0	D1	0.029051	0	TRUE
AGACACTCACCATAAC-1	5262	1646	8.24781	0	0	D1	0.00823469	0	TRUE
AGACACTCAGTCGCTG-1	4271	1486	8.26504	0	0	D1	0.029051	0	TRUE
AGACACTCATGTTACG-1	7721	2549	5.0123	0	0	D1	0.0434091	0	TRUE
AGACACTGTCTCGGAC-1	3305	1258	2.9652	0	0	D1	0.117371	0	TRUE
AGACACTGTGAATGTA-1	4569	1718	3.26111	0	0	D1	0.0815062	0	TRUE
AGACACTGTGTATACC-1	2074	1084	11.6683	0	0	D1	0.0213873	0	FALSE
AGACACTGTTAAGCAA-1	6493	1937	3.8041	0	0	D1	0.046875	0	TRUE
AGACACTGTTGCTCCT-1	7844	1854	5.27792	0	0.0127486	D1	0.0177327	0	TRUE
AGACACTTCCTGCCAT-1	3027	1242	3.79914	0	0	D1	0.02312	0	TRUE
AGACACTTCGGCATAT-1	5673	1486	3.1553	0	0	D1	0.0346089	0	TRUE
AGACAGGCAAGATGTA-1	3289	1355	11.28	0	0	D1	0.0354853	0	FALSE
AGACAGGCAAGGCCTC-1	7312	1845	5.01915	0	0	D1	0.148358	0	TRUE
AGACAGGCAATACGCT-1	2534	983	30.4657	0	0	D1	0.0382562	0	FALSE
AGACAGGCAGCCGGTT-1	4153	1478	6.1883	0	0	D1	0.0392304	0	TRUE
AGACAGGCAGGCTACC-1	21397	3353	3.50984	0	0	D1	0.0594574	0	TRUE
AGACAGGGTACGATGG-1	4484	1502	5.06244	0	0	D1	0.0548446	0	TRUE
AGACAGGGTTAGTTCG-1	6024	1992	17.9283	0	0	D1	0.117371	0	FALSE
AGACAGGGTTCCTTGC-1	7500	2424	3.98667	0	0	D1	0.0102592	0	TRUE
AGACAGGTCCCTCTTT-1	566	369	5.47703	0	0	D1	0.0202905	0	TRUE
AGACCATAGATGGTCG-1	11488	2589	4.31755	0	0	D1	0.046875	0	TRUE
AGACCATAGCGATGGT-1	1577	760	32.6569	0	0	D1	0.02312	0	FALSE
AGACCATAGGCTAGCA-1	2933	1234	2.82987	0	0	D1	0.105536	0	TRUE
AGACCATGTATCACCA-1	7665	2021	7.41031	0	0	D1	0.0354853	0	TRUE
AGACCATGTCTTGCGG-1	8264	2124	5.57841	0	0	D1	0.0645816	0	TRUE
AGACCATGTTGTGTAC-1	960	526	15.4167	0	0	D1	0.0305434	0	FALSE
AGACCATTCAGTCATG-1	5074	1643	3.5475	0	0	D1	0.0866966	0	TRUE
AGACCATTCGAGTTGT-1	14214	3073	4.40411	0	0	D1	0.0337547	0	TRUE
AGACCATTCTTCACGC-1	3925	1542	5.47771	0	0	D1	0.0563302	0	TRUE
AGACCCGAGAGAGCGG-1	4583	1539	3.68754	0	0	D1	0.0563302	0	TRUE
AGACCCGAGGTAGTAT-1	10188	2346	4.23047	0	0.00981547	D1	0.243243	0	TRUE
AGACCCGAGTGAACAT-1	1041	628	22.8626	0	0	D1	0.0493658	0	FALSE
AGACCCGCAACCGCTG-1	3457	1389	3.09517	0	0	D1	0.0703075	0	TRUE
AGACCCGCAATGCTCA-1	8649	2072	3.57267	0	0	D1	0.0683256	0	TRUE
AGACCCGGTCATTGCA-1	9032	2708	3.19973	0	0.0110717	D1	0.0337547	0	TRUE
AGACCCGGTTCCGCAG-1	6768	1942	7.23995	0	0	D1	0.0346089	0	TRUE
AGACCCGTCATTACTC-1	7969	2094	2.93638	0	0	D1	0.0815062	0	TRUE
AGACCCGTCGACCATA-1	10621	2910	4.07683	0	0	D1	0.0866966	0	TRUE
AGACCCGTCTACCCAC-1	2942	1104	2.61727	0	0	D1	0.09238	0	TRUE
AGACTCAAGGGCAGTT-1	5409	1855	13.4036	0	0	D1	0.0548446	0	FALSE
AGACTCACAGACGATG-1	3268	1278	4.98776	0	0	D1	0.0790763	0	TRUE
AGACTCACAGAGATGC-1	3636	1412	4.978	0	0	D1	0.0208333	0	TRUE
AGACTCACATATAGCC-1	8679	2071	2.84595	0	0	D1	0.0382562	0	TRUE
AGAGAATAGGCCTAAG-1	2064	1144	5.13566	0	0	D1	0.037308	0	TRUE
AGAGAATAGTGCACCC-1	1881	825	10.8985	0	0	D1	0.185962	0	FALSE
AGAGAATCAAGTACCT-1	3495	1257	4.69242	0	0	D1	0.0392304	0	TRUE
AGAGAATCATCTGGGC-1	6599	1736	5.90999	0	0	D1	0.0402316	0	TRUE
AGAGAATGTAAGATTG-1	3954	1262	2.73141	0	0	D1	0.0534077	0	TRUE
AGAGAATGTAGCTTTG-1	8009	2056	3.29629	0	0	D1	0.0305434	0	TRUE
AGAGAATGTATAATGG-1	833	455	4.44178	0	0	D1	0.0645816	0	TRUE
AGAGAATGTCACAGTT-1	11849	2443	5.77264	0	0	D1	0.0548446	0	TRUE
AGAGAATGTCTACTGA-1	17434	3172	3.44729	0	0	D1	0.0382562	0	TRUE
AGAGAATTCAAGCGTT-1	13645	2688	4.05277	0	0	D1	0.131417	0	TRUE
AGAGAATTCAGTCCGG-1	3031	1109	5.34477	0	0	D1	0.131417	0	TRUE
AGAGAATTCCATACAG-1	3217	1307	11.9988	0	0.0310849	D1	0.0249668	0	FALSE
AGAGAGCAGCACTTTG-1	3353	1324	3.9666	0	0	D1	0.0594574	0	TRUE
AGAGAGCAGCGACATG-1	3834	1375	3.15597	0	0	D1	0.0402316	0	TRUE
AGAGAGCAGGAAGAAC-1	4918	1382	6.54738	0	0	D1	0.0683256	0	TRUE
AGAGAGCAGGTAGCCA-1	5804	1731	3.80772	0	0	D1	0.0578669	0	TRUE
AGAGAGCCAAACTCGT-1	4194	1292	6.15165	0	0	D1	0.316364	0	TRUE
AGAGAGCCAATGAACA-1	6486	1869	4.02405	0	0	D1	0.243243	0	TRUE
AGAGAGCCACGGATCC-1	8158	2293	4.1922	0	0	D1	0.0767474	0	TRUE
AGAGAGCCACTAACCA-1	4983	1389	8.529	0	0	D1	0.0563302	0	TRUE
AGAGAGCGTATAATGG-1	3316	1354	5.94089	0	0	D1	0.0986301	0	TRUE
AGAGAGCTCTTCCGTG-1	5745	1802	5.74413	0	0	D1	0.0767474	0	TRUE
AGAGAGCTCTTTGATC-1	4238	1423	6.37093	0	0	D1	0.117371	0	TRUE
AGAGCAGAGATCCTAC-1	4050	1405	7.03704	0	0	D1	0.0276271	0	TRUE
AGAGCAGCAACACAAA-1	2427	1027	9.47672	0	0	D1	0.0382562	0	TRUE
AGAGCAGCACACGGTC-1	2738	1101	5.84368	0	0	D1	0.0329218	0	TRUE
AGAGCAGCAGCTCCTT-1	2662	972	3.11796	0	0	D1	0.0563302	0	TRUE
AGAGCAGCATGTGCTA-1	7253	1806	7.16945	0	0	D1	0.0354853	0	TRUE
AGAGCAGGTAAGATAC-1	2769	1123	5.56157	0	0	D1	0.109269	0	TRUE
AGAGCAGGTGTCTAAC-1	11043	2363	5.27031	0	0	D1	0.154808	0	TRUE
AGAGCAGTCCTTCTGG-1	8074	2342	7.24548	0	0	D1	0.0269394	0	TRUE
AGAGCAGTCGGTAGGA-1	6221	1596	16.7497	0	0	D1	0.148358	0	FALSE
AGAGCAGTCTGTGCGG-1	10844	2425	9.46145	0	0	D1	0.0354853	0	TRUE
AGAGCCCAGAAGTGTT-1	13514	2485	3.72207	0	0	D1	0.0337547	0	TRUE
AGAGCCCAGAGAACCC-1	7155	2109	4.59818	0	0	D1	0.177243	0	TRUE
AGAGCCCAGAGGGTAA-1	3229	1228	3.15887	0	0	D1	0.0402316	0	TRUE
AGAGCCCAGCAAATCA-1	17440	3191	3.7328	0	0	D1	0.0563302	0	TRUE
AGAGCCCAGCCTATTG-1	9634	2327	2.91675	0	0	D1	0.09238	0	TRUE
AGAGCCCAGGCGACAT-1	2763	1112	5.13934	0	0	D1	0.0506704	0	TRUE
AGAGCCCCAAGTGTCT-1	6881	1756	4.41796	0	0	D1	0.126452	0	TRUE
AGAGCCCCAGGGATAC-1	7993	2074	3.77831	0	0	D1	0.0337547	0	TRUE
AGAGCCCTCCATGATG-1	3371	1118	3.82676	0	0	D1	0.0664184	0	TRUE
AGAGCCCTCCGTATAG-1	3473	1224	0.0287936	0	0	D1	0.0683256	0	TRUE
AGATAGAAGCTCGGCT-1	3000	1119	9.06667	0	0	D1	0.00729193	0	TRUE
AGATAGACACGACTAT-1	4995	1576	8.60861	0	0	D1	0.037308	0	TRUE
AGATAGACAGACCCGT-1	4241	1458	4.05565	0	0	D1	0.052017	0	TRUE
AGATAGACAGGTTCCG-1	1094	484	35.649	0	0	D1	0.0346089	0	FALSE
AGATAGACATCCGTTC-1	3147	1385	2.9552	0	0	D1	0.0745133	0	TRUE
AGATAGAGTGCACAAG-1	6676	1964	3.92451	0	0	D1	0.0723684	0	TRUE
AGATAGAGTGGGCTCT-1	8269	2088	4.9099	0	0	D1	0.0683256	0	TRUE
AGATAGAGTGGTCTCG-1	5362	1467	2.92801	0	0	D1	0.095429	0	TRUE
AGATAGAGTTTGACAC-1	6663	1763	5.86823	0	0	D1	0.0456853	0	TRUE
AGATAGAGTTTGATCG-1	3445	1022	27.5181	0	0	D1	0.095429	0	FALSE
AGATAGATCCCAGCGA-1	4778	1547	6.32064	0	0	D1	0.0297883	0	TRUE
AGATAGATCTCCTACG-1	7047	1993	3.95913	0	0	D1	0.0534077	0	TRUE
AGATCCACACATTCTT-1	2858	1135	5.52834	0	0	D1	0.037308	0	TRUE
AGATCCACAGAATTCC-1	7466	2327	2.82615	0	0	D1	0.0237224	0	TRUE
AGATCCACATAACAGA-1	16172	2909	4.92209	0	0	D1	0.0628116	0	TRUE
AGATCCACATAGGCGA-1	6868	1833	6.18812	0	0	D1	0.101995	0	TRUE
AGATCCAGTCGACTGC-1	1367	773	9.65618	0	0	D1	0.0534077	0	TRUE
AGATCCAGTCGTGGTC-1	2535	986	5.286	0	0	D1	0.0703075	0	TRUE
AGATCCAGTGCCTAAT-1	1742	832	2.92767	0	0	D1	0.195435	0	TRUE
AGATCCATCACTTGGA-1	6849	1899	5.16864	0	0	D1	0.117371	0	TRUE
AGATCCATCAGCTGAT-1	4165	1538	1.94478	0	0	D1	0.0767474	0	TRUE
AGATCCATCAGGGTAG-1	1664	749	4.14663	0	0	D1	0.258495	0	TRUE
AGATCCATCCAACCAA-1	4845	1461	3.81837	0	0	D1	0.0305434	0	TRUE
AGATCCATCTACCCAC-1	25493	3731	4.43651	0	0	D1	0.0790763	0	TRUE
AGATCCATCTGAATCG-1	2664	1197	5.78078	0	0	D1	0.0182244	0	TRUE
AGATCCATCTGCCTGT-1	3050	1111	1.5082	0	0	D1	0.0790763	0	TRUE
AGATCGTAGAACGCGT-1	6778	1977	5.65063	0	0	D1	0.0402316	0	TRUE
AGATCGTAGGCACCAA-1	2545	1069	6.32613	0	0	D1	0.121778	0	TRUE
AGATCGTCAGATCACT-1	6481	1628	4.52091	0	0	D1	0.0703075	0	TRUE
AGATCGTCAGCAGTAG-1	3260	1336	3.52761	0	0	D1	0.0866966	0	TRUE
AGATCGTCATACTTTC-1	22742	4032	6.60012	0	0	D1	0.0790763	0	TRUE
AGATCGTCATTGTACG-1	3068	1031	2.44459	0	0	D1	0.0423197	0	TRUE
AGATCGTGTGGGACAT-1	2027	882	7.00543	0	0	D1	0.109269	0	TRUE
AGATCGTGTTTAAGGA-1	2808	1109	1.95869	0	0	D1	0.0645816	0	TRUE
AGATCGTTCACTACGA-1	4113	1362	6.78337	0	0	D1	0.0456853	0	TRUE
AGATCGTTCATCACAG-1	15980	3000	4.07384	0	0	D1	0.0790763	0	TRUE
AGATCGTTCGTGTGAT-1	1682	734	9.57194	0	0	D1	0.00888811	0	TRUE
AGATCGTTCTTAGGAC-1	6842	1762	1.66618	0	0	D1	0.0269394	0	TRUE
AGATGAAAGAGACAAG-1	20417	3386	4.35911	0	0	D1	0.177243	0	TRUE
AGATGAAAGCGGGTTA-1	5030	1649	4.09543	0	0	D1	0.0256098	0	TRUE
AGATGAAAGGTAGTAT-1	3815	1446	13.1324	0	0	D1	0.037308	0	FALSE
AGATGAACAAACTCGT-1	2886	1139	2.18295	0	0	D1	0.0745133	0	TRUE
AGATGAACAAAGCAAT-1	3768	1490	2.49469	0	0	D1	0.0578669	0	TRUE
AGATGAACAATCTCTT-1	2144	926	3.54478	0	0	D1	0.0506704	0	TRUE
AGATGAACAGTAACAA-1	2507	1061	1.19665	0	0	D1	0.0493658	0	TRUE
AGATGAAGTAGTCGGA-1	11250	2256	4.02667	0	0	D1	0.0262671	0	TRUE
AGATGAAGTCTAGTGT-1	6192	1564	5.42636	0	0	D1	0.0213873	0	TRUE
AGATGAAGTCTCCCTA-1	11928	2891	2.3055	0	0	D1	0.341121	0	TRUE
AGATGCTAGTAGGATT-1	5408	1591	3.42086	0	0	D1	0.0628116	0	TRUE
AGATGCTCAAGCACCC-1	3906	1439	6.2468	0	0	D1	0.029051	0	TRUE
AGATGCTCACAAAGTA-1	2567	1152	6.93416	0	0	D1	0.0866966	0	TRUE
AGATGCTCACCAATTG-1	8477	2491	4.32936	0	0	D1	0.0256098	0	TRUE
AGATGCTGTATACCCA-1	3683	1377	8.28129	0	0	D1	0.0481013	0	TRUE
AGATGCTGTGAGCAGT-1	2362	979	6.47756	0	0	D1	0.00855883	0	TRUE
AGATGCTGTTTGCCGG-1	3925	1498	3.66879	0	0	D1	0.0723684	0	TRUE
AGATGCTTCCACATAG-1	2740	1221	8.10219	0	0	D1	0.0354853	0	TRUE
AGATGCTTCGTACACA-1	963	407	52.4403	0	0	D1	0.00855883	0	FALSE
AGCATCAAGATCCGAG-1	2126	946	4.84478	0	0	D1	0.0645816	0	TRUE
AGCATCAAGCTTAGTC-1	12183	2940	3.47205	0	0	D1	0.294679	0	TRUE
AGCATCAAGGCCGCTT-1	4203	1604	5.92434	0	0	D1	0.095429	0	TRUE
AGCATCACAAACTCGT-1	8244	2239	2.97186	0	0	D1	0.0866966	0	TRUE
AGCATCACATGGCACC-1	20005	4129	5.57861	0	0	D1	0.0445305	0	TRUE
AGCATCAGTCTTACTT-1	6502	1861	4.21409	0	0	D1	0.0986301	0	TRUE
AGCATCATCGTCTCAC-1	3350	1385	3.79104	0	0	D1	0.0594574	0	TRUE
AGCCAATAGACTAGAT-1	5246	1607	1.73465	0	0	D1	0.0225303	0	TRUE
AGCCAATAGGATACCG-1	3424	1471	2.94977	0	0	D1	0.037308	0	TRUE
AGCCAATAGTTACGAA-1	3983	1314	2.78684	0	0	D1	0.0313169	0	TRUE
AGCCAATCAAACCACT-1	9814	2585	5.12533	0	0	D1	0.402904	0	TRUE
AGCCAATCAAGGGTCA-1	9434	2473	5.89358	0	0	D1	0.105536	0	TRUE
AGCCAATCACGCGTGT-1	676	434	4.14201	0	0	D1	0.131417	0	TRUE
AGCCAATCACGGCGTT-1	8623	2093	3.69941	0	0	D1	0.136701	0	TRUE
AGCCAATCAGCCGTCA-1	13540	2437	4.46086	0	0	D1	0.0815062	0	TRUE
AGCCAATGTAGCTGAG-1	5675	1648	5.02203	0	0.0352423	D1	0.113208	0	TRUE
AGCCAATGTCAAGCGA-1	9371	2232	4.14043	0	0	D1	0.0745133	0	TRUE
AGCCAATTCCATCGTC-1	7496	2037	4.93597	0	0	D1	0.0276271	0	TRUE
AGCCAATTCGCTCCTA-1	4615	1465	3.987	0	0	D1	0.0723684	0	TRUE
AGCCACGAGCATTGTC-1	2192	1047	2.78285	0	0	D1	0.0894723	0	TRUE
AGCCACGAGCGGGTAT-1	4145	1421	3.81182	0	0	D1	0.0815062	0	TRUE
AGCCACGAGCTCAGAG-1	4744	1519	2.38196	0	0	D1	0.0262671	0	TRUE
AGCCACGAGTCCCTAA-1	13406	2986	3.96091	0	0	D1	0.113208	0	TRUE
AGCCACGAGTCTGCGC-1	6645	1747	3.20542	0	0	D1	0.101995	0	TRUE
AGCCACGAGTGGTTGG-1	593	345	1.85497	0	0	D1	0.0683256	0	TRUE
AGCCACGCACTTTAGG-1	3964	1348	5.80222	0	0	D1	0.0986301	0	TRUE
AGCCACGGTACTCGTA-1	1375	689	4.50909	0	0	D1	0.0815062	0	TRUE
AGCCACGGTGGGCTCT-1	1700	750	4.58824	0	0	D1	0.117371	0	TRUE
AGCCACGTCAAAGACA-1	4096	1503	3.17383	0	0	D1	0.0628116	0	TRUE
AGCCACGTCATTTACC-1	6099	1883	3.19725	0	0	D1	0.0382562	0	TRUE
AGCCACGTCCCAGCGA-1	4385	1655	3.55758	0	0.022805	D1	0.217074	0	TRUE
AGCCACGTCTAGTCAG-1	2155	915	4.36195	0	0	D1	0.148358	0	TRUE
AGCCAGCAGACCAGAC-1	6545	1882	4.03361	0	0	D1	0.258495	0	TRUE
AGCCAGCAGAGCAACC-1	7349	1822	4.40876	0	0	D1	0.0456853	0	TRUE
AGCCAGCAGCATCTTG-1	2772	1211	2.886	0	0	D1	0.0346089	0	TRUE
AGCCAGCCACTTGAGT-1	6561	2268	7.68176	0	0	D1	0.0506704	0	TRUE
AGCCAGCCATTGAGCT-1	4353	1394	2.36618	0	0	D1	0.046875	0	TRUE
AGCCAGCGTACGCTTA-1	13348	2424	4.15043	0	0	D1	0.0346089	0	TRUE
AGCCAGCGTAGGGTAC-1	3460	1154	7.68786	0	0	D1	0.0337547	0	TRUE
AGCCAGCGTCAAAGTA-1	4904	1599	3.48695	0	0	D1	0.0283308	0	TRUE
AGCCAGCTCAAGGACG-1	1267	620	2.28887	0	0	D1	0.243243	0	TRUE
AGCCAGCTCCCATAAG-1	4681	1567	4.0376	0	0	D1	0.101995	0	TRUE
AGCCAGCTCCTGTACC-1	6789	2014	2.94594	0	0	D1	0.0329218	0	TRUE
AGCCAGCTCGCTTGAA-1	8353	1943	4.89644	0	0.0119717	D1	0.0321095	0	TRUE
AGCGATTAGAGTTGCG-1	6892	1930	4.83169	0	0	D1	0.0611046	0	TRUE
AGCGATTAGATAGCAT-1	9929	2278	2.76966	0	0	D1	0.0578669	0	TRUE
AGCGATTAGCGCATCC-1	3652	1364	5.36692	0	0	D1	0.0493658	0	TRUE
AGCGATTCAAAGCGTG-1	8959	2152	2.91327	0	0	D1	0.041261	0	TRUE
AGCGATTCACGACGAA-1	45092	5534	5.85691	0	0	D1	0.0563302	0	TRUE
AGCGATTCAGCAGTTT-1	4709	1548	7.05033	0	0	D1	0.0723684	0	TRUE
AGCGATTGTATCACCA-1	5631	1508	6.60629	0	0	D1	0.0790763	0	TRUE
AGCGATTGTCAACCAT-1	7343	1775	3.63612	0	0	D1	0.0402316	0	TRUE
AGCGATTGTTGCGTAT-1	3511	1227	2.39248	0	0	D1	0.0237224	0	TRUE
AGCGATTTCCAGCACG-1	3094	1222	9.89011	0	0	D1	0.0313169	0	TRUE
AGCGATTTCCATGATG-1	5341	1622	4.26886	0	0	D1	0.095429	0	TRUE
AGCGATTTCCTCACCA-1	3397	1261	5.47542	0	0	D1	0.046875	0	TRUE
AGCGATTTCGCTCTCA-1	4059	1482	8.2779	0	0	D1	0.0563302	0	TRUE
AGCGATTTCTTAGCAG-1	4458	1380	3.4769	0	0	D1	0.0269394	0	TRUE
AGCGCCAAGTAGGATT-1	7307	1657	3.5856	0	0	D1	0.0894723	0	TRUE
AGCGCCACACCAAAGG-1	8149	1872	5.17855	0	0	D1	0.0202905	0	TRUE
AGCGCCACAGCTTTCC-1	3665	1380	8.10368	0	0	D1	0.0329218	0	TRUE
AGCGCCAGTAAGGTCG-1	3825	1419	3.11111	0	0	D1	0.0594574	0	TRUE
AGCGCCAGTCCAAAGG-1	2770	1101	8.66426	0	0	D1	0.02312	0	TRUE
AGCGCCAGTTCGCGTG-1	3926	1311	5.32348	0	0	D1	0.0611046	0	TRUE
AGCGCCATCATCCTGC-1	11307	2580	5.12957	0	0	D1	0.27553	0	TRUE
AGCGCCATCCACGGGT-1	4895	1652	6.49642	0	0	D1	0.0493658	0	TRUE
AGCGCCATCCCTTGGT-1	4589	1596	2.04838	0	0	D1	0.0645816	0	TRUE
AGCGCCATCCGTGACG-1	11431	2719	6.32491	0	0	D1	0.105536	0	TRUE
AGCGCCATCGTTCAGA-1	3161	1152	12.2746	0	0	D1	0.0594574	0	FALSE
AGCGCCATCTCATGCC-1	7613	2091	4.30842	0	0	D1	0.142336	0	TRUE
AGCGCCATCTCTGCCA-1	4170	1236	2.94964	0	0	D1	0.0346089	0	TRUE
AGCGCCATCTTGTTAC-1	9021	1951	5.26549	0	0	D1	0.0149701	0	TRUE
AGCGCTGAGCAAATGT-1	6706	1636	3.68327	0	0	D1	0.0154094	0	TRUE
AGCGCTGAGGTACAAT-1	4829	1549	3.81031	0	0.0207082	D1	0.243243	0	TRUE
AGCGCTGAGGTTGCCC-1	4026	1391	4.09836	0	0	D1	0.131417	0	TRUE
AGCGCTGAGTCACTAC-1	6822	1802	2.44796	0	0	D1	0.09238	0	TRUE
AGCGCTGAGTGAACAT-1	2031	1136	5.46529	0	0	D1	0.0481013	0	TRUE
AGCGCTGAGTGACCTT-1	2895	1110	5.73402	0	0	D1	0.09238	0	TRUE
AGCGCTGAGTGCAGGT-1	2663	1134	3.37965	0	0	D1	0.0402316	0	TRUE
AGCGCTGAGTGTTCAC-1	9494	2393	3.08616	0	0	D1	0.0392304	0	TRUE
AGCGCTGAGTTCATCG-1	6149	1269	5.67572	0	0	D1	0.0106161	0	TRUE
AGCGCTGCAAGAATAC-1	3340	1395	5.4491	0	0	D1	0.0363846	0	TRUE
AGCGCTGCACAGTCCG-1	1149	700	11.4012	0	0	D1	0.0219529	0	FALSE
AGCGCTGTCCCAAGCG-1	13571	2074	3.12431	0	0	D1	0.0767474	0	TRUE
AGCGCTGTCGACATAC-1	7721	2055	5.05116	0	0	D1	0.0645816	0	TRUE
AGCGTATAGCTATCTG-1	5019	1602	4.12433	0	0	D1	0.0628116	0	TRUE
AGCGTATAGGAAGTAG-1	4288	1498	4.2444	0	0	D1	0.0208333	0	TRUE
AGCGTATAGGATGGCT-1	5505	1844	8.33787	0	0	D1	0.095429	0	TRUE
AGCGTATAGTCTCCTC-1	4570	1222	0.0875274	0	0	D1	0.0136986	0	TRUE
AGCGTATCACACCTAA-1	4704	1563	4.65561	0	0	D1	0.09238	0	TRUE
AGCGTATGTACTGGGA-1	4362	1203	2.93443	0	0	D1	0.029051	0	TRUE
AGCGTATGTCTGTCAA-1	4795	1558	2.73201	0	0	D1	0.0321095	0	TRUE
AGCGTATGTGTTTACG-1	8658	1313	0.10395	0	0	D1	0.0276271	0	TRUE
AGCGTATTCAACTGAC-1	4104	1611	3.50877	0	0	D1	0.00823469	0	TRUE
AGCGTATTCCTGTTAT-1	8507	2127	4.19654	0	0	D1	0.0256098	0	TRUE
AGCGTCGAGGAAACGA-1	1833	907	14.5117	0	0	D1	0.0136986	0	FALSE
AGCGTCGCAACGACTT-1	2603	1079	1.15252	0	0	D1	0.0745133	0	TRUE
AGCGTCGCATCCGTTC-1	506	334	4.1502	0	0	D1	0.316364	0	TRUE
AGCTACAAGAGCTTTC-1	2482	1060	5.15713	0	0	D1	0.0208333	0	TRUE
AGCTACACATCCAATG-1	6293	1795	5.6253	0	0	D1	0.154808	0	TRUE
AGCTACAGTAACCCTA-1	2001	1036	7.3963	0	0	D1	0.0723684	0	TRUE
AGCTACAGTTACGTAC-1	5385	1727	3.75116	0	0	D1	0.0767474	0	TRUE
AGCTACAGTTTGTTGG-1	7999	2140	5.35067	0	0	D1	0.229508	0	TRUE
AGCTCAAAGAAGGCTC-1	2602	1085	7.6864	0	0	D1	0.109269	0	TRUE
AGCTCAAAGCTGTACT-1	1638	813	9.09646	0	0	D1	0.0121047	0	TRUE
AGCTCAAAGTCTAGCT-1	5994	1732	1.6016	0	0	D1	0.126452	0	TRUE
AGCTCAAAGTTCATGC-1	5283	1874	3.6343	0	0	D1	0.101995	0	TRUE
AGCTCAACACACGCCA-1	4242	1579	3.4182	0	0	D1	0.121778	0	TRUE
AGCTCAACACCGTGCA-1	11871	2625	3.57173	0	0	D1	0.369656	0	TRUE
AGCTCAAGTTTCTATC-1	2305	1081	8.28633	0	0	D1	0.0548446	0	TRUE
AGCTCAATCAGACAAA-1	5228	1570	4.66718	0	0	D1	0.117371	0	TRUE
AGCTTCCAGGTAGACC-1	3497	1133	3.83186	0	0	D1	0.0628116	0	TRUE
AGCTTCCCAAGGCCTC-1	3828	1315	2.82132	0	0	D1	0.0664184	0	TRUE
AGCTTCCCACGAGGAT-1	2856	1095	4.7619	0	0	D1	0.0840438	0	TRUE
AGCTTCCCAGATTTCG-1	3611	1460	5.98172	0	0	D1	0.0611046	0	TRUE
AGCTTCCCAGGACGAT-1	7915	2045	3.15856	0	0	D1	0.0986301	0	TRUE
AGCTTCCCATCTCAAG-1	1056	610	4.35606	0	0	D1	0.148358	0	TRUE
AGCTTCCGTGAGTAAT-1	4277	1366	2.78232	0	0	D1	0.0402316	0	TRUE
AGCTTCCGTGTGAGCA-1	2858	1058	9.55213	0	0	D1	0.0202905	0	TRUE
AGCTTCCGTGTTGACT-1	3064	1086	3.42689	0	0	D1	0.041261	0	TRUE
AGCTTCCGTTAAACCC-1	2540	1196	4.6063	0	0	D1	0.0683256	0	TRUE
AGCTTCCTCAGCACCG-1	1731	971	9.76314	0	0	D1	0.0182244	0	TRUE
AGCTTCCTCCTTATCA-1	3168	1170	3.88258	0	0	D1	0.195435	0	TRUE
AGCTTCCTCTCGACCT-1	4664	1649	4.43825	0	0	D1	0.0645816	0	TRUE
AGCTTCCTCTGCTGAA-1	4511	1408	5.16515	0	0	D1	0.258495	0	TRUE
AGCTTCCTCTTACACT-1	5494	1885	4.75064	0	0	D1	0.0790763	0	TRUE
AGCTTCCTCTTCTCAA-1	3977	1670	6.86447	0	0	D1	0.0402316	0	TRUE
AGGAAATAGCGCAATG-1	2919	1084	5.78965	0	0	D1	0.052017	0	TRUE
AGGAAATAGTCCCAAT-1	4862	1490	9.27602	0	0	D1	0.0249668	0	TRUE
AGGAAATCAGCTGAAG-1	6122	1852	3.13623	0	0	D1	0.09238	0	TRUE
AGGAAATGTACCGGCT-1	3416	1231	2.42974	0	0	D1	0.0506704	0	TRUE
AGGAAATGTAGAGTTA-1	6775	1934	5.31365	0	0	D1	0.0563302	0	TRUE
AGGAAATGTTCCACGG-1	4494	1657	3.15977	0	0	D1	0.105536	0	TRUE
AGGAAATGTTTCCCAC-1	5520	1775	2.11957	0	0	D1	0.0745133	0	TRUE
AGGAAATTCACACCGG-1	10015	2209	6.02097	0	0	D1	0.0664184	0	TRUE
AGGAAATTCATCGCCT-1	11257	2516	3.70436	0	0	D1	0.0840438	0	TRUE
AGGAAATTCGAACCTA-1	6925	1965	3.19134	0	0	D1	0.105536	0	TRUE
AGGAAATTCTCAATCT-1	5966	1864	4.81059	0	0	D1	0.243243	0	TRUE
AGGAATAAGACTTAAG-1	2200	271	81.2727	0	0	D1	0.0187258	0	FALSE
AGGAATAAGATAGCAT-1	3732	1273	2.97428	0	0	D1	0.0363846	0	TRUE
AGGAATAAGTGGAAGA-1	17932	2590	5.57105	0	0	D1	0.0225303	0	TRUE
AGGAATACAAATAGCA-1	6899	1499	3.52225	0	0	D1	0.0815062	0	TRUE
AGGAATACAAGCCCAC-1	9591	2338	4.90043	0	0	D1	0.0790763	0	TRUE
AGGAATACAGGCTTGC-1	3756	1238	1.89031	0	0	D1	0.052017	0	TRUE
AGGAATACATGGCTGC-1	3842	1359	3.22749	0	0	D1	0.113208	0	TRUE
AGGAATAGTGATTAGA-1	3279	1164	4.2086	0	0	D1	0.0840438	0	TRUE
AGGAATAGTTAGCGGA-1	2475	1030	2.26263	0	0	D1	0.052017	0	TRUE
AGGAATATCAAGCCGC-1	3302	1311	4.99697	0	0	D1	0.136701	0	TRUE
AGGAATATCGGTCAGC-1	4018	1401	2.63813	0	0	D1	0.0363846	0	TRUE
AGGACGAAGCAGCGAT-1	5736	1786	6.25872	0	0	D1	0.0506704	0	TRUE
AGGACGAAGCGTCAGA-1	2956	1193	7.61164	0	0	D1	0.131417	0	TRUE
AGGACGACAAAGGAGA-1	10900	1786	2.88073	0	0	D1	0.0382562	0	TRUE
AGGACGACACCAAATC-1	9930	2171	3.70594	0	0	D1	0.121778	0	TRUE
AGGACGACACTTCCTG-1	2836	1150	15.5148	0	0	D1	0.0095626	0	FALSE
AGGACGACATGAAGGC-1	6116	1805	2.24003	0	0	D1	0.037308	0	TRUE
AGGACGAGTACCTAAC-1	5229	1717	2.84949	0	0	D1	0.0167771	0	TRUE
AGGACGAGTCCATAGT-1	1429	946	3.07908	0	0	D1	0.0158569	0	TRUE
AGGACGAGTCTCTCAC-1	8030	2019	3.71108	0	0	D1	0.109269	0	TRUE
AGGACGAGTGCCCACA-1	571	416	0.700525	0	0	D1	0.0256098	0	TRUE
AGGACGAGTGCTGATT-1	5667	1342	4.94089	0	0	D1	0.029051	0	TRUE
AGGACGAGTTGCTTGA-1	5795	1490	4.83175	0	0	D1	0.0283308	0	TRUE
AGGACGATCGATGCTA-1	7468	1898	2.34333	0	0	D1	0.0723684	0	TRUE
AGGACGATCTAACGGT-1	3716	1349	2.90635	0	0	D1	0.0594574	0	TRUE
AGGACGATCTACCAGA-1	1971	849	5.27651	0	0	D1	0.105536	0	TRUE
AGGACTTAGATGAACT-1	4692	1603	3.06905	0	0	D1	0.0894723	0	TRUE
AGGACTTAGGACATCG-1	4452	1432	6.35669	0	0	D1	0.0337547	0	TRUE
AGGACTTAGTCACAGG-1	5874	1782	3.5921	0	0	D1	0.0894723	0	TRUE
AGGACTTAGTCTTCGA-1	10086	2398	5.25481	0	0.00991473	D1	0.0321095	0	TRUE
AGGACTTGTACTTGTG-1	904	576	15.1549	0	0	D1	0.0141149	0	FALSE
AGGACTTGTAGGTTTC-1	2912	1116	5.56319	0	0	D1	0.105536	0	TRUE
AGGACTTGTCAAAGTA-1	3049	1224	8.2978	0	0	D1	0.0167771	0	TRUE
AGGACTTGTGTCCACG-1	3431	1312	2.38997	0	0	D1	0.029051	0	TRUE
AGGACTTGTGTGTTTG-1	4048	1507	7.08992	0	0	D1	0.041261	0	TRUE
AGGACTTTCTGCTTTA-1	3674	1351	4.32771	0	0	D1	0.0493658	0	TRUE
AGGAGGTAGACATCAA-1	4589	1690	5.20811	0	0	D1	0.0423197	0	TRUE
AGGAGGTAGCAAGCCA-1	3551	1180	2.84427	0	0	D1	0.0158569	0	TRUE
AGGAGGTAGTAAGACT-1	4897	1540	3.77782	0	0	D1	0.0434091	0	TRUE
AGGAGGTAGTTACGGG-1	2501	1082	3.27869	0	0	D1	0.131417	0	TRUE
AGGAGGTAGTTGGAGC-1	4426	1426	4.90285	0	0	D1	0.0297883	0	TRUE
AGGAGGTCAGCAGGAT-1	4069	1402	2.75252	0	0	D1	0.0493658	0	TRUE
AGGAGGTGTACAGTTC-1	7274	1739	3.10696	0	0	D1	0.0256098	0	TRUE
AGGAGGTGTCCAGGTC-1	21139	3598	5.78551	0	0	D1	0.126452	0	TRUE
AGGAGGTGTCCGTTTC-1	4571	1387	5.95056	0	0	D1	0.0815062	0	TRUE
AGGAGGTGTCGATTCA-1	2503	997	5.07391	0	0	D1	0.0767474	0	TRUE
AGGAGGTGTGGGTCAA-1	8384	2083	6.03531	0	0	D1	0.0578669	0	TRUE
AGGAGGTGTTACCGTA-1	8937	2389	3.47991	0	0	D1	0.0723684	0	TRUE
AGGAGGTTCCGAGATT-1	727	425	31.7744	0	0	D1	0.00760135	0	FALSE
AGGAGGTTCCTTGGAA-1	3306	1203	6.01936	0	0	D1	0.109269	0	TRUE
AGGAGGTTCGCCCAGA-1	9078	1773	4.87993	0	0	D1	0.0158569	0	TRUE
AGGAGGTTCGCTCCTA-1	1500	669	2.73333	0	0	D1	0.0664184	0	TRUE
AGGAGGTTCTGCTAGA-1	3248	1027	3.41749	0	0	D1	0.0664184	0	TRUE
AGGAGGTTCTGGACCG-1	3561	1331	3.34176	0	0	D1	0.185962	0	TRUE
AGGATAAAGCACACCC-1	3799	1402	3.86944	0	0	D1	0.0611046	0	TRUE
AGGATAAAGCCATTGT-1	7534	1901	5.61455	0	0	D1	0.0986301	0	TRUE
AGGATAAAGGATTCAA-1	8557	1995	4.69791	0	0	D1	0.0354853	0	TRUE
AGGATAAAGGTACATA-1	4047	1371	5.23845	0	0	D1	0.126452	0	TRUE
AGGATAACAAAGCACG-1	3547	1283	5.04652	0	0	D1	0.148358	0	TRUE
AGGATAACACCGTCTT-1	9227	2107	3.45725	0	0	D1	0.02312	0	TRUE
AGGATAACACCTCTAC-1	2418	1049	5.08685	0	0	D1	0.0628116	0	TRUE
AGGATAACACGGCTAC-1	8349	2203	4.03641	0	0	D1	0.243243	0	TRUE
AGGATAACAGCATGCC-1	4190	1459	1.95704	0	0	D1	0.0840438	0	TRUE
AGGATAACAGTCCGTG-1	2181	842	13.1133	0	0	D1	0.105536	0	FALSE
AGGATAAGTAGCTAAA-1	4490	1589	1.84855	0	0	D1	0.095429	0	TRUE
AGGATAAGTATGCTAC-1	3638	1278	2.8862	0	0	D1	0.113208	0	TRUE
AGGATAAGTCATCACA-1	4971	1621	2.13237	0	0	D1	0.0276271	0	TRUE
AGGATAAGTCTACTGA-1	7129	1791	3.75929	0	0.0280544	D1	0.0434091	0	TRUE
AGGATAAGTCTTCGAA-1	3489	1132	2.32158	0	0	D1	0.0645816	0	TRUE
AGGATAATCAACTTTC-1	7843	2417	5.21484	0	0	D1	0.0219529	0	TRUE
AGGATAATCATGAGGG-1	3319	1352	11.63	0	0	D1	0.0269394	0	FALSE
AGGATAATCCAACTAG-1	8415	1828	3.80273	0	0	D1	0.02312	0	TRUE
AGGATAATCCATTTCA-1	600	346	28.8333	0	0	D1	0.0202905	0	FALSE
AGGATAATCGATAACC-1	5682	1655	2.53432	0	0.0175994	D1	0.0337547	0	TRUE
AGGATAATCGCAGAGA-1	1512	682	0.396825	0	0	D1	0.0894723	0	TRUE
AGGATCTAGAGATCGC-1	9216	2230	5.89193	0	0	D1	0.0664184	0	TRUE
AGGATCTCAAACTGCT-1	2563	948	1.91182	0	0	D1	0.0563302	0	TRUE
AGGATCTCAACTCCAA-1	5182	1845	7.21729	0	0	D1	0.052017	0	TRUE
AGGATCTCACATATGC-1	8798	2301	3.04615	0	0	D1	0.101995	0	TRUE
AGGATCTCACCAACAT-1	1901	1028	17.6223	0	0	D1	0.0149701	0	FALSE
AGGATCTCACGACGCT-1	618	393	24.4337	0	0	D1	0.0149701	0	FALSE
AGGATCTCACGGTGCT-1	4983	1836	5.73951	0	0	D1	0.046875	0	TRUE
AGGATCTGTACTGCGC-1	4691	1485	2.9418	0	0	D1	0.0382562	0	TRUE
AGGATCTGTAGTACGG-1	5287	1525	8.51144	0	0	D1	0.0534077	0	TRUE
AGGATCTGTATAGGGC-1	6993	2097	10.4676	0	0	D1	0.041261	0	FALSE
AGGATCTGTTCCTACC-1	6367	1709	2.96843	0	0	D1	0.0866966	0	TRUE
AGGATCTTCAACTGGT-1	6991	2003	4.24832	0	0	D1	0.185962	0	TRUE
AGGATCTTCAAGAGGC-1	2085	894	11.1271	0	0	D1	0.09238	0	FALSE
AGGATCTTCCCATACC-1	8621	2407	4.66303	0	0	D1	0.0703075	0	TRUE
AGGATCTTCCTGATAG-1	12322	2436	6.93881	0	0	D1	0.0866966	0	TRUE
AGGATCTTCTACTCAT-1	3569	1264	3.25021	0	0	D1	0.0534077	0	TRUE
AGGATCTTCTGGACTA-1	992	569	1.6129	0	0	D1	0.0113479	0	TRUE
AGGCATTAGCAGGTCA-1	2447	1032	14.058	0	0	D1	0.0237224	0	FALSE
AGGCATTAGTAGACAT-1	5882	1593	2.83917	0	0	D1	0.0329218	0	TRUE
AGGCATTAGTCCGCGT-1	3585	1312	3.96095	0	0	D1	0.142336	0	TRUE
AGGCATTCAAATAAGC-1	5650	1428	2.83186	0	0	D1	0.095429	0	TRUE
AGGCATTCAACAGCTT-1	61861	6098	5.89063	0	0	D1	0.0337547	0	TRUE
AGGCATTCATATAGCC-1	8390	1906	4.75566	0	0	D1	0.0611046	0	TRUE
AGGCATTGTAGGAGTC-1	599	412	2.50417	0	0	D1	0.0745133	0	TRUE
AGGCATTGTGCCAAGA-1	3885	1409	3.9897	0	0	D1	0.0219529	0	TRUE
AGGCATTTCCTATTGT-1	10508	2707	6.18576	0	0	D1	0.341121	0	TRUE
AGGCATTTCTTAAGGC-1	6660	1963	6.14114	0	0	D1	0.243243	0	TRUE
AGGCCACAGACTTGTC-1	13897	3074	4.94351	0	0.0071958	D1	0.0894723	0	TRUE
AGGCCACAGAGGCGTT-1	5473	1658	3.6543	0	0	D1	0.0363846	0	TRUE
AGGCCACAGAGGGTAA-1	7312	1740	4.96444	0	0	D1	0.0177327	0	TRUE
AGGCCACCAGTCGAGA-1	2318	1015	7.16135	0	0	D1	0.00990806	0	TRUE
AGGCCACGTCTTCGAA-1	10872	2656	5.53716	0	0	D1	0.0723684	0	TRUE
AGGCCACGTCTTGCGG-1	13752	2638	4.88656	0	0	D1	0.052017	0	TRUE
AGGCCACTCAGCGCGT-1	1021	559	24.192	0	0	D1	0.00760135	0	FALSE
AGGCCACTCCATATGG-1	8782	2260	4.40674	0	0	D1	0.0346089	0	TRUE
AGGCCACTCTAGCAAC-1	2791	1298	11.6804	0	0	D1	0.0256098	0	FALSE
AGGCCACTCTGCCCTA-1	3162	1412	10.3099	0	0	D1	0.0594574	0	FALSE
AGGCTGCAGCATGCGA-1	9067	2084	3.52928	0	0	D1	0.0354853	0	TRUE
AGGCTGCCAACAGCTT-1	2605	1169	5.98848	0	0	D1	0.0866966	0	TRUE
AGGCTGCCACATGGTT-1	1811	937	2.37438	0	0	D1	0.0187258	0	TRUE
AGGCTGCCACGACTAT-1	4215	1548	2.94187	0	0	D1	0.0225303	0	TRUE
AGGCTGCGTAGAGATT-1	3536	1166	1.8948	0	0	D1	0.046875	0	TRUE
AGGCTGCGTCATTCCC-1	3159	1319	10.9528	0	0	D1	0.037308	0	FALSE
AGGCTGCGTCTAACGT-1	9776	2252	3.34493	0	0	D1	0.0283308	0	TRUE
AGGCTGCGTTCTCCCA-1	4265	1475	2.67292	0	0	D1	0.0611046	0	TRUE
AGGCTGCTCCTGGGAC-1	529	333	1.13422	0	0	D1	0.131417	0	TRUE
AGGGAGTAGACCTCAT-1	540	327	4.25926	0	0	D1	0.0128878	0	TRUE
AGGGAGTAGGGCAAGG-1	1566	736	8.93997	0	0	D1	0.0506704	0	TRUE
AGGGAGTCAAAGCTAA-1	5131	1719	3.50809	0	0	D1	0.041261	0	TRUE
AGGGAGTCAAGAGAGA-1	6678	2019	7.39742	0	0	D1	0.0703075	0	TRUE
AGGGAGTCAATTGAAG-1	4926	1583	6.69915	0	0	D1	0.0534077	0	TRUE
AGGGAGTCACCTGCTT-1	8050	1991	4.12422	0	0	D1	0.0445305	0	TRUE
AGGGAGTCAGTTAGAA-1	4237	1262	5.38117	0	0	D1	0.0269394	0	TRUE
AGGGAGTGTATGAGGC-1	3214	1190	6.00498	0	0	D1	0.0402316	0	TRUE
AGGGAGTGTCTCTCCA-1	8779	2145	5.52455	0	0	D1	0.0382562	0	TRUE
AGGGAGTGTTCCGCGA-1	3273	1206	6.20226	0	0	D1	0.105536	0	TRUE
AGGGAGTGTTGCTTGA-1	3698	1319	5.6517	0	0	D1	0.0790763	0	TRUE
AGGGAGTTCAGAGTTC-1	7310	1743	3.63885	0	0	D1	0.0445305	0	TRUE
AGGGAGTTCCTGGTCT-1	5175	1721	6.8599	0	0	D1	0.0297883	0	TRUE
AGGGAGTTCTTAGTTC-1	4003	1319	3.77217	0	0	D1	0.0208333	0	TRUE
AGGGCCTAGACCATAA-1	4047	1505	3.43464	0	0	D1	0.0506704	0	TRUE
AGGGCCTAGGCCATAG-1	17722	2968	3.63954	0	0	D1	0.037308	0	TRUE
AGGGCCTCACAGCTGC-1	3219	1328	3.97639	0	0	D1	0.0815062	0	TRUE
AGGGCCTCACTGTCGG-1	2540	1027	5.62992	0	0	D1	0.0329218	0	TRUE
AGGGCCTGTACAATAG-1	6579	1906	3.40477	0	0	D1	0.046875	0	TRUE
AGGGCCTGTACCGTGC-1	701	470	0.42796	0	0	D1	0.00791557	0	TRUE
AGGGCCTTCAGCGCAC-1	7211	1818	3.89682	0	0	D1	0.0283308	0	TRUE
AGGGCCTTCCATGCAA-1	2986	1414	13.1949	0	0	D1	0.00990806	0	FALSE
AGGGCCTTCGAAGAAT-1	4084	1589	4.1381	0	0	D1	0.101995	0	TRUE
AGGGCTCAGAGATTCA-1	1993	915	7.47617	0	0	D1	0.095429	0	TRUE
AGGGCTCCACTTGACA-1	4677	1473	4.19072	0	0	D1	0.0249668	0	TRUE
AGGGCTCCATCGGATT-1	5422	1586	5.42235	0	0	D1	0.0745133	0	TRUE
AGGGCTCGTCGACGCT-1	6790	2007	8.61561	0	0	D1	0.0578669	0	TRUE
AGGGCTCTCAAGAGTA-1	6508	1982	4.51752	0	0	D1	0.0645816	0	TRUE
AGGGCTCTCAGCACCG-1	891	512	7.85634	0	0	D1	0.177243	0	TRUE
AGGGCTCTCGCGTTTC-1	7550	1919	6.06623	0	0	D1	0.0354853	0	TRUE
AGGGCTCTCGGTCAGC-1	4358	1358	2.54704	0	0	D1	0.0611046	0	TRUE
AGGGCTCTCTGCTTTA-1	2219	996	5.7233	0	0	D1	0.131417	0	TRUE
AGGGCTCTCTGGGAGA-1	4024	1433	3.18091	0	0	D1	0.046875	0	TRUE
AGGGTCCAGCCATATC-1	14552	3452	5.31198	0	0	D1	0.0149701	0	TRUE
AGGGTCCAGCGTCTCG-1	811	199	69.4205	0	0	D1	0.0305434	0	FALSE
AGGGTCCAGCTGAAGC-1	3652	1354	5.28478	0	0	D1	0.0321095	0	TRUE
AGGGTCCAGGCATGCA-1	7238	1737	1.36778	0	0	D1	0.0167771	0	TRUE
AGGGTCCAGGTTCCGC-1	4148	1754	2.53134	0	0	D1	0.0628116	0	TRUE
AGGGTCCAGTGAGCCA-1	7016	1783	4.96009	0	0	D1	0.0645816	0	TRUE
AGGGTCCCAAGAGTGC-1	8585	1994	4.06523	0	0	D1	0.0815062	0	TRUE
AGGGTCCCAGATCCTA-1	5486	1864	6.08822	0	0	D1	0.0346089	0	TRUE
AGGGTCCCAGGTCTCG-1	3771	1395	0.795545	0	0	D1	0.113208	0	TRUE
AGGGTCCCATAAGCGG-1	3908	1502	6.80655	0	0	D1	0.0149701	0	TRUE
AGGGTCCCATCGGATT-1	1462	860	9.57592	0	0	D1	0.0305434	0	TRUE
AGGGTCCGTATGAGGC-1	6378	1680	2.64973	0	0	D1	0.0269394	0	TRUE
AGGGTCCGTTAGAAGT-1	9548	1983	4.93297	0	0.0104734	D1	0.0337547	0	TRUE
AGGGTCCTCGAAATCC-1	1888	892	4.39619	0	0	D1	0.0683256	0	TRUE
AGGGTCCTCGAGATGG-1	13573	2427	3.63958	0	0	D1	0.0392304	0	TRUE
AGGGTGAAGTGGTGAC-1	2887	1188	2.32075	0	0	D1	0.0329218	0	TRUE
AGGGTGACACCCTTAC-1	6661	2050	4.86413	0	0	D1	0.0313169	0	TRUE
AGGGTGACACCGTGCA-1	1438	789	5.35466	0	0	D1	0.0534077	0	TRUE
AGGGTGACACTGATTG-1	10675	2418	5.98595	0	0	D1	0.0767474	0	TRUE
AGGGTGACACTTCCTG-1	4210	1560	3.46793	0	0	D1	0.0578669	0	TRUE
AGGGTGACAGAGGAAA-1	2128	1021	7.14286	0	0	D1	0.0095626	0	TRUE
AGGGTGACATGAAGCG-1	2371	893	6.91691	0	0	D1	0.0611046	0	TRUE
AGGGTGACATGGGTCC-1	1545	802	19.8058	0	0	D1	0.0154094	0	FALSE
AGGGTGAGTTCAGCGC-1	14554	2885	4.15006	0	0	D1	0.0434091	0	TRUE
AGGGTGATCGATCCCT-1	1968	941	2.94715	0	0	D1	0.0683256	0	TRUE
AGGGTTTAGCCTTTGA-1	4406	1626	3.99455	0	0	D1	0.0297883	0	TRUE
AGGGTTTCAACACAAA-1	3198	1188	6.84803	0	0	D1	0.169192	0	TRUE
AGGGTTTCAGACGATG-1	5165	1581	5.75024	0	0	D1	0.126452	0	TRUE
AGGGTTTGTAGGTAGC-1	6318	1681	4.70085	0	0	D1	0.0790763	0	TRUE
AGGGTTTGTATCGTGT-1	7097	1415	4.76258	0	0	D1	0.0986301	0	TRUE
AGGGTTTGTCAGTCCG-1	3138	1172	5.09879	0	0	D1	0.131417	0	TRUE
AGGGTTTGTGACTGTT-1	8003	2243	4.21092	0	0	D1	0.0313169	0	TRUE
AGGGTTTGTGCTAGCC-1	546	397	5.49451	0	0	D1	0.0121047	0	TRUE
AGGGTTTTCGAATGCT-1	6440	2074	2.85714	0	0	D1	0.0321095	0	TRUE
AGGGTTTTCTACTGAG-1	899	415	14.4605	0	0	D1	0.0894723	0	FALSE
AGGGTTTTCTATCGGA-1	12987	2540	2.1637	0	0	D1	0.0790763	0	TRUE
AGGTAGGAGAGCATTA-1	3438	1256	6.71902	0	0	D1	0.0237224	0	TRUE
AGGTAGGAGAGGTATT-1	8342	2129	3.62023	0	0	D1	0.029051	0	TRUE
AGGTAGGAGCCACTCG-1	4512	1440	2.43794	0	0	D1	0.0456853	0	TRUE
AGGTAGGAGCGCCTAC-1	3828	1233	2.48171	0	0	D1	0.0237224	0	TRUE
AGGTAGGAGGAGATAG-1	4816	1466	3.34302	0	0	D1	0.0305434	0	TRUE
AGGTAGGCAAAGAGTT-1	4951	1653	6.8875	0	0	D1	0.0243379	0	TRUE
AGGTAGGCAAGTGCAG-1	6598	1758	4.69839	0	0	D1	0.0445305	0	TRUE
AGGTAGGCACACGTGC-1	5210	1471	5.52783	0	0	D1	0.0445305	0	TRUE
AGGTAGGCACCCTAGG-1	8657	2100	11.4589	0	0	D1	0.148358	0	FALSE
AGGTAGGGTACCATAC-1	5287	1669	3.82069	0	0	D1	0.101995	0	TRUE
AGGTAGGGTCCGTACG-1	4310	1804	8.07425	0	0	D1	0.0269394	0	TRUE
AGGTAGGGTCTGTGGC-1	3404	1220	6.60987	0	0	D1	0.109269	0	TRUE
AGGTAGGGTTGAATCC-1	4145	1165	4.63209	0	0	D1	0.131417	0	TRUE
AGGTAGGGTTGAGGAC-1	6706	1685	6.2034	0	0	D1	0.0392304	0	TRUE
AGGTAGGTCATATGGC-1	746	306	50.6702	0	0	D1	0.0106161	0	FALSE
AGGTAGGTCCCTGTTG-1	1109	728	14.2471	0	0	D1	0.0128878	0	FALSE
AGGTAGGTCGGCGATC-1	2342	1100	11.1016	0	0	D1	0.0249668	0	FALSE
AGGTAGGTCGTCTACC-1	3450	669	0.0869565	0	0	D1	0.0337547	0	TRUE
AGGTAGGTCTGTTCAT-1	8145	1915	4.18662	0	0	D1	0.0392304	0	TRUE
AGGTCATAGCGAGTAC-1	8723	2120	2.56792	0	0	D1	0.0382562	0	TRUE
AGGTCATAGGCAGGTT-1	2331	855	18.6186	0	0	D1	0.0840438	0	FALSE
AGGTCATCAACGTATC-1	860	496	19.4186	0	0	D1	0.0346089	0	FALSE
AGGTCATCACAGTACT-1	3903	1365	5.30361	0	0	D1	0.169192	0	TRUE
AGGTCATCACGGCTAC-1	1881	855	5.42265	0	0	D1	0.0986301	0	TRUE
AGGTCATCATGTGTCA-1	2978	1206	17.2263	0	0	D1	0.041261	0	FALSE
AGGTCATGTATGCTAC-1	3686	1246	2.87575	0	0	D1	0.0262671	0	TRUE
AGGTCATGTGGTTCTA-1	5961	1751	4.93206	0	0	D1	0.0434091	0	TRUE
AGGTCATTCATGCGGC-1	5206	1763	4.72532	0	0	D1	0.142336	0	TRUE
AGGTCATTCGACATAC-1	986	451	22.0081	0	0	D1	0.0456853	0	FALSE
AGGTCATTCTACACAG-1	8568	2176	2.96452	0	0	D1	0.052017	0	TRUE
AGGTCATTCTGGCTGG-1	4906	1615	3.50591	0	0	D1	0.121778	0	TRUE
AGGTCTAAGACCCGCT-1	5124	1691	4.46916	0	0	D1	0.0493658	0	TRUE
AGGTCTAAGGCTAACG-1	6819	1945	4.45813	0	0	D1	0.0297883	0	TRUE
AGGTCTAAGTAGCTCT-1	11434	3065	4.81022	0	0	D1	0.0095626	0	TRUE
AGGTCTAAGTAGTGCG-1	6687	1785	7.23792	0	0	D1	0.101995	0	TRUE
AGGTCTACAATTTCCT-1	3201	1330	3.0303	0	0	D1	0.121778	0	TRUE
AGGTCTAGTACCCACG-1	1978	1052	4.19616	0	0	D1	0.0208333	0	TRUE
AGGTCTAGTACTTGTG-1	4852	1470	3.0709	0	0	D1	0.0346089	0	TRUE
AGGTCTAGTGCAAGAC-1	5242	1977	5.05532	0	0	D1	0.0611046	0	TRUE
AGGTCTAGTGCAGGAT-1	3829	1257	2.32437	0	0	D1	0.0445305	0	TRUE
AGGTCTAGTTTACCAG-1	1380	725	4.42029	0	0	D1	0.0354853	0	TRUE
AGGTCTATCCGCAAAT-1	6557	1770	4.42275	0	0	D1	0.0423197	0	TRUE
AGGTCTATCCGCTTAC-1	3644	1449	5.92755	0	0	D1	0.0177327	0	TRUE
AGGTGTTAGCTACTAC-1	7229	2175	4.60645	0	0	D1	0.113208	0	TRUE
AGGTGTTAGGTTCCAT-1	10186	2474	4.08404	0	0	D1	0.148358	0	TRUE
AGGTGTTAGTGTAGAT-1	3064	1222	8.22454	0	0	D1	0.0269394	0	TRUE
AGGTGTTCAAGTGTCT-1	7391	1688	6.35909	0	0	D1	0.0305434	0	TRUE
AGGTGTTGTACGCTAT-1	4159	1409	3.41428	0	0	D1	0.0392304	0	TRUE
AGGTGTTGTCGAATTC-1	4099	1351	3.12271	0	0	D1	0.0745133	0	TRUE
AGGTGTTGTCTTGTCC-1	3452	1377	14.2526	0	0	D1	0.0128878	0	FALSE
AGGTGTTTCATGAGTC-1	917	478	9.37841	0	0	D1	0.0283308	0	TRUE
AGGTGTTTCCCGAAAT-1	2462	952	3.61495	0	0	D1	0.117371	0	TRUE
AGGTGTTTCCTGGCTT-1	6410	1842	4.24337	0	0	D1	0.0202905	0	TRUE
AGGTTACAGAGCCATG-1	3960	1500	8.20707	0	0	D1	0.00855883	0	TRUE
AGGTTACAGATACCAA-1	9332	2590	3.7291	0	0	D1	0.0703075	0	TRUE
AGGTTACAGCTTTCCC-1	4043	1613	3.68538	0	0	D1	0.0815062	0	TRUE
AGGTTACAGGAACGTC-1	2370	1012	4.76793	0	0	D1	0.101995	0	TRUE
AGGTTACAGTCATCCA-1	650	425	19.3846	0	0	D1	0.0202905	0	FALSE
AGGTTACAGTGATTCC-1	8658	2296	4.389	0	0	D1	0.126452	0	TRUE
AGGTTACAGTTACGGG-1	4694	1486	2.06647	0	0	D1	0.121778	0	TRUE
AGGTTACCACGAAGAC-1	1622	871	4.37731	0	0	D1	0.029051	0	TRUE
AGGTTACCAGTCAACT-1	10692	2369	4.99439	0	0.0187056	D1	0.0243379	0	TRUE
AGGTTACCATCATTTC-1	5685	1692	4.20405	0	0	D1	0.0628116	0	TRUE
AGGTTACCATGACCCG-1	18375	2919	5.11565	0	0	D1	0.0392304	0	TRUE
AGGTTACCATGCAGCC-1	3691	1412	5.17475	0	0	D1	0.046875	0	TRUE
AGGTTACCATTCATCT-1	5329	1725	4.65378	0	0	D1	0.243243	0	TRUE
AGGTTACGTCAACATC-1	5222	1272	6.43432	0	0	D1	0.0840438	0	TRUE
AGGTTACGTGGCCCAT-1	6507	1800	4.13401	0	0	D1	0.195435	0	TRUE
AGGTTACGTTGCATAC-1	4863	1468	2.79663	0	0	D1	0.0506704	0	TRUE
AGGTTACTCAACGAGG-1	3675	1296	4.87075	0	0	D1	0.109269	0	TRUE
AGGTTACTCCGTGGCA-1	5922	1629	3.51233	0	0	D1	0.0594574	0	TRUE
AGGTTACTCTTCGGAA-1	7480	2012	7.19251	0	0	D1	0.126452	0	TRUE
AGGTTGTAGAAACCCG-1	4111	1339	4.54877	0	0	D1	0.0645816	0	TRUE
AGGTTGTAGGCATGCA-1	4282	1532	6.2354	0	0	D1	0.0269394	0	TRUE
AGGTTGTCATCTTTCA-1	613	378	22.3491	0	0	D1	0.0113479	0	FALSE
AGGTTGTGTTAGGAGC-1	5572	1636	6.28141	0	0	D1	0.117371	0	TRUE
AGGTTGTTCGGAATTC-1	9992	2535	4.03323	0	0	D1	0.316364	0	TRUE
AGTAACCCACGGGTAA-1	2766	1049	5.09761	0	0	D1	0.0723684	0	TRUE
AGTAACCCAGCATACT-1	5175	1470	7.2657	0	0	D1	0.095429	0	TRUE
AGTAACCGTACCCAGC-1	12245	2574	3.97713	0	0	D1	0.095429	0	TRUE
AGTAACCGTAGAATAC-1	6191	2294	4.70037	0	0	D1	0.0363846	0	TRUE
AGTAACCGTCTAACGT-1	4756	1626	4.70984	0	0	D1	0.09238	0	TRUE
AGTAACCGTGCACAAG-1	4187	1524	5.70814	0	0	D1	0.00990806	0	TRUE
AGTAACCTCGTGGCTG-1	3230	1009	2.0743	0	0	D1	0.029051	0	TRUE
AGTAACCTCTGCATAG-1	2797	822	4.54058	0	0	D1	0.0703075	0	TRUE
AGTACCACAGCGACAA-1	5149	1745	10.5457	0	0	D1	0.0305434	0	FALSE
AGTACCACAGTTGTTG-1	5999	1791	3.05051	0	0	D1	0.0337547	0	TRUE
AGTACCAGTAGGTACG-1	1876	804	4.69083	0	0	D1	0.131417	0	TRUE
AGTACCAGTCGCGTTG-1	4881	1499	4.15898	0	0	D1	0.0894723	0	TRUE
AGTACCAGTTGCCAAT-1	6695	1814	4.10754	0	0	D1	0.0723684	0	TRUE
AGTACCAGTTGGGTTT-1	5093	1542	3.47536	0	0	D1	0.154808	0	TRUE
AGTACCAGTTTCACAG-1	3266	1139	2.41886	0	0	D1	0.0297883	0	TRUE
AGTACCATCAACCTTT-1	5500	1740	3.27273	0	0	D1	0.0276271	0	TRUE
AGTACCATCAACGTGT-1	7815	1902	3.68522	0	0	D1	0.0767474	0	TRUE
AGTACCATCAAGCTTG-1	10120	2383	3.65613	0	0	D1	0.0628116	0	TRUE
AGTACCATCACTACTT-1	6452	1746	3.64228	0	0	D1	0.0392304	0	TRUE
AGTACCATCCATAGGT-1	2169	926	4.01107	0	0	D1	0.101995	0	TRUE
AGTACCATCCCAATAG-1	7144	1914	4.12934	0	0	D1	0.0305434	0	TRUE
AGTACTGAGCTTACGT-1	4743	1473	9.29791	0	0	D1	0.0664184	0	TRUE
AGTACTGAGGCTATCT-1	10076	2438	3.80111	0	0	D1	0.0815062	0	TRUE
AGTACTGAGTGCGTCC-1	7111	1806	3.58599	0	0	D1	0.0276271	0	TRUE
AGTACTGAGTTGAAGT-1	9990	2029	5.80581	0	0	D1	0.0382562	0	TRUE
AGTACTGCACCGTGCA-1	3337	1241	2.4573	0	0	D1	0.0337547	0	TRUE
AGTACTGCAGGATTCT-1	1970	1036	0.507614	0	0	D1	0.0578669	0	TRUE
AGTACTGGTCCCGCAA-1	12517	2645	5.25685	0	0	D1	0.037308	0	TRUE
AGTACTGGTCGGATTT-1	4100	1322	1.63415	0	0	D1	0.02312	0	TRUE
AGTACTGTCAGATGCT-1	3772	1428	3.8176	0	0	D1	0.0703075	0	TRUE
AGTACTGTCAGGGTAG-1	4105	1355	1.48599	0	0	D1	0.0493658	0	TRUE
AGTACTGTCCCAACTC-1	10500	2852	3.05714	0	0	D1	0.0354853	0	TRUE
AGTACTGTCCTAGCCT-1	542	373	11.2546	0	0	D1	0.0563302	0	FALSE
AGTACTGTCCTTCGAC-1	2392	1116	9.61538	0	0	D1	0.0177327	0	TRUE
AGTAGCTAGACTTGTC-1	2712	1119	19.5796	0	0	D1	0.0506704	0	FALSE
AGTAGCTCAACCAACT-1	8006	2171	3.04771	0	0	D1	0.0445305	0	TRUE
AGTAGCTCAACTCGAT-1	5007	1404	4.09427	0	0	D1	0.0269394	0	TRUE
AGTAGCTCAATAGTAG-1	2633	1027	12.1534	0	0	D1	0.037308	0	FALSE
AGTAGCTCATAGTCAC-1	5546	1732	5.42734	0	0	D1	0.0106161	0	TRUE
AGTAGCTGTACGTGTT-1	4492	1433	5.34283	0	0	D1	0.0445305	0	TRUE
AGTAGCTGTCGGTGTC-1	9530	2230	4.02938	0	0	D1	0.0321095	0	TRUE
AGTAGCTTCCAAGCCG-1	9759	2760	7.7262	0	0	D1	0.0767474	0	TRUE
AGTAGCTTCTATACTC-1	7147	2093	2.63047	0	0	D1	0.0149701	0	TRUE
AGTAGTCAGATAGCAT-1	3078	1209	5.55556	0	0	D1	0.0297883	0	TRUE
AGTAGTCAGGATCATA-1	4051	1382	3.0116	0	0	D1	0.0664184	0	TRUE
AGTAGTCAGGTTCCGC-1	5897	1451	5.61302	0	0	D1	0.0445305	0	TRUE
AGTAGTCCAAATAGCA-1	4383	1492	5.11065	0	0	D1	0.0628116	0	TRUE
AGTAGTCCAACTGCTA-1	7014	2175	3.82093	0	0	D1	0.101995	0	TRUE
AGTAGTCCACCGGAAA-1	2814	1058	8.91969	0	0	D1	0.0628116	0	TRUE
AGTAGTCCACTCCGGA-1	4956	1372	2.44149	0	0	D1	0.0158569	0	TRUE
AGTAGTCGTAGGATAT-1	1909	799	4.45259	0	0	D1	0.0578669	0	TRUE
AGTAGTCGTCCAACGC-1	13982	3076	6.05779	0	0	D1	0.0187258	0	TRUE
AGTAGTCGTCGCACAC-1	1192	634	25.9228	0	0	D1	0.0578669	0	FALSE
AGTAGTCGTGATGGCA-1	6457	1673	5.21914	0	0	D1	0.0313169	0	TRUE
AGTAGTCGTGTGGACA-1	8932	2075	4.41111	0	0	D1	0.258495	0	TRUE
AGTAGTCTCCTAAGTG-1	3568	1302	3.67152	0	0	D1	0.0683256	0	TRUE
AGTAGTCTCGGCCCAA-1	2873	1116	9.88514	0	0	D1	0.095429	0	TRUE
AGTCAACAGACGCCCT-1	3054	1347	9.85593	0	0	D1	0.0095626	0	TRUE
AGTCAACAGTTAGTAG-1	3436	1350	4.59837	0	0	D1	0.0305434	0	TRUE
AGTCAACCATAGCTGT-1	4274	1496	1.42723	0	0	D1	0.0548446	0	TRUE
AGTCAACCATGTGACT-1	2917	1190	4.18238	0	0	D1	0.0628116	0	TRUE
AGTCAACGTAGGTTTC-1	946	556	2.95983	0	0	D1	0.0434091	0	TRUE
AGTCAACGTCTTACTT-1	4486	1489	5.50602	0	0	D1	0.0745133	0	TRUE
AGTCAACGTCTTTCTA-1	11867	2590	4.28921	0	0	D1	0.0534077	0	TRUE
AGTCAACGTGACCGAA-1	7234	1826	5.80592	0	0	D1	0.0481013	0	TRUE
AGTCAACGTTCGGTAT-1	2553	1093	3.95613	0	0	D1	0.0703075	0	TRUE
AGTCAACGTTGGACCC-1	3315	1257	3.58974	0	0	D1	0.258495	0	TRUE
AGTCAACGTTTCGCTC-1	4665	1301	2.80815	0	0	D1	0.0815062	0	TRUE
AGTCAACTCGTCGATA-1	2281	1010	3.85796	0	0	D1	0.0645816	0	TRUE
AGTCAACTCTACGGTA-1	5393	1827	2.91118	0	0	D1	0.0548446	0	TRUE
AGTCAACTCTTCTCAA-1	12067	2251	2.93362	0	0	D1	0.0154094	0	TRUE
AGTCACAAGCGATGGT-1	3822	1132	5.86081	0	0	D1	0.0434091	0	TRUE
AGTCACAAGCTTCATG-1	8482	2572	7.03843	0	0	D1	0.0124929	0	TRUE
AGTCACAAGGTGCCTC-1	4514	1581	4.12051	0	0	D1	0.0664184	0	TRUE
AGTCACAAGTTGTCAC-1	4438	1468	5.38531	0	0	D1	0.0815062	0	TRUE
AGTCACACAGTATTCG-1	6603	1996	8.32955	0	0	D1	0.0256098	0	TRUE
AGTCACACATTCCTCG-1	10908	2768	4.23542	0	0	D1	0.169192	0	TRUE
AGTCACAGTAGGTGCA-1	2666	1118	6.15154	0	0	D1	0.0243379	0	TRUE
AGTCACAGTTCTCGTC-1	4028	1501	6.42999	0	0	D1	0.0434091	0	TRUE
AGTCACATCCTCATAT-1	7526	2171	3.08265	0	0	D1	0.0815062	0	TRUE
AGTCACATCGACCATA-1	5836	1667	3.16998	0	0	D1	0.161735	0	TRUE
AGTCACATCTCCGCAT-1	11669	2897	2.9994	0	0	D1	0.0313169	0	TRUE
AGTCATGAGTATGAAC-1	2868	1063	1.67364	0	0	D1	0.0283308	0	TRUE
AGTCATGCACCCTGTT-1	3885	1437	4.86486	0	0	D1	0.154808	0	TRUE
AGTCATGCACTACACA-1	3857	1504	6.5595	0	0	D1	0.0723684	0	TRUE
AGTCATGCACTACCCT-1	3441	1361	2.61552	0	0	D1	0.0767474	0	TRUE
AGTCATGCACTAGAGG-1	3170	1239	4.22713	0	0	D1	0.0840438	0	TRUE
AGTCATGCATACTTTC-1	3626	1250	2.89575	0	0	D1	0.113208	0	TRUE
AGTCATGCATAGGCGA-1	1827	795	9.41434	0	0	D1	0.142336	0	TRUE
AGTCATGGTAGTGATA-1	2957	1152	2.94217	0	0	D1	0.126452	0	TRUE
AGTCATGGTCTACGAT-1	4299	1327	3.30309	0	0	D1	0.0208333	0	TRUE
AGTCATGTCGCGGACT-1	2271	983	12.1532	0	0	D1	0.046875	0	FALSE
AGTCATGTCTGTCTCG-1	3015	1125	4.01327	0	0	D1	0.029051	0	TRUE
AGTCATGTCTTGGAAC-1	28587	4460	5.42554	0	0	D1	0.0321095	0	TRUE
AGTCTCCAGCCTCTCT-1	2878	1400	4.96873	0	0	D1	0.0628116	0	TRUE
AGTCTCCAGGATACAT-1	7770	2025	1.89189	0	0	D1	0.0297883	0	TRUE
AGTCTCCAGGGTCTTT-1	2529	1224	7.59193	0	0.0395413	D1	0.0645816	0	TRUE
AGTCTCCAGTACTGTC-1	2961	1150	4.12023	0	0	D1	0.0703075	0	TRUE
AGTCTCCCACAGTCAT-1	2600	1144	2.84615	0	0	D1	0.0563302	0	TRUE
AGTCTCCCACATTACG-1	5676	1905	5.88443	0	0	D1	0.09238	0	TRUE
AGTCTCCGTACGCTTA-1	13918	2494	4.54088	0	0	D1	0.0594574	0	TRUE
AGTCTCCGTATAATGG-1	4517	1654	5.37968	0	0	D1	0.052017	0	TRUE
AGTCTCCGTCGAGCAA-1	14101	2465	2.95724	0	0	D1	0.0237224	0	TRUE
AGTCTCCGTGTCGATT-1	4527	1420	4.97018	0	0	D1	0.0866966	0	TRUE
AGTCTCCGTTGCGTAT-1	3818	1262	3.24777	0	0	D1	0.0645816	0	TRUE
AGTCTCCTCTAGTGTG-1	5977	1620	3.89828	0	0	D1	0.121778	0	TRUE
AGTCTCCTCTCGGCTT-1	4294	1421	3.95901	0	0	D1	0.0866966	0	TRUE
AGTGACTAGCTGACCC-1	7160	1800	5.48883	0	0	D1	0.0645816	0	TRUE
AGTGACTAGTAGCCAG-1	5183	1415	5.74957	0	0	D1	0.0645816	0	TRUE
AGTGACTCACCAAATC-1	4077	1273	4.21879	0	0	D1	0.0202905	0	TRUE
AGTGACTCAGCACACC-1	6338	1934	8.63048	0	0	D1	0.0276271	0	TRUE
AGTGACTCAGCTTTCC-1	15546	3285	3.4221	0	0	D1	0.0815062	0	TRUE
AGTGACTGTCACGTGC-1	13848	2933	3.42288	0	0	D1	0.27553	0	TRUE
AGTGACTGTCCTACAA-1	8627	1988	3.61655	0	0	D1	0.0297883	0	TRUE
AGTGACTGTGTTTACG-1	18832	3603	4.91185	0	0	D1	0.0256098	0	TRUE
AGTGACTTCCCTCAAC-1	4890	1559	2.43354	0	0	D1	0.0363846	0	TRUE
AGTGACTTCTGGTTGA-1	3664	1348	5.59498	0	0	D1	0.0269394	0	TRUE
AGTGACTTCTTCTGTA-1	9169	2205	5.15869	0	0	D1	0.0434091	0	TRUE
AGTGATCAGTCATACC-1	3894	1319	4.05752	0	0	D1	0.0208333	0	TRUE
AGTGATCAGTTGCGAG-1	6921	1820	3.88672	0	0	D1	0.052017	0	TRUE
AGTGATCCAACTGAAA-1	2181	723	22.7877	0	0	D1	0.0534077	0	FALSE
AGTGATCCACAGTACT-1	4255	1272	5.94595	0	0	D1	0.205765	0	TRUE
AGTGATCGTACGTGAG-1	1044	569	16.092	0	0	D1	0.131417	0	FALSE
AGTGATCGTTGCCATA-1	2706	1078	3.58463	0	0	D1	0.0894723	0	TRUE
AGTGATCGTTTAGACC-1	5349	1440	4.9355	0	0	D1	0.0128878	0	TRUE
AGTGCCGAGGGATGTC-1	5177	1622	3.03264	0	0	D1	0.041261	0	TRUE
AGTGCCGCAGCAGATG-1	4388	1529	13.4913	0	0	D1	0.0346089	0	FALSE
AGTGCCGCAGTTAGAA-1	5050	1623	4.79208	0	0	D1	0.0815062	0	TRUE
AGTGCCGGTAAGTAGT-1	23797	4085	8.46745	0	0	D1	0.0628116	0	TRUE
AGTGCCGGTAGACTGG-1	6996	2145	4.08805	0	0	D1	0.0392304	0	TRUE
AGTGCCGGTAGCTAAA-1	5408	1552	5.25148	0	0	D1	0.113208	0	TRUE
AGTGCCGGTTGCTCGG-1	2496	1149	8.89423	0	0	D1	0.229508	0	TRUE
AGTGCCGTCCGTGGCA-1	3363	1147	5.41183	0	0	D1	0.0382562	0	TRUE
AGTGCCGTCGACCCAG-1	3662	1356	4.58766	0	0	D1	0.0563302	0	TRUE
AGTGTTGAGACAAGCC-1	3580	1120	3.65922	0	0	D1	0.0202905	0	TRUE
AGTGTTGAGACTCGAG-1	1612	838	4.71464	0	0	D1	0.0548446	0	TRUE
AGTGTTGAGCCTATCA-1	6504	1839	5.47355	0	0	D1	0.0305434	0	TRUE
AGTGTTGAGGGACTGT-1	3006	1261	6.18762	0	0	D1	0.09238	0	TRUE
AGTGTTGAGTACTGTC-1	3578	1195	6.23253	0	0	D1	0.101995	0	TRUE
AGTGTTGCAGACCATT-1	7027	1582	3.54348	0	0	D1	0.0121047	0	TRUE
AGTGTTGCAGCACACC-1	9184	2013	5.56402	0	0	D1	0.0313169	0	TRUE
AGTGTTGCAGGAACCA-1	2669	1094	3.10978	0	0	D1	0.0790763	0	TRUE
AGTGTTGGTACGTAGG-1	9771	2172	5.44468	0	0	D1	0.0402316	0	TRUE
AGTGTTGGTATCAGGG-1	5066	1438	5.48756	0	0	D1	0.0645816	0	TRUE
AGTGTTGTCGCCAACG-1	3046	1019	5.84373	0	0	D1	0.0866966	0	TRUE
AGTGTTGTCTGTACAG-1	3614	1264	1.77089	0	0	D1	0.0628116	0	TRUE
AGTTAGCAGACAGCGT-1	1579	816	7.53642	0	0	D1	0.0141149	0	TRUE
AGTTAGCAGAGCATCG-1	3241	1117	8.33076	0	0	D1	0.154808	0	TRUE
AGTTAGCAGATCGGTG-1	4226	1371	1.68008	0	0	D1	0.0534077	0	TRUE
AGTTAGCAGCAGCCTC-1	2442	964	2.90745	0	0	D1	0.0305434	0	TRUE
AGTTAGCAGCGACCCT-1	14915	3292	5.34361	0	0	D1	0.316364	0	TRUE
AGTTAGCAGGGAGTGG-1	3753	1295	7.72715	0	0	D1	0.0548446	0	TRUE
AGTTAGCAGGTTACCT-1	1514	711	4.75561	0	0	D1	0.0269394	0	TRUE
AGTTAGCAGTCGAAAT-1	5384	1477	3.49183	0	0	D1	0.0262671	0	TRUE
AGTTAGCAGTGGAATT-1	933	552	6.00214	0	0	D1	0.0172504	0	TRUE
AGTTAGCCATCTTTCA-1	20328	3299	10.3207	0	0	D1	0.0986301	0	FALSE
AGTTAGCGTGAACGGT-1	8822	2120	4.27341	0	0	D1	0.258495	0	TRUE
AGTTAGCGTGAGATAT-1	6729	1884	3.95304	0	0	D1	0.052017	0	TRUE
AGTTAGCGTGGTATGG-1	4237	1360	2.12414	0	0	D1	0.0548446	0	TRUE
AGTTAGCTCCCTCTAG-1	3306	1254	2.90381	0	0	D1	0.052017	0	TRUE
AGTTAGCTCGAACCTA-1	8387	1975	2.64695	0	0	D1	0.0262671	0	TRUE
AGTTAGCTCGACATTG-1	3943	1616	3.14481	0	0	D1	0.09238	0	TRUE
AGTTAGCTCGAGGCAA-1	729	386	15.3635	0	0	D1	0.095429	0	FALSE
AGTTCCCAGAGCATAT-1	2850	1168	7.29825	0	0	D1	0.0815062	0	TRUE
AGTTCCCGTACCCGCA-1	12189	2601	3.64263	0	0	D1	0.0840438	0	TRUE
AGTTCCCGTATCGTAC-1	1566	706	6.3857	0	0	D1	0.0611046	0	TRUE
AGTTCCCGTCACCTTC-1	9585	2929	3.83933	0	0	D1	0.0664184	0	TRUE
AGTTCCCGTGATTCAC-1	6464	1980	3.97587	0	0	D1	0.0548446	0	TRUE
AGTTCCCTCAGGTGTT-1	3178	1297	2.73757	0	0	D1	0.0337547	0	TRUE
AGTTCCCTCGCTACAA-1	3938	1590	4.03758	0	0	D1	0.0225303	0	TRUE
AGTTCCCTCTCTCCGA-1	2866	1256	3.03559	0	0	D1	0.0423197	0	TRUE
AGTTCCCTCTTACGTT-1	7685	2073	4.7365	0	0	D1	0.0506704	0	TRUE
AGTTCGAAGTAAACGT-1	3458	1154	4.42452	0	0	D1	0.0506704	0	TRUE
AGTTCGAAGTAAGAGG-1	4279	1568	6.45011	0	0	D1	0.0283308	0	TRUE
AGTTCGACAAGAATGT-1	5746	1383	2.27985	0	0	D1	0.0382562	0	TRUE
AGTTCGACACAAATCC-1	2479	1084	2.86406	0	0	D1	0.0297883	0	TRUE
AGTTCGACACAGAAGC-1	6028	1774	5.05972	0	0	D1	0.0321095	0	TRUE
AGTTCGACACGACAAG-1	3316	1195	4.4029	0	0	D1	0.161735	0	TRUE
AGTTCGACATATCTCT-1	7287	2017	4.47372	0	0	D1	0.00823469	0	TRUE
AGTTCGACATGAGAAT-1	5206	1902	9.48905	0	0	D1	0.243243	0	TRUE
AGTTCGAGTGGCGCTT-1	1005	630	24.9751	0	0	D1	0.0172504	0	FALSE
AGTTCGATCAAGCCGC-1	15869	3123	2.81051	0	0	D1	0.0563302	0	TRUE
AGTTCGATCAAGTGTC-1	3852	1296	9.11215	0	0	D1	0.0182244	0	TRUE
ATACCGAAGAGAGAAC-1	3188	1211	7.02635	0	0	D1	0.101995	0	TRUE
ATACCGAAGATAGTCA-1	6110	1781	3.64975	0	0	D1	0.161735	0	TRUE
ATACCGACAAAGCACG-1	2564	1084	4.68019	0	0	D1	0.052017	0	TRUE
ATACCGACAACGGCCT-1	11009	2858	2.43437	0	0	D1	0.0382562	0	TRUE
ATACCGACAGACCAGA-1	4755	1541	4.6898	0	0	D1	0.0363846	0	TRUE
ATACCGACATCGATAC-1	3263	1287	2.6969	0	0	D1	0.0723684	0	TRUE
ATACCGAGTAAGTTAG-1	11591	2483	3.68389	0	0	D1	0.0815062	0	TRUE
ATACCGAGTAGAATAC-1	6188	2020	6.17324	0	0	D1	0.0262671	0	TRUE
ATACCGAGTCTCAGGC-1	514	333	27.821	0	0	D1	0.0106161	0	FALSE
ATACCGAGTTTACTTC-1	5776	1698	1.12535	0	0	D1	0.0363846	0	TRUE
ATACCGATCAGCAATC-1	12681	2586	4.51069	0	0	D1	0.0645816	0	TRUE
ATACCGATCCATTTGT-1	1741	964	7.29466	0	0	D1	0.00823469	0	TRUE
ATACCTTAGGATCATA-1	728	494	13.3242	0	0	D1	0.00729193	0	FALSE
ATACCTTCAAACTCTG-1	4168	1579	4.9904	0	0	D1	0.09238	0	TRUE
ATACCTTCAATATCCG-1	1445	861	8.78893	0	0	D1	0.00990806	0	TRUE
ATACCTTCACGCTATA-1	4396	1688	3.25296	0	0	D1	0.0225303	0	TRUE
ATACCTTCAGCTTCCT-1	3144	1411	4.61196	0	0	D1	0.0594574	0	TRUE
ATACCTTGTCTCAAGT-1	2685	1101	4.28305	0	0	D1	0.113208	0	TRUE
ATACCTTGTCTTGCTC-1	3666	1507	9.51991	0	0	D1	0.0095626	0	TRUE
ATACCTTGTTACGTAC-1	3941	1582	2.61355	0	0	D1	0.0815062	0	TRUE
ATACCTTGTTAGGAGC-1	5202	1838	3.42176	0	0	D1	0.243243	0	TRUE
ATACCTTTCACTCTTA-1	12441	2980	3.37593	0	0.00803794	D1	0.0767474	0	TRUE
ATACTTCAGGTCGCCT-1	4209	1722	5.27441	0	0	D1	0.00855883	0	TRUE
ATACTTCCAGAAGTTA-1	21975	4025	5.73834	0	0	D1	0.0703075	0	TRUE
ATACTTCGTAGCGATG-1	20892	3340	3.60904	0	0	D1	0.48913	0	TRUE
ATACTTCGTATTGGCT-1	3105	1204	3.47826	0	0	D1	0.0986301	0	TRUE
ATACTTCGTGGCGCTT-1	3451	1407	2.83976	0	0	D1	0.0578669	0	TRUE
ATACTTCGTGGGCTCT-1	6150	2077	4.92683	0	0	D1	0.095429	0	TRUE
ATACTTCGTTTCACTT-1	6505	2334	2.81322	0	0	D1	0.0269394	0	TRUE
ATACTTCTCGTCTACC-1	12910	3061	3.53989	0	0	D1	0.0382562	0	TRUE
ATAGACCAGCTCTGTA-1	4637	1612	3.77399	0	0	D1	0.0723684	0	TRUE
ATAGACCAGGATGTTA-1	2216	955	6.49819	0	0	D1	0.195435	0	TRUE
ATAGACCAGGTTACCT-1	13009	2986	3.98186	0	0	D1	0.205765	0	TRUE
ATAGACCAGTAATTGG-1	4387	1546	5.81263	0	0	D1	0.142336	0	TRUE
ATAGACCCAATTGAGA-1	3519	1397	5.42768	0	0	D1	0.0790763	0	TRUE
ATAGACCCACAAGGTG-1	4470	1723	5.41387	0	0	D1	0.0506704	0	TRUE
ATAGACCCAGCTATTG-1	5855	1809	4.79932	0	0	D1	0.0723684	0	TRUE
ATAGACCCATACTGTG-1	4678	1603	1.60325	0	0	D1	0.0283308	0	TRUE
ATAGACCCATTCGGGC-1	4749	1601	3.4323	0	0	D1	0.217074	0	TRUE
ATAGACCGTGTTGATC-1	8616	2319	4.73538	0	0	D1	0.0645816	0	TRUE
ATAGACCGTTAATCGC-1	1825	1014	5.69863	0	0	D1	0.0213873	0	TRUE
ATAGACCGTTGGGTTT-1	7255	1833	6.28532	0	0	D1	0.126452	0	TRUE
ATAGACCGTTTGAAAG-1	5819	1400	5.24145	0	0	D1	0.0197585	0	TRUE
ATAGACCTCATTGCTT-1	10877	2688	3.34651	0	0	D1	0.046875	0	TRUE
ATAGACCTCTTAGCCC-1	13272	2476	3.05907	0	0	D1	0.0329218	0	TRUE
ATAGACCTCTTCGGAA-1	3164	1257	3.72946	0	0	D1	0.0683256	0	TRUE
ATAGAGAAGCGACTAG-1	5926	1832	5.87243	0	0	D1	0.142336	0	TRUE
ATAGAGACAAACGTGG-1	2965	1151	15.2445	0	0	D1	0.0611046	0	FALSE
ATAGAGACATCACAGT-1	3948	1433	2.91287	0	0	D1	0.121778	0	TRUE
ATAGAGACATCATGAC-1	4231	1413	5.31789	0	0	D1	0.113208	0	TRUE
ATAGAGACATGCGGTC-1	596	295	40.9396	0	0	D1	0.010979	0	FALSE
ATAGAGAGTGTATTGC-1	3259	1208	5.49248	0	0	D1	0.0305434	0	TRUE
ATAGAGATCCATCACC-1	5497	1586	1.7646	0	0	D1	0.0745133	0	TRUE
ATAGAGATCGAGTCCG-1	4150	1361	4.50602	0	0	D1	0.0594574	0	TRUE
ATAGAGATCGGAGATG-1	3784	1071	5.70825	0	0	D1	0.126452	0	TRUE
ATAGGCTAGACGCCCT-1	5868	1839	5.26585	0	0	D1	0.169192	0	TRUE
ATAGGCTCAAGCGATG-1	2154	954	3.34262	0	0	D1	0.0392304	0	TRUE
ATAGGCTCAGGGAATC-1	3191	1234	4.48135	0	0	D1	0.117371	0	TRUE
ATAGGCTGTCCAACGC-1	6791	2031	4.29981	0	0	D1	0.442136	0	TRUE
ATAGGCTGTCCGACGT-1	3651	1545	3.58806	0	0	D1	0.0866966	0	TRUE
ATAGGCTGTGCGTTTA-1	6217	1856	5.64581	0	0	D1	0.0534077	0	TRUE
ATAGGCTGTGTAAATG-1	14247	2747	5.41167	0	0.00701902	D1	0.052017	0	TRUE
ATAGGCTTCATTTCGT-1	7660	2334	3.75979	0	0	D1	0.177243	0	TRUE
ATAGGCTTCGTCGACG-1	4224	1423	4.40341	0	0	D1	0.117371	0	TRUE
ATAGGCTTCTGATGGT-1	6763	1778	4.59855	0	0	D1	0.0866966	0	TRUE
ATATCCTAGCCAGAGT-1	8163	2525	3.77312	0	0	D1	0.341121	0	TRUE
ATATCCTCAACTCCAA-1	8883	2425	8.09411	0	0	D1	0.0182244	0	TRUE
ATATCCTGTAGCTAAA-1	4497	1525	0.822771	0	0	D1	0.0611046	0	TRUE
ATATCCTTCAAGCTGT-1	2573	1357	2.40964	0	0	D1	0.0337547	0	TRUE
ATATCCTTCCCTCTCC-1	548	410	7.11679	0	0	D1	0.0136986	0	TRUE
ATATCCTTCGACCAAT-1	8902	2666	3.5273	0	0	D1	0.0866966	0	TRUE
ATATCCTTCGCCACTT-1	2859	1336	9.51382	0	0	D1	0.0297883	0	TRUE
ATATCCTTCTGAGCAT-1	5939	1965	5.74171	0	0	D1	0.095429	0	TRUE
[truncated: 8,522 more rows]

## Sheet: Table S3
Table S3 Barcode information of of the aging group
Barcode	nCount_RNA	nFeature_RNA	percent.mt	percent.ribo	percent.redcell	Sample	doublet_scores	predicted_doublets	Filtered_Barcode
AAACCCAAGAGTCAAT-1	10357	2224	3.95868	0	0	Y10	0.0612801	0	TRUE
AAACCCAAGCATTTCG-1	2306	1090	5.98439	0	0	Y10	0.0367882	0	TRUE
AAACCCACAAATGGAT-1	1741	790	10.3389	0	0	Y10	0.038988	0	FALSE
AAACCCACACAGCTTA-1	8861	2562	4.14174	0	0	Y10	0.0923355	0	TRUE
AAACCCACATAATCGC-1	17492	2702	2.83558	0	0	Y10	0.0451467	0	TRUE
AAACCCACATAATGAG-1	3211	1110	1.744	0	0	Y10	0.117052	0	TRUE
AAACCCATCGCGATCG-1	12407	2295	2.80487	0	0	Y10	0.12761	0	TRUE
AAACCCATCGCTCTCA-1	12052	2733	8.74544	0	0	Y10	0.0996169	0	TRUE
AAACCCATCTTGGTCC-1	12076	3130	5.68069	0	0	Y10	0.027539	0	TRUE
AAACGAAAGACAGCGT-1	2382	913	10.5793	0	0	Y10	0.0438321	0	FALSE
AAACGAAAGGGACACT-1	13691	2518	5.0325	0	0	Y10	0.0721336	0	TRUE
AAACGAAAGGTCCAGA-1	4887	1577	3.2126	0	0	Y10	0.082799	0	TRUE
AAACGAAAGTTGCGAG-1	16527	2796	6.77074	0	0	Y10	0.146563	0	TRUE
AAACGAACACGTAGAG-1	10945	2723	4.31247	0	0	Y10	0.0996169	0	TRUE
AAACGAAGTACGATCT-1	1851	266	77.2555	0	0	Y10	0.0244915	0	FALSE
AAACGAAGTTGGGCCT-1	32403	4214	5.65071	0	0	Y10	0.170588	0	TRUE
AAACGAAGTTGTGCCG-1	12836	2276	4.23808	0	0	Y10	0.0721336	0	TRUE
AAACGAATCCTGCCAT-1	1251	661	6.55476	0	0	Y10	0.161896	0	TRUE
AAACGAATCGTAACCA-1	8114	1959	2.64974	0	0	Y10	0.0889868	0	TRUE
AAACGCTAGTCTAACC-1	2664	1053	1.87688	0	0	Y10	0.0575414	0	TRUE
AAACGCTCAATCTGCA-1	10580	2361	3.49716	0	0.0094518	Y10	0.0923355	0	TRUE
AAACGCTGTTGGGTAG-1	1342	670	6.63189	0	0	Y10	0.037871	0	TRUE
AAACGCTTCCGCGAGT-1	4409	1374	3.22068	0	0	Y10	0.0772088	0	TRUE
AAACGCTTCCGTGTCT-1	5945	1847	5.68545	0	0	Y10	0.0425609	0	TRUE
AAACGCTTCGAACTCA-1	3540	1556	9.29379	0	0	Y10	0.0465072	0	TRUE
AAAGAACAGAAGCGCT-1	9456	2612	6.25	0	0	Y10	0.0697674	0	TRUE
AAAGAACAGACTACCT-1	1249	689	10.3283	0	0	Y10	0.027539	0	FALSE
AAAGAACAGTCACGAG-1	6637	1617	2.01898	0	0	Y10	0.0923355	0	TRUE
AAAGAACCAAGGTCTT-1	1794	703	2.2854	0	0	Y10	0.103584	0	TRUE
AAAGAACCACCGGCTA-1	1381	539	10.21	0	0	Y10	0.011588	0	FALSE
AAAGAACCACTCAAGT-1	11238	2149	2.95426	0	0	Y10	0.0923355	0	TRUE
AAAGAACCAGAGACTG-1	1344	732	2.90179	0	0	Y10	0.0367882	0	TRUE
AAAGAACCATATACCG-1	3806	1459	12.9532	0	0	Y10	0.133467	0	FALSE
AAAGAACGTATGCAAA-1	2604	953	4.91551	0	0	Y10	0.023777	0	TRUE
AAAGAACGTCGCTTGG-1	638	423	0.15674	0	0	Y10	0.0540881	0	TRUE
AAAGAACGTGATTCTG-1	6457	345	0.588509	0	0	Y10	0.180092	0	TRUE
AAAGAACTCCGCCTAT-1	2759	1155	4.13193	0	0	Y10	0.0575414	0	TRUE
AAAGGATCACCTCTAC-1	1254	590	4.54545	0	0	Y10	0.0327687	0	TRUE
AAAGGATGTACATACC-1	2572	856	9.60342	0	0	Y10	0.0111572	0	TRUE
AAAGGATGTGTACAGG-1	1562	767	6.78617	0	0	Y10	0.0357379	0	TRUE
AAAGGATGTTTCACAG-1	12482	2636	8.81269	0	0.00801154	Y10	0.0799347	0	TRUE
AAAGGATTCAATGTCG-1	1225	570	2.85714	0	0	Y10	0.0958734	0	TRUE
AAAGGATTCACTTTGT-1	9059	1989	4.6142	0	0	Y10	0.122152	0	TRUE
AAAGGATTCAGCCCAG-1	22120	3280	6.74955	0	0	Y10	0.0524583	0	TRUE
AAAGGATTCCACTGGG-1	25914	3883	6.9229	0	0	Y10	0.0675054	0	TRUE
AAAGGATTCCATGCAA-1	2038	882	3.97448	0	0	Y10	0.0318352	0	TRUE
AAAGGATTCGGCCCAA-1	1330	568	5.41353	0	0	Y10	0.0158805	0	TRUE
AAAGGGCCACATGAAA-1	1300	626	4.92308	0	0	Y10	0.0413312	0	TRUE
AAAGGGCGTAGTCTTG-1	2568	1072	7.20405	0	0	Y10	0.00912224	0	TRUE
AAAGGGCGTCAGACGA-1	12250	2582	6.70204	0	0	Y10	0.24498	0	TRUE
AAAGGGCGTCCGGTCA-1	1143	540	9.79878	0	0	Y10	0.0133988	0	TRUE
AAAGGGCGTGAATGTA-1	2047	752	22.6673	0	0	Y10	0.0593729	0	FALSE
AAAGGGCTCATCCTAT-1	12257	2167	3.44293	0	0	Y10	0.0557811	0	TRUE
AAAGGGCTCCCATAGA-1	7852	1816	3.09475	0	0	Y10	0.082799	0	TRUE
AAAGGGCTCCGAGATT-1	10400	2067	4.92308	0	0	Y10	0.0438321	0	TRUE
AAAGGTAAGGCCTGCT-1	33397	4035	4.21595	0	0	Y10	0.12761	0	TRUE
AAAGGTACAGGTGTTT-1	3912	1306	4.32004	0	0	Y10	0.0889868	0	TRUE
AAAGGTAGTACGACTT-1	1572	718	4.07125	0	0	Y10	0.0224	0	TRUE
AAAGGTAGTCAAGTTC-1	23915	3370	7.33849	0	0	Y10	0.0479159	0	TRUE
AAAGGTAGTCTTGCTC-1	1874	806	2.77481	0	0	Y10	0.0557811	0	TRUE
AAAGGTAGTTGGTAGG-1	10184	2670	6.38256	0	0	Y10	0.0224	0	TRUE
AAAGGTAGTTTCTTAC-1	1889	523	58.8671	0	0	Y10	0.0217363	0	FALSE
AAAGGTATCGAGTGGA-1	1233	577	5.4339	0	0	Y10	0.122152	0	TRUE
AAAGTCCAGATGATTG-1	895	456	9.05028	0	0	Y10	0.0210883	0	TRUE
AAAGTCCAGCATGATA-1	3401	1232	2.67568	0	0	Y10	0.0557811	0	TRUE
AAAGTCCAGCGCGTTC-1	1252	697	28.4345	0	0	Y10	0.0327687	0	FALSE
AAAGTCCAGTGCCGAA-1	14343	2665	4.72704	0	0	Y10	0.0799347	0	TRUE
AAAGTCCCAATTAGGA-1	14304	2468	5.18037	0	0	Y10	0.0858124	0	TRUE
AAAGTCCCACTACCCT-1	4388	1612	7.47493	0	0	Y10	0.307125	0	TRUE
AAAGTCCCATGTGCCG-1	1894	918	9.18691	0	0	Y10	0.0575414	0	TRUE
AAAGTCCGTAACATGA-1	3243	1077	7.12303	0	0	Y10	0.0540881	0	TRUE
AAAGTCCGTCCCACGA-1	2841	1176	4.47026	0	0	Y10	0.0425609	0	TRUE
AAAGTCCGTGTCTAAC-1	1900	843	6.10526	0	0	Y10	0.0252242	0	TRUE
AAAGTCCGTTAAGTCC-1	2168	913	4.24354	0	0	Y10	0.0493754	0	TRUE
AAAGTCCGTTGCTAGT-1	2930	1134	5.35836	0	0	Y10	0.0493754	0	TRUE
AAAGTCCTCGTTAGTG-1	1196	618	8.27759	0	0	Y10	0.103584	0	TRUE
AAAGTGACAATGGCAG-1	19283	3184	4.65177	0	0	Y10	0.0697674	0	TRUE
AAAGTGACACCCGTAG-1	16430	2622	3.2745	0	0	Y10	0.0318352	0	TRUE
AAAGTGAGTCATGGCC-1	1709	784	5.79286	0	0	Y10	0.0508885	0	TRUE
AAAGTGATCATGCAGT-1	1912	694	3.92259	0	0	Y10	0.00991326	0	TRUE
AAAGTGATCCGAAATC-1	14055	2888	3.05941	0	0	Y10	0.12761	0	TRUE
AAAGTGATCCTTGACC-1	2304	904	2.38715	0	0	Y10	0.0309278	0	TRUE
AAAGTGATCGGCACTG-1	1430	646	5.31469	0	0	Y10	0.0169492	0	TRUE
AAATGGAAGCACAAAT-1	1579	723	4.49652	0	0	Y10	0.0540881	0	TRUE
AAATGGAAGTCCCAGC-1	16791	2705	9.33834	0	0	Y10	0.0465072	0	TRUE
AAATGGAAGTCTCTGA-1	1400	629	1.78571	0	0	Y10	0.0465072	0	TRUE
AAATGGAGTATCGTTG-1	2538	852	7.0922	0	0	Y10	0.00873757	0	TRUE
AAATGGATCGGTGTTA-1	2299	775	6.0896	0	0	Y10	0.0267472	0	TRUE
AAATGGATCGTTACCC-1	1715	807	6.99708	0	0	Y10	0.00726674	0	TRUE
AAATGGATCTTACACT-1	1890	839	3.96825	0	0	Y10	0.0697674	0	TRUE
AACAAAGCAATTGTGC-1	1945	858	5.65553	0	0	Y10	0.038988	0	TRUE
AACAAAGGTACCCAGC-1	1957	1031	7.81809	0	0	Y10	0.082799	0	TRUE
AACAAAGGTTACAGCT-1	1145	651	4.1048	0	0	Y10	0.0425609	0	TRUE
AACAAAGTCTACTCAT-1	2242	1008	4.23729	0	0	Y10	0.0746114	0	TRUE
AACAACCAGACTCTTG-1	2408	1063	3.57143	0	0	Y10	0.117052	0	TRUE
AACAACCGTGCCCACA-1	1765	884	5.43909	0	0	Y10	0.0493754	0	TRUE
AACAACCTCAAAGGTA-1	3021	1182	7.08375	0	0	Y10	0.0111572	0	TRUE
AACAACCTCCGGTTCT-1	1288	727	1.86335	0	0	Y10	0.0300455	0	TRUE
AACAACCTCTATACGG-1	21699	3932	5.87585	0	0	Y10	0.0799347	0	TRUE
AACAAGAAGATTAGTG-1	1711	642	9.05903	0	0	Y10	0.0148566	0	TRUE
AACAAGAAGGGATCAC-1	1195	656	6.86192	0	0	Y10	0.0175012	0	TRUE
AACAAGAAGGTACATA-1	32511	4089	5.27206	0	0	Y10	0.0858124	0	TRUE
AACAAGACAATCGCAT-1	3169	1143	5.17513	0	0	Y10	0.0224	0	TRUE
AACAAGAGTACCGTCG-1	4911	1503	3.54307	0	0	Y10	0.0923355	0	TRUE
AACAAGAGTAGGAGGG-1	2312	868	2.85467	0	0	Y10	0.0653409	0	TRUE
AACAAGAGTCTATGAC-1	11195	2556	5.49352	0	0	Y10	0.307125	0	TRUE
AACAAGATCTTCGTAT-1	15619	2726	5.28203	0	0	Y10	0.0593729	0	TRUE
AACACACAGCACGGAT-1	22755	3236	7.71699	0	0	Y10	0.0799347	0	TRUE
AACACACCATCTAACG-1	1024	578	3.90625	0	0	Y10	0.0309278	0	TRUE
AACACACGTCGATTAC-1	4525	1340	2.32044	0	0	Y10	0.0889868	0	TRUE
AACACACGTGCAATAA-1	1845	793	7.10027	0	0	Y10	0.0129325	0	TRUE
AACACACTCGATCCCT-1	1686	702	7.29537	0	0	Y10	0.00912224	0	TRUE
AACACACTCTCACGAA-1	1988	1060	2.8672	0	0	Y10	0.0318352	0	TRUE
AACACACTCTGCTTAT-1	1372	668	5.02915	0	0	Y10	0.0300455	0	TRUE
AACAGGGAGAGCAGTC-1	3576	1252	5.67673	0	0	Y10	0.0267472	0	TRUE
AACAGGGAGATGTTGA-1	16500	3408	5.52121	0	0	Y10	0.0186428	0	TRUE
AACAGGGAGCATTTGC-1	9926	2335	9.10739	0	0	Y10	0.0438321	0	TRUE
AACAGGGAGCCGTTAT-1	20787	3038	5.15707	0	0	Y10	0.107797	0	TRUE
AACAGGGAGCCTCTCT-1	4928	1661	2.15097	0	0	Y10	0.0327687	0	TRUE
AACAGGGCAAGGTACG-1	2690	950	6.9145	0	0	Y10	0.038988	0	TRUE
AACAGGGCACTGGCCA-1	3528	1414	3.93991	0	0	Y10	0.0169492	0	TRUE
AACAGGGCAGTTGTTG-1	1093	492	5.03202	0	0	Y10	0.037871	0	TRUE
AACAGGGGTTCAAACC-1	2588	1105	6.22102	0	0	Y10	0.0252242	0	TRUE
AACAGGGTCGCCTTTG-1	8474	1928	4.21289	0	0	Y10	0.0889868	0	TRUE
AACCAACAGAGTCCGA-1	1197	500	6.59983	0	0	Y10	0.0129325	0	TRUE
AACCAACCAAGTATAG-1	11066	2606	5.49431	0	0	Y10	0.0653409	0	TRUE
AACCAACGTCGTCATA-1	1330	653	6.01504	0	0	Y10	0.0721336	0	TRUE
AACCAACTCGTTCGCT-1	7301	1865	3.54746	0	0	Y10	0.0357379	0	TRUE
AACCACAAGTGCGACA-1	979	460	6.33299	0	0	Y10	0.0186428	0	TRUE
AACCACAAGTTCACTG-1	14855	3655	7.53282	0	0	Y10	0.0198372	0	TRUE
AACCACACACCGGCTA-1	3038	1286	2.89664	0	0	Y10	0.0357379	0	TRUE
AACCACACATTGAGGG-1	14514	2459	3.53452	0	0	Y10	0.038988	0	TRUE
AACCACAGTCGTGATT-1	5850	1472	3.96581	0	0	Y10	0.0996169	0	TRUE
AACCACAGTGCACATT-1	4941	1648	5.14066	0	0	Y10	0.0575414	0	TRUE
AACCACATCTTCACGC-1	1607	731	3.98258	0	0	Y10	0.0799347	0	TRUE
AACCATGCACCGTGAC-1	3779	1352	4.92194	0	0	Y10	0.037871	0	TRUE
AACCATGCATCCGAGC-1	2798	1020	3.1451	0	0	Y10	0.02308	0	TRUE
AACCATGTCATCTCTA-1	3345	1297	6.93572	0	0	Y10	0.0401408	0	TRUE
AACCATGTCGACATAC-1	18578	3470	5.04898	0	0	Y10	0.112277	0	TRUE
AACCCAAAGAAGGATG-1	19578	3083	3.95342	0	0	Y10	0.0438321	0	TRUE
AACCCAAAGCGTCAGA-1	2436	951	7.34811	0	0	Y10	0.0252242	0	TRUE
AACCCAAAGTGGTGAC-1	6394	1800	4.08195	0	0	Y10	0.0401408	0	TRUE
AACCCAAAGTTGCGAG-1	1081	515	37.0028	0	0	Y10	0.0210883	0	FALSE
AACCCAACAAGAGGCT-1	2510	971	5.37849	0	0	Y10	0.0451467	0	TRUE
AACCCAACACACAGCC-1	2846	1168	5.9733	0	0	Y10	0.0923355	0	TRUE
AACCCAAGTAGCTGTT-1	6188	1668	6.1894	0	0	Y10	0.107797	0	TRUE
AACCCAAGTAGGCAGT-1	17261	3384	4.20022	0	0	Y10	0.0958734	0	TRUE
AACCCAAGTCGTGCCA-1	894	346	1.78971	0	0	Y10	0.0575414	0	TRUE
AACCCAAGTTCGGCCA-1	1620	783	4.93827	0	0	Y10	0.0697674	0	TRUE
AACCTGAAGTAATCCC-1	12589	2705	3.90817	0	0	Y10	0.366699	0	TRUE
AACCTGACAGAAATTG-1	8019	2190	6.1479	0	0	Y10	0.283537	0	TRUE
AACCTGAGTGACGCCT-1	9469	2011	2.7458	0	0	Y10	0.0575414	0	TRUE
AACCTGAGTTCTTCAT-1	38589	4466	5.07917	0	0	Y10	0.0612801	0	TRUE
AACCTGATCATGGTAC-1	1929	887	5.6506	0	0	Y10	0.0357379	0	TRUE
AACCTTTAGAAGATCT-1	4979	1573	3.55493	0	0	Y10	0.0291872	0	TRUE
AACCTTTAGGCCACTC-1	2227	974	2.78401	0	0	Y10	0.0593729	0	TRUE
AACCTTTCACTCCCTA-1	5332	1686	2.21305	0	0	Y10	0.082799	0	TRUE
AACCTTTGTCCTCAGG-1	2122	786	3.11027	0	0	Y10	0.0204554	0	TRUE
AACCTTTGTTTACCAG-1	31570	4275	6.73107	0	0	Y10	0.107797	0	TRUE
AACCTTTTCCAGCTCT-1	8708	2231	2.50345	0	0	Y10	0.0357379	0	TRUE
AACGAAAAGAGCTGCA-1	1758	767	4.94881	0	0	Y10	0.0367882	0	TRUE
AACGAAAAGCATCGAG-1	59550	2488	0.812762	0	0	Y10	0.170588	0	TRUE
AACGAAAAGGTTCAGG-1	2164	881	4.11275	0	0	Y10	0.0799347	0	TRUE
AACGAAACACAGAGAC-1	4292	1337	3.98416	0	0	Y10	0.170588	0	TRUE
AACGAAACATAGATCC-1	5242	1496	3.20488	0	0	Y10	0.0267472	0	TRUE
AACGAAACATAGCACT-1	1814	772	5.40243	0	0	Y10	0.0493754	0	TRUE
AACGAAAGTACCAGAG-1	1288	564	8.92857	0	0	Y10	0.00589612	0	TRUE
AACGAAAGTAGAGATT-1	1788	715	11.2416	0	0	Y10	0.028352	0	FALSE
AACGAAAGTTGTGGAG-1	1928	812	7.20954	0	0	Y10	0.0129325	0	TRUE
AACGAAATCGCTAAAC-1	16784	2737	3.31268	0	0	Y10	0.0252242	0	TRUE
AACGAAATCTCCTACG-1	7788	2191	4.99486	0	0	Y10	0.146563	0	TRUE
AACGGGACAACAGAGC-1	8570	2201	3.0105	0	0	Y10	0.082799	0	TRUE
AACGGGAGTACTCGAT-1	1902	766	7.99159	0	0	Y10	0.0300455	0	TRUE
AACGGGAGTTGACTAC-1	1315	639	2.6616	0	0	Y10	0.0401408	0	TRUE
AACGGGATCCTTATCA-1	1647	669	6.07165	0	0	Y10	0.0858124	0	TRUE
AACGGGATCGTCTACC-1	17747	3528	3.80909	0	0	Y10	0.0244915	0	TRUE
AACGGGATCTTGGATG-1	1481	623	13.707	0	0	Y10	0.023777	0	FALSE
AACGTCAAGCTCCCTT-1	1606	773	4.54545	0	0	Y10	0.0111572	0	TRUE
AACGTCACACATGAAA-1	1513	607	5.3536	0	0	Y10	0.0143606	0	TRUE
AACGTCACACCTTCGT-1	1379	627	7.68673	0	0	Y10	0.0224	0	TRUE
AACGTCAGTCGCTGCA-1	2518	985	4.56712	0	0	Y10	0.0524583	0	TRUE
AACGTCAGTGAATGAT-1	2245	825	9.44321	0	0	Y10	0.0367882	0	TRUE
AACGTCAGTTACCTTT-1	6453	1753	2.34	0	0	Y10	0.0337295	0	TRUE
AACGTCATCCGCATAA-1	3438	1306	4.97382	0	0	Y10	0.366699	0	TRUE
AACGTCATCGGACTGC-1	1528	586	8.96597	0	0	Y10	0.0357379	0	TRUE
AACTTCTAGACAGCTG-1	7722	2222	3.61305	0	0	Y10	0.038988	0	TRUE
AACTTCTCAATAGAGT-1	1463	677	5.53657	0	0	Y10	0.0772088	0	TRUE
AACTTCTCACTTGAAC-1	2081	936	4.9976	0	0	Y10	0.0347188	0	TRUE
AACTTCTCAGCTTTGA-1	8128	2128	2.55906	0	0	Y10	0.202037	0	TRUE
AACTTCTGTAAGTTAG-1	20693	3996	3.95303	0	0	Y10	0.0721336	0	TRUE
AACTTCTGTGTCTCCT-1	1593	803	3.32706	0	0	Y10	0.0746114	0	TRUE
AACTTCTTCATTCGTT-1	3286	1112	6.8168	0	0	Y10	0.00835987	0	TRUE
AAGAACAAGAGTGAAG-1	21650	2883	8.01386	0	0	Y10	0.037871	0	TRUE
AAGAACACAAATGGCG-1	1214	631	5.84843	0	0	Y10	0.0575414	0	TRUE
AAGAACACAGCCTACG-1	2737	1131	6.28425	0	0	Y10	0.0653409	0	TRUE
AAGAACATCACGAACT-1	3123	1290	4.9952	0	0	Y10	0.02308	0	TRUE
AAGAACATCATAGCAC-1	30016	3648	5.30051	0	0	Y10	0.0575414	0	TRUE
AAGAACATCCCTTCCC-1	954	551	1.36268	0	0	Y10	0.0575414	0	TRUE
AAGAACATCTACTCAT-1	17456	3285	5.6714	0	0	Y10	0.0697674	0	TRUE
AAGACAAAGGCAGGTT-1	1496	716	9.8262	0	0	Y10	0.0799347	0	TRUE
AAGACAACACTCAAGT-1	1389	703	4.53564	0	0	Y10	0.0593729	0	TRUE
AAGACAAGTTAGAGAT-1	12047	2746	5.0884	0	0	Y10	0.0721336	0	TRUE
AAGACAATCATGAAAG-1	2438	959	3.28138	0	0.0410172	Y10	0.0557811	0	TRUE
AAGACAATCTAGACAC-1	3356	1230	3.33731	0	0	Y10	0.037871	0	TRUE
AAGACAATCTGAGGTT-1	3681	1341	5.6778	0	0	Y10	0.263008	0	TRUE
AAGACTCAGTTGAATG-1	1926	879	8.35929	0	0	Y10	0.0267472	0	TRUE
AAGACTCCATTGCAAC-1	11057	3168	5.41738	0	0	Y10	0.0327687	0	TRUE
AAGACTCGTAACATAG-1	12645	2446	4.85567	0	0	Y10	0.0508885	0	TRUE
AAGACTCGTAGCGAGT-1	1032	591	5.62016	0	0	Y10	0.028352	0	TRUE
AAGACTCGTCTTCGAA-1	6221	1196	0.0803729	0	0	Y10	0.161896	0	TRUE
AAGACTCGTGTGGACA-1	5196	1347	6.25481	0	0	Y10	0.0224	0	TRUE
AAGACTCGTTTGACAC-1	11166	2388	5.2839	0	0	Y10	0.0593729	0	TRUE
AAGATAGCAAACGAGC-1	6612	1889	4.90018	0	0	Y10	0.117052	0	TRUE
AAGATAGCACCGTGCA-1	3882	1395	2.55023	0	0	Y10	0.0180656	0	TRUE
AAGATAGCACGGTCTG-1	1797	750	6.62215	0	0	Y10	0.0799347	0	TRUE
AAGATAGCAGAGGTTG-1	1035	579	6.8599	0	0	Y10	0.0337295	0	TRUE
AAGATAGCAGCTACCG-1	1450	740	1.03448	0	0	Y10	0.0889868	0	TRUE
AAGATAGCAGTCGTTA-1	3403	1079	10.0206	0	0	Y10	0.0309278	0	FALSE
AAGATAGGTAATTAGG-1	889	474	5.17435	0	0	Y10	0.0327687	0	TRUE
AAGATAGGTACCTAGT-1	1913	678	7.4229	0	0	Y10	0.0111572	0	TRUE
AAGATAGGTCCTACAA-1	2078	859	5.19731	0	0	Y10	0.0557811	0	TRUE
AAGATAGGTGGTCTAT-1	1629	816	3.13076	0	0	Y10	0.0413312	0	TRUE
AAGATAGTCAGCGGAA-1	3069	1145	4.78983	0	0	Y10	0.0291872	0	TRUE
AAGATAGTCAGTGCGC-1	9609	2239	13.0815	0	0	Y10	0.0889868	0	FALSE
AAGATAGTCTAAGGAA-1	2083	758	11.5218	0	0	Y10	0.0337295	0	FALSE
AAGCATCAGCCTCGTG-1	12831	2562	3.28891	0	0	Y10	0.0923355	0	TRUE
AAGCATCCAATGGGTG-1	7189	1859	3.89484	0	0	Y10	0.0524583	0	TRUE
AAGCATCCAGCAGTAG-1	5560	1608	8.97482	0	0	Y10	0.0300455	0	TRUE
AAGCATCGTCGTACAT-1	15289	2535	4.08791	0	0	Y10	0.0772088	0	TRUE
AAGCATCGTGGGAGAG-1	3021	1075	1.62198	0	0	Y10	0.0746114	0	TRUE
AAGCATCTCAGCTTCC-1	31414	4007	4.29745	0	0	Y10	0.0746114	0	TRUE
AAGCATCTCGCCATAA-1	23197	4142	3.64702	0	0	Y10	0.0413312	0	TRUE
AAGCATCTCGTAACAC-1	23209	3108	3.4771	0	0	Y10	0.0508885	0	TRUE
AAGCATCTCGTCAGAT-1	4372	1540	3.79689	0	0	Y10	0.153915	0	TRUE
AAGCCATAGGTATAGT-1	8820	1823	2.08617	0	0	Y10	0.0192332	0	TRUE
AAGCCATCAAGAAATC-1	12985	2636	5.1752	0	0	Y10	0.0465072	0	TRUE
AAGCCATCACGTACAT-1	1129	560	0	0	0	Y10	0.082799	0	TRUE
AAGCCATGTAGCTAAA-1	2087	829	5.84571	0	0	Y10	0.0367882	0	TRUE
AAGCCATGTCGATTAC-1	2180	970	12.2477	0	0	Y10	0.0721336	0	FALSE
AAGCCATTCATAGAGA-1	20021	3561	5.11962	0	0	Y10	0.0889868	0	TRUE
AAGCCATTCGCCATAA-1	1866	651	6.59164	0	0	Y10	0.00951407	0	TRUE
AAGCGAGAGGCTTAAA-1	2843	1135	7.17552	0	0	Y10	0.0210883	0	TRUE
AAGCGAGAGGTCATAA-1	962	476	9.66736	0	0	Y10	0.00589612	0	TRUE
AAGCGAGAGTCGCGAA-1	5250	1350	2.59048	0	0	Y10	0.0401408	0	TRUE
AAGCGAGAGTTGCGCC-1	1578	681	5.19645	0	0	Y10	0.0267472	0	TRUE
AAGCGAGAGTTTCGGT-1	8175	1823	5.65138	0	0	Y10	0.0889868	0	TRUE
AAGCGAGCAACTGATC-1	5069	1514	3.09726	0	0	Y10	0.0337295	0	TRUE
AAGCGAGGTACTCCGG-1	4025	1237	3.87578	0	0	Y10	0.117052	0	TRUE
AAGCGAGGTAGGTACG-1	7825	1545	2.83706	0	0	Y10	0.02308	0	TRUE
AAGCGAGGTCTCTCAC-1	2629	1016	7.98783	0	0	Y10	0.0799347	0	TRUE
AAGCGAGGTGATTGGG-1	1714	731	10.9102	0	0	Y10	0.00912224	0	FALSE
AAGCGAGTCAGTGGGA-1	1591	746	6.78818	0	0	Y10	0.01032	0	TRUE
AAGCGAGTCTCTCGAC-1	10817	2081	1.54387	0	0	Y10	0.0675054	0	TRUE
AAGCGTTAGCTCATAC-1	6340	1623	2.68139	0	0	Y10	0.0923355	0	TRUE
AAGCGTTGTACGCTAT-1	25432	3769	4.27414	0	0	Y10	0.0923355	0	TRUE
AAGCGTTGTCCACTCT-1	8655	1705	2.62276	0	0.011554	Y10	0.0192332	0	TRUE
AAGCGTTGTGCCTTTC-1	1056	571	4.54545	0	0	Y10	0.0557811	0	TRUE
AAGCGTTTCTGAGTCA-1	3261	1420	11.1929	0	0	Y10	0.016409	0	FALSE
AAGGAATAGAGCAGCT-1	1404	597	7.62108	0	0	Y10	0.0192332	0	TRUE
AAGGAATAGGTTCCGC-1	777	467	4.8906	0	0	Y10	0.028352	0	TRUE
AAGGAATAGTTAGTGA-1	11908	2499	12.7645	0	0	Y10	0.0958734	0	FALSE
AAGGAATGTACCCACG-1	7002	2092	4.5844	0	0	Y10	0.0252242	0	TRUE
AAGGAATGTAGGAAAG-1	20032	3323	10.3335	0	0	Y10	0.0889868	0	FALSE
AAGGAATGTCACAGAG-1	27239	3280	7.87841	0	0	Y10	0.0493754	0	TRUE
AAGGAATGTTTCCCAC-1	4710	1590	6.6879	0	0	Y10	0.229022	0	TRUE
AAGGTAAAGACCGTTT-1	9271	1721	3.44084	0	0	Y10	0.0252242	0	TRUE
AAGGTAAAGGCAGGGA-1	1387	548	8.65177	0	0	Y10	0.01032	0	TRUE
AAGGTAAAGGGTTAAT-1	1139	592	6.84811	0	0	Y10	0.0721336	0	TRUE
AAGGTAACACAGCTTA-1	1371	702	5.03282	0	0	Y10	0.0107346	0	TRUE
AAGGTAACACCATTCC-1	18003	3217	5.6935	0	0	Y10	0.0799347	0	TRUE
AAGGTAACACCCTCTA-1	3180	305	84.9371	0	0	Y10	0.0224	0	FALSE
AAGGTAACACCGCTGA-1	1836	762	5.93682	0	0	Y10	0.0799347	0	TRUE
AAGGTAAGTGAGTCAG-1	2150	891	30.6512	0	0	Y10	0.0612801	0	FALSE
AAGGTAAGTGTTGAGG-1	1551	657	10.3159	0	0	Y10	0.0300455	0	FALSE
AAGGTAATCATTGAGC-1	1091	582	4.21632	0	0	Y10	0.038988	0	TRUE
AAGTACCAGCAAGGAA-1	4527	1422	3.93196	0	0	Y10	0.0479159	0	TRUE
AAGTACCAGTTCCGTA-1	17961	3141	2.41635	0	0	Y10	0.0889868	0	TRUE
AAGTACCCAAGTCATC-1	2456	1034	5.37459	0	0	Y10	0.0210883	0	TRUE
AAGTACCCATCCTCAC-1	7293	1994	4.63458	0	0	Y10	0.0799347	0	TRUE
AAGTACCCATTCTGTT-1	16278	3297	3.22521	0	0	Y10	0.0557811	0	TRUE
AAGTACCGTGGACCTC-1	1085	644	8.29493	0	0	Y10	0.0799347	0	TRUE
AAGTACCTCAAGAATG-1	5342	1354	2.71434	0	0	Y10	0.0675054	0	TRUE
AAGTACCTCGCTCATC-1	12180	2561	3.44828	0	0	Y10	0.0697674	0	TRUE
AAGTCGTAGCGTATAA-1	1552	678	8.18299	0	0	Y10	0.0327687	0	TRUE
AAGTCGTAGCGTTGTT-1	1420	762	5.70423	0	0	Y10	0.0158805	0	TRUE
AAGTCGTAGGATACAT-1	8105	1871	6.6132	0	0	Y10	0.0653409	0	TRUE
AAGTCGTAGGGCCTCT-1	2533	941	2.32925	0	0	Y10	0.133467	0	TRUE
AAGTCGTAGGTACAAT-1	1980	807	5.55556	0	0	Y10	0.0540881	0	TRUE
AAGTCGTCACCCTGAG-1	4095	1408	3.98046	0	0	Y10	0.0889868	0	TRUE
AAGTCGTGTGATCATC-1	12524	2442	4.32769	0	0	Y10	0.0721336	0	TRUE
AAGTCGTGTTCTCGTC-1	2613	1005	8.84041	0	0	Y10	0.0996169	0	TRUE
AAGTCGTTCCATGAGT-1	4722	1372	5.37908	0	0	Y10	0.0675054	0	TRUE
AAGTGAAAGAGAAGGT-1	8932	1894	7.44514	0	0	Y10	0.146563	0	TRUE
AAGTGAACAACCTATG-1	25574	2995	9.57222	0	0	Y10	0.0493754	0	TRUE
AAGTGAACAAGATGTA-1	28232	3634	11.0052	0	0	Y10	0.0721336	0	FALSE
AAGTGAACAATTGCAC-1	2504	1003	9.14537	0	0	Y10	0.0337295	0	TRUE
AAGTGAACACCGGCTA-1	11178	2096	3.73054	0	0	Y10	0.0675054	0	TRUE
AAGTGAAGTAGTCTGT-1	4099	1288	4.17175	0	0	Y10	0.0267472	0	TRUE
AAGTGAAGTGCTAGCC-1	7642	2057	4.31824	0	0	Y10	0.0557811	0	TRUE
AAGTGAATCAGAGTGG-1	1219	668	29.5324	0	0	Y10	0.02308	0	FALSE
AAGTTCGAGATGCTAA-1	1623	711	4.7443	0	0	Y10	0.0675054	0	TRUE
AAGTTCGAGTATGAAC-1	8730	1624	2.95533	0	0.0114548	Y10	0.0133988	0	TRUE
AAGTTCGCAATTTCTC-1	2458	857	5.37022	0	0	Y10	0.0129325	0	TRUE
AAGTTCGCAGGCTACC-1	1868	764	5.19272	0	0	Y10	0.00912224	0	TRUE
AAGTTCGCATGGCCCA-1	6427	2146	7.21954	0	0	Y10	0.0479159	0	TRUE
AAGTTCGGTAAGGAGA-1	2933	1079	7.22809	0	0	Y10	0.0746114	0	TRUE
AAGTTCGGTCGTACAT-1	2357	1206	11.5825	0	0	Y10	0.0124754	0	FALSE
AAGTTCGGTGGACCTC-1	3541	1294	10.5337	0	0	Y10	0.0413312	0	FALSE
AAGTTCGTCCGCTAGG-1	2200	1026	5.86364	0	0	Y10	0.0493754	0	TRUE
AATAGAGAGAAGTCTA-1	1848	826	9.4697	0	0	Y10	0.0632677	0	TRUE
AATAGAGAGCCTTTCC-1	6959	1663	3.49188	0	0	Y10	0.0593729	0	TRUE
AATAGAGAGGCTAACG-1	2435	939	3.8193	0	0	Y10	0.0593729	0	TRUE
AATAGAGGTAGCGTTT-1	1929	839	2.64386	0	0	Y10	0.00656955	0	TRUE
AATAGAGGTCACAATC-1	16258	2693	4.37323	0	0	Y10	0.0746114	0	TRUE
AATAGAGTCGCTGATA-1	6305	1268	4.10785	0	0	Y10	0.0133988	0	TRUE
AATCACGAGCGCCATC-1	1478	648	7.03654	0	0	Y10	0.0129325	0	TRUE
AATCACGAGGCAGTCA-1	9942	2424	3.29913	0	0	Y10	0.0675054	0	TRUE
AATCACGAGGGACCAT-1	9145	2227	3.80536	0	0	Y10	0.112277	0	TRUE
AATCACGCAAGGATGC-1	15918	2741	3.97035	0	0	Y10	0.0318352	0	TRUE
AATCACGCAATACCTG-1	6660	1857	3.70871	0	0	Y10	0.190527	0	TRUE
AATCACGCACGTAACT-1	2875	1056	2.08696	0	0	Y10	0.0612801	0	TRUE
AATCACGGTGACTGTT-1	8291	2126	3.5822	0	0	Y10	0.405063	0	TRUE
AATCACGGTTCACGAT-1	3731	1462	6.03055	0	0	Y10	0.0204554	0	TRUE
AATCACGGTTCTGACA-1	11189	2292	3.1102	0	0	Y10	0.0593729	0	TRUE
AATCGACAGAAACTAC-1	1676	844	3.22196	0	0	Y10	0.0357379	0	TRUE
AATCGACAGCAAGGAA-1	1880	796	6.01064	0	0	Y10	0.0259759	0	TRUE
AATCGACAGTGCTCAT-1	2227	913	3.8617	0	0	Y10	0.0721336	0	TRUE
AATCGACAGTGCTCGC-1	7002	1560	3.79891	0	0	Y10	0.0493754	0	TRUE
AATCGACGTGAATAAC-1	1736	822	11.1175	0	0	Y10	0.0175012	0	FALSE
AATCGACGTGGGTATG-1	2227	928	11.8994	0	0	Y10	0.0337295	0	FALSE
AATCGACTCGAACGGA-1	11920	2289	4.57215	0	0	Y10	0.0425609	0	TRUE
AATCGACTCTTTCGAT-1	648	375	22.6852	0	0	Y10	0.0153631	0	FALSE
AATCGTGAGTAACCTC-1	2913	1263	6.52249	0	0	Y10	0.00798895	0	TRUE
AATCGTGCAGCGTACC-1	3008	1122	6.71543	0	0	Y10	0.0889868	0	TRUE
AATCGTGGTGATGGCA-1	6926	1836	5.60208	0	0	Y10	0.038988	0	TRUE
AATCGTGTCACTACGA-1	10715	2061	4.19039	0	0	Y10	0.0493754	0	TRUE
AATCGTGTCGGTCAGC-1	8304	1748	3.02264	0	0	Y10	0.0479159	0	TRUE
AATGAAGAGCACTCCG-1	15788	3069	4.04104	0	0	Y10	0.0721336	0	TRUE
AATGAAGAGCCAGACA-1	650	455	6	0	0	Y10	0.0772088	0	TRUE
AATGAAGAGCCTTTCC-1	1978	860	12.6896	0	0	Y10	0.0493754	0	FALSE
AATGAAGAGTTCATGC-1	2077	849	5.24795	0	0	Y10	0.0593729	0	TRUE
AATGAAGAGTTTCGAC-1	2157	841	5.79509	0	0	Y10	0.023777	0	TRUE
AATGAAGCATGAGTAA-1	5851	1706	4.35823	0	0	Y10	0.0675054	0	TRUE
AATGAAGCATGCCATA-1	18753	2939	6.92689	0	0	Y10	0.0493754	0	TRUE
AATGAAGTCATAGACC-1	2268	912	5.73192	0	0	Y10	0.0675054	0	TRUE
AATGAAGTCTCTCGAC-1	2321	1032	4.04998	0	0	Y10	0.0451467	0	TRUE
AATGACCCATAGTCAC-1	3382	1277	6.15021	0	0	Y10	0.0746114	0	TRUE
AATGACCGTAGGATAT-1	1067	540	5.34208	0	0	Y10	0.0367882	0	TRUE
AATGACCGTCTTTATC-1	1651	737	6.42035	0	0	Y10	0.0309278	0	TRUE
AATGACCGTGTCTTAG-1	6943	1680	5.04105	0	0	Y10	0.170588	0	TRUE
AATGACCGTTAGAAAC-1	10193	2136	3.44354	0	0	Y10	0.0772088	0	TRUE
AATGACCGTTCGTGCG-1	7572	1792	4.51664	0	0	Y10	0.0291872	0	TRUE
AATGACCGTTTCTTAC-1	21093	3592	6.17266	0	0	Y10	0.24498	0	TRUE
AATGACCTCTAGCATG-1	2786	1175	3.80474	0	0	Y10	0.0697674	0	TRUE
AATGACCTCTCACCCA-1	5239	1830	4.63829	0	0	Y10	0.366699	0	TRUE
AATGCCAAGCCATTCA-1	12520	2585	4.00958	0	0	Y10	0.103584	0	TRUE
AATGCCACAAGCACAG-1	1175	587	7.74468	0	0	Y10	0.0425609	0	TRUE
AATGCCACAGCAATTC-1	3322	1287	8.39856	0	0	Y10	0.0697674	0	TRUE
AATGCCACAGTGTGCC-1	2487	1044	7.27784	0	0	Y10	0.00656955	0	TRUE
AATGCCAGTCGTTTCC-1	33375	4666	5.41723	0	0	Y10	0.24498	0	TRUE
AATGCCAGTCTTGCTC-1	15904	2786	4.8667	0	0	Y10	0.0425609	0	TRUE
AATGCCAGTTTCGCTC-1	7416	1942	3.60032	0	0	Y10	0.0721336	0	TRUE
AATGCCATCCCTCATG-1	2732	1117	3.33089	0	0	Y10	0.0593729	0	TRUE
AATGCCATCTCGGTCT-1	9441	2616	3.41066	0	0	Y10	0.0224	0	TRUE
AATGGAAAGAGAGGGC-1	10567	2679	5.31844	0	0	Y10	0.0889868	0	TRUE
AATGGAAAGCCAGACA-1	4462	1372	4.684	0	0	Y10	0.027539	0	TRUE
AATGGAAAGGTTGAGC-1	2176	831	7.30699	0	0	Y10	0.016409	0	TRUE
AATGGAAAGTCATCGT-1	9077	2280	3.0737	0	0.0110169	Y10	0.0540881	0	TRUE
AATGGAACAACGGCTC-1	1662	773	4.15162	0	0	Y10	0.0632677	0	TRUE
AATGGAATCACGTAGT-1	1594	710	7.52823	0	0	Y10	0.037871	0	TRUE
AATGGAATCACTGTCC-1	2669	1080	7.71825	0	0	Y10	0.24498	0	TRUE
AATGGAATCGAACCAT-1	9189	2335	3.09065	0	0	Y10	0.0557811	0	TRUE
AATGGAATCTTAGCTT-1	654	440	9.78593	0	0	Y10	0.0111572	0	TRUE
AATGGCTAGCCGCTTG-1	1246	659	10.2729	0	0	Y10	0.0169492	0	FALSE
AATGGCTAGCTCGTGC-1	2156	926	3.57143	0	0	Y10	0.0413312	0	TRUE
AATGGCTAGTGCCCGT-1	11509	2078	4.5182	0	0	Y10	0.0192332	0	TRUE
AATGGCTGTAAGGAGA-1	15335	2500	5.18422	0	0	Y10	0.0575414	0	TRUE
AATGGCTGTCCTGGTG-1	2148	1050	3.53818	0	0	Y10	0.0799347	0	TRUE
AATGGCTGTCGTTGGC-1	1273	574	6.36292	0	0	Y10	0.038988	0	TRUE
AATGGCTGTCTCGGGT-1	3991	1652	4.10925	0	0	Y10	0.0653409	0	TRUE
AATGGCTGTTCCAAAC-1	2030	865	3.30049	0	0	Y10	0.0799347	0	TRUE
AATGGCTGTTGGTACT-1	7217	2500	8.07815	0	0	Y10	0.0367882	0	TRUE
AATGGCTGTTTGGCTA-1	2610	1134	4.52107	0	0	Y10	0.0632677	0	TRUE
AATGGCTTCCAACACA-1	1993	894	2.75966	0	0	Y10	0.0438321	0	TRUE
AATGGCTTCCGTAGGC-1	759	515	4.34783	0	0	Y10	0.0540881	0	TRUE
AATTCCTCAGAGCTAG-1	1537	700	5.92062	0	0	Y10	0.0479159	0	TRUE
AATTCCTGTACTGAGG-1	754	456	14.0584	0	0	Y10	0.0309278	0	FALSE
AATTCCTTCACTGCTC-1	24592	3987	3.24496	0	0	Y10	0.0923355	0	TRUE
AATTCCTTCGCACGAC-1	2585	958	7.23404	0	0	Y10	0.00873757	0	TRUE
AATTTCCAGAAATTCG-1	2722	1062	6.98016	0	0	Y10	0.0425609	0	TRUE
AATTTCCAGACATGCG-1	1916	815	3.70564	0	0	Y10	0.0721336	0	TRUE
AATTTCCAGCACCCAC-1	5420	1793	3.00738	0	0	Y10	0.0632677	0	TRUE
AATTTCCAGGAACTCG-1	4562	1327	5.45813	0	0	Y10	0.0996169	0	TRUE
AATTTCCAGGAGAGTA-1	13796	2355	3.71847	0	0.00724848	Y10	0.0540881	0	TRUE
AATTTCCCAAACAGGC-1	4658	1527	3.79991	0	0	Y10	0.0958734	0	TRUE
AATTTCCCAAGTCCCG-1	3374	1293	9.45465	0	0	Y10	0.0069151	0	TRUE
AATTTCCTCACCCATC-1	1466	763	6.27558	0	0	Y10	0.0124754	0	TRUE
AATTTCCTCTTAGCTT-1	1322	710	3.55522	0	0	Y10	0.0593729	0	TRUE
ACAAAGAAGCTATCTG-1	1720	753	3.95349	0	0	Y10	0.0653409	0	TRUE
ACAAAGAAGCTTTGTG-1	1869	627	4.7619	0	0	Y10	0.0347188	0	TRUE
ACAAAGAGTAGCTTGT-1	1123	539	4.8976	0	0	Y10	0.028352	0	TRUE
ACAAAGAGTCACTGAT-1	3279	1355	14.5471	0	0	Y10	0.0438321	0	FALSE
ACAAAGAGTTTGCAGT-1	3095	1167	10.7916	0	0	Y10	0.028352	0	FALSE
ACAACCAAGTCGAAGC-1	21899	3100	5.18289	0	0	Y10	0.0524583	0	TRUE
ACAACCAGTCGCAGTC-1	1766	777	5.66251	0	0	Y10	0.038988	0	TRUE
ACAACCAGTTGTGTAC-1	15751	2417	5.42188	0	0	Y10	0.0889868	0	TRUE
ACAACCATCCTGGTCT-1	2427	975	6.96333	0	0	Y10	0.0244915	0	TRUE
ACAAGCTAGACTCGAG-1	2373	1047	4.84619	0	0	Y10	0.0675054	0	TRUE
ACAAGCTAGGTCGAGT-1	832	467	7.09135	0	0	Y10	0.0204554	0	TRUE
ACAAGCTAGTGCCGAA-1	9746	2048	9.72707	0	0	Y10	0.0721336	0	TRUE
ACAAGCTCACAAGCCC-1	1067	547	6.46673	0	0	Y10	0.0612801	0	TRUE
ACAAGCTCACTGGACC-1	2346	968	4.17732	0	0	Y10	0.0425609	0	TRUE
ACAAGCTCATCCTATT-1	7956	1936	4.03469	0	0	Y10	0.0327687	0	TRUE
ACAAGCTGTAGATGTA-1	1494	574	6.2249	0	0	Y10	0.0069151	0	TRUE
ACAAGCTGTCCATAGT-1	9445	2202	4.05506	0	0	Y10	0.0746114	0	TRUE
ACACAGTAGATAGTGT-1	15299	2621	3.34009	0	0	Y10	0.0451467	0	TRUE
ACACAGTAGCCTCTCT-1	2609	1129	3.14297	0	0	Y10	0.0675054	0	TRUE
ACACAGTAGTGCCTCG-1	1141	620	3.15513	0	0	Y10	0.0721336	0	TRUE
ACACAGTCAACCCTCT-1	2200	966	3.90909	0	0	Y10	0.0465072	0	TRUE
ACACAGTCATCCTAAG-1	10802	2541	2.99019	0	0	Y10	0.0923355	0	TRUE
ACACAGTGTAATCAGA-1	1560	804	5.64103	0	0	Y10	0.0337295	0	TRUE
ACACAGTGTATTTCTC-1	8090	2054	4.6848	0	0	Y10	0.214797	0	TRUE
ACACAGTGTCTACAGT-1	28955	1617	0.766707	0	0.00345363	Y10	0.082799	0	TRUE
ACACAGTTCATGCCGG-1	20478	3210	4.52193	0	0	Y10	0.0632677	0	TRUE
ACACAGTTCGCGCCAA-1	15780	2240	2.5602	0	0	Y10	0.0120273	0	TRUE
ACACCAAAGTAGCAAT-1	3207	1345	6.98472	0	0	Y10	0.0367882	0	TRUE
ACACCAACAAAGGCTG-1	2480	965	5.48387	0	0	Y10	0.0923355	0	TRUE
ACACCAACAGGCGATA-1	2402	1116	2.66445	0	0	Y10	0.0224	0	TRUE
ACACCAAGTGTACGCC-1	6111	1598	3.04369	0	0	Y10	0.0347188	0	TRUE
ACACCAATCAGTAGGG-1	28212	4082	6.97221	0	0.00708918	Y10	0.0996169	0	TRUE
ACACCAATCGGTCACG-1	9441	1602	2.49974	0	0.0105921	Y10	0.0557811	0	TRUE
ACACGCGAGAATCCCT-1	12118	3080	5.4877	0	0	Y10	0.0300455	0	TRUE
ACACGCGAGGGTACAC-1	2584	984	1.85759	0	0	Y10	0.0697674	0	TRUE
ACACGCGAGGTCACCC-1	1651	743	5.14839	0	0	Y10	0.028352	0	TRUE
ACACGCGAGTCAATCC-1	2591	970	2.81745	0	0	Y10	0.027539	0	TRUE
ACACGCGAGTGGAATT-1	2651	981	6.1109	0	0	Y10	0.0524583	0	TRUE
ACACGCGAGTTTCAGC-1	912	597	6.0307	0	0	Y10	0.0169492	0	TRUE
ACACGCGCACAACGCC-1	3027	1294	4.62504	0	0	Y10	0.0632677	0	TRUE
ACACGCGTCAAGATAG-1	5901	1522	3.11812	0	0	Y10	0.12761	0	TRUE
ACACGCGTCTGGCCGA-1	9361	2300	4.1769	0	0	Y10	0.202037	0	TRUE
ACACTGAAGCGACATG-1	7166	1960	8.33101	0	0	Y10	0.0120273	0	TRUE
ACACTGACAAGTTCCA-1	19885	3650	3.23359	0	0	Y10	0.0721336	0	TRUE
ACACTGACAATTGCGT-1	958	496	4.38413	0	0	Y10	0.0675054	0	TRUE
ACACTGACACAACCGC-1	21231	4376	5.47313	0	0	Y10	0.0180656	0	TRUE
ACACTGACACCTATCC-1	3444	1356	3.36818	0	0	Y10	0.0746114	0	TRUE
ACACTGACATACCATG-1	6346	1863	6.64986	0	0	Y10	0.0318352	0	TRUE
ACACTGACATTGACAC-1	5288	1937	2.59077	0	0	Y10	0.0451467	0	TRUE
ACACTGAGTAACCAGG-1	32401	3961	5.52452	0	0	Y10	0.0746114	0	TRUE
ACACTGAGTATTGACC-1	15659	2260	3.85082	0	0	Y10	0.0318352	0	TRUE
ACACTGAGTCACCACG-1	807	450	8.79802	0	0	Y10	0.0309278	0	TRUE
ACACTGAGTGAGAACC-1	5381	1375	4.19996	0	0	Y10	0.0593729	0	TRUE
ACACTGATCGTGCATA-1	1440	665	6.73611	0	0	Y10	0.028352	0	TRUE
ACACTGATCTGCGGCA-1	1432	671	9.07821	0	0	Y10	0.0675054	0	TRUE
ACAGAAACAACCCTCT-1	2128	1061	3.94737	0	0	Y10	0.0180656	0	TRUE
ACAGAAACACTATGTG-1	11529	2576	5.6553	0	0	Y10	0.202037	0	TRUE
ACAGAAAGTATCGATC-1	6995	1764	3.74553	0	0	Y10	0.0772088	0	TRUE
ACAGAAATCAGAGTGG-1	6818	2009	6.02816	0	0	Y10	0.112277	0	TRUE
ACAGAAATCCATCGTC-1	12063	3230	6.08472	0	0	Y10	0.0210883	0	TRUE
ACAGAAATCTACTCAT-1	14426	3307	4.31859	0	0	Y10	0.0675054	0	TRUE
ACAGCCGAGATGGCGT-1	12171	2139	9.94988	0	0	Y10	0.027539	0	TRUE
ACAGCCGAGGAACATT-1	2886	1258	6.06376	0	0	Y10	0.00726674	0	TRUE
ACAGCCGCAAGCGCAA-1	4467	1528	3.87285	0	0	Y10	0.0479159	0	TRUE
ACAGCCGCAGCCGTCA-1	680	313	44.2647	0	0	Y10	0.0143606	0	FALSE
ACAGCCGGTCCGACGT-1	2870	1080	3.3101	0	0	Y10	0.190527	0	TRUE
ACAGCCGTCGATCCAA-1	16593	2758	6.61725	0	0	Y10	0.0675054	0	TRUE
ACAGCCGTCTGGGATT-1	2300	966	4.17391	0	0	Y10	0.0858124	0	TRUE
ACAGCCGTCTGGTGCG-1	8592	1818	2.75838	0	0	Y10	0.103584	0	TRUE
ACAGGGAAGGTCTACT-1	10716	2155	5.84173	0	0	Y10	0.0540881	0	TRUE
ACAGGGACAAACGAGC-1	5573	1792	4.19882	0	0	Y10	0.180092	0	TRUE
ACAGGGACATACTGAC-1	7784	2276	4.68911	0	0	Y10	0.133467	0	TRUE
ACAGGGACATTGACAC-1	6401	2083	4.56179	0	0	Y10	0.0401408	0	TRUE
ACAGGGAGTGTGTGGA-1	8084	1630	4.24295	0	0	Y10	0.0198372	0	TRUE
ACAGGGATCACAGTGT-1	1978	818	3.23559	0	0	Y10	0.0367882	0	TRUE
ACAGGGATCTAGGCAT-1	12132	2658	7.72338	0	0	Y10	0.082799	0	TRUE
ACATCCCCACGTTCGG-1	5210	1426	2.89827	0	0	Y10	0.153915	0	TRUE
ACATCCCCAGGACTAG-1	2149	906	4.79293	0	0	Y10	0.0772088	0	TRUE
ACATCCCGTGACGTCC-1	1422	724	7.52461	0	0	Y10	0.0465072	0	TRUE
ACATCCCGTGATACCT-1	913	481	4.05257	0	0	Y10	0.028352	0	TRUE
ACATCCCGTTGCCGAC-1	1886	665	6.20361	0	0	Y10	0.0799347	0	TRUE
ACATCCCTCACTGGTA-1	7338	1799	3.24339	0	0	Y10	0.0357379	0	TRUE
ACATCCCTCAGCATTG-1	15420	2490	6.07004	0	0	Y10	0.0524583	0	TRUE
ACATCCCTCGTGTGGC-1	24384	3653	4.83514	0	0	Y10	0.0923355	0	TRUE
ACATCGAAGAATGTTG-1	1245	651	5.3012	0	0	Y10	0.170588	0	TRUE
ACATCGAAGCCAAGCA-1	3227	1173	4.30741	0	0	Y10	0.0224	0	TRUE
ACATCGAAGCCATATC-1	4844	1649	4.27333	0	0	Y10	0.0327687	0	TRUE
ACATCGACATCCAATG-1	1639	719	2.92862	0	0	Y10	0.0632677	0	TRUE
ACATCGAGTAGCTGTT-1	809	431	7.66378	0	0	Y10	0.0267472	0	TRUE
ACATCGAGTCGGTGTC-1	10410	2101	3.30451	0	0	Y10	0.0540881	0	TRUE
ACATCGATCAGACCTA-1	1978	826	3.43782	0	0	Y10	0.0413312	0	TRUE
ACATCGATCCAATCCC-1	1498	609	6.00801	0	0	Y10	0.028352	0	TRUE
ACATGCAAGACTCTTG-1	1735	822	5.70605	0	0	Y10	0.146563	0	TRUE
ACATGCAAGGAGTACC-1	23740	3028	8.71104	0	0	Y10	0.037871	0	TRUE
ACATGCAAGGTGCCAA-1	2027	827	7.00543	0	0	Y10	0.028352	0	TRUE
ACATGCAAGTAAACAC-1	9353	1809	2.29873	0	0.0106918	Y10	0.0224	0	TRUE
ACATGCAAGTTGCCTA-1	2888	982	2.3892	0	0	Y10	0.0923355	0	TRUE
ACATGCACAGAAGCTG-1	1510	767	10.4636	0	0	Y10	0.0675054	0	FALSE
ACATGCACAGTATACC-1	12623	2885	11.3602	0	0	Y10	0.082799	0	FALSE
ACATGCAGTAGTTAGA-1	7316	402	0.341717	0	0	Y10	0.0612801	0	TRUE
ACATGCAGTCATCAGT-1	1669	792	6.47094	0	0	Y10	0.0508885	0	TRUE
ACATGCAGTGCAGATG-1	1946	817	5.08736	0	0	Y10	0.0367882	0	TRUE
ACATGCATCAGTGTCA-1	3061	1055	6.17445	0	0	Y10	0.0186428	0	TRUE
ACATGCATCGGTCTAA-1	2337	928	8.60077	0	0	Y10	0.0186428	0	TRUE
ACATTTCAGGCACTAG-1	622	461	6.43087	0	0	Y10	0.153915	0	TRUE
ACATTTCCACCGCTGA-1	27075	4036	5.56602	0	0	Y10	0.0858124	0	TRUE
ACATTTCCAGTGTGGA-1	2085	909	5.3717	0	0	Y10	0.0318352	0	TRUE
ACATTTCGTCCCTCAT-1	26452	3532	3.94677	0	0	Y10	0.0508885	0	TRUE
ACATTTCTCACAGAGG-1	2389	768	6.40435	0	0	Y10	0.0198372	0	TRUE
ACATTTCTCACTGTTT-1	1823	832	10.8064	0	0	Y10	0.00912224	0	FALSE
ACATTTCTCCCTGGTT-1	1324	695	8.91239	0	0	Y10	0.0069151	0	TRUE
ACATTTCTCTAGTCAG-1	1382	723	4.99276	0	0	Y10	0.0540881	0	TRUE
ACATTTCTCTTGTTAC-1	7571	1816	4.2927	0	0	Y10	0.0632677	0	TRUE
ACCAAACCATTCTCTA-1	1867	830	4.4992	0	0	Y10	0.0438321	0	TRUE
ACCAAACTCCTATGGA-1	2070	906	10.2899	0	0	Y10	0.0175012	0	FALSE
ACCAACACACAACGTT-1	2316	1056	6.95164	0	0	Y10	0.0124754	0	TRUE
ACCAACACACTGGACC-1	10654	2279	2.43101	0	0	Y10	0.0438321	0	TRUE
ACCAACACAGCTGTCG-1	5604	1875	8.19058	0	0	Y10	0.112277	0	TRUE
ACCAACAGTCTTTCTA-1	3089	1240	4.88831	0	0	Y10	0.0347188	0	TRUE
ACCAACAGTGAACTAA-1	17157	2824	1.6145	0	0	Y10	0.0632677	0	TRUE
ACCAACAGTGAGTTGG-1	7911	1926	3.26128	0	0	Y10	0.0996169	0	TRUE
ACCAACAGTTTATGCG-1	1877	871	3.67608	0	0	Y10	0.0958734	0	TRUE
ACCACAAAGAAATCCA-1	7172	1649	4.02956	0	0	Y10	0.0958734	0	TRUE
ACCACAAAGCTTCGTA-1	1961	816	4.94646	0	0	Y10	0.0347188	0	TRUE
ACCACAAAGCTTTCTT-1	6769	1935	2.43758	0	0	Y10	0.153915	0	TRUE
ACCACAAAGGGACCAT-1	3197	1159	3.50328	0	0	Y10	0.0540881	0	TRUE
ACCACAAAGGGTACAC-1	8953	1750	3.68592	0	0	Y10	0.0192332	0	TRUE
ACCACAACAGCCTACG-1	1985	922	7.65743	0	0	Y10	0.0327687	0	TRUE
ACCACAAGTATGTCTG-1	503	297	24.6521	0	0	Y10	0.0327687	0	FALSE
ACCACAAGTCTGTGTA-1	17083	2775	7.84406	0	0	Y10	0.0438321	0	TRUE
ACCACAAGTGTAACGG-1	683	353	22.8404	0	0	Y10	0.0318352	0	FALSE
ACCACAATCACTCGAA-1	2665	1255	4.65291	0	0	Y10	0.0675054	0	TRUE
ACCACAATCTAGAGCT-1	3046	1016	3.15167	0	0	Y10	0.082799	0	TRUE
ACCATTTCAGTCGCAC-1	1507	710	3.91506	0	0	Y10	0.0465072	0	TRUE
ACCATTTGTAAGTCAA-1	520	380	11.5385	0	0	Y10	0.016409	0	FALSE
ACCATTTGTGCATACT-1	8836	2590	5.47759	0	0	Y10	0.0259759	0	TRUE
ACCATTTTCATTTCGT-1	9474	2333	1.8155	0	0	Y10	0.0889868	0	TRUE
ACCATTTTCCTCTAAT-1	2817	1115	3.01739	0	0	Y10	0.146563	0	TRUE
ACCATTTTCGGAATTC-1	16638	2792	9.1297	0	0	Y10	0.0675054	0	TRUE
ACCCAAAAGATGAACT-1	1606	806	6.66252	0	0	Y10	0.0697674	0	TRUE
ACCCAAAAGGCTGAAC-1	8149	1816	3.54645	0	0	Y10	0.0721336	0	TRUE
ACCCAAACACATCCCT-1	1587	729	8.12854	0	0	Y10	0.0120273	0	TRUE
ACCCAAACATGACTGT-1	9288	2179	3.24074	0	0	Y10	0.0593729	0	TRUE
ACCCAAAGTTGGAGGT-1	1566	708	9.38697	0	0	Y10	0.0493754	0	TRUE
ACCCAAATCCGTTTCG-1	27777	3982	6.65299	0	0	Y10	0.202037	0	TRUE
ACCCTCAAGCGATGCA-1	2395	1021	4.21712	0	0	Y10	0.117052	0	TRUE
ACCCTCAAGGAGTCTG-1	5078	1646	6.08507	0	0	Y10	0.0540881	0	TRUE
ACCCTCAAGGGAGGGT-1	627	362	8.77193	0	0	Y10	0.283537	0	TRUE
ACCCTCAAGGGCTTCC-1	1044	679	7.37548	0	0	Y10	0.011588	0	TRUE
ACCCTCAAGGTCACAG-1	855	535	4.09357	0	0	Y10	0.027539	0	TRUE
ACCCTCAAGTTGAAGT-1	5875	1498	3.50638	0	0	Y10	0.0557811	0	TRUE
ACCCTCACAGCACGAA-1	4672	1646	5.30822	0	0	Y10	0.0508885	0	TRUE
ACCCTCACATAAGCGG-1	981	620	3.56779	0	0	Y10	0.0413312	0	TRUE
ACCCTCATCCGTACGG-1	2495	1099	4.52906	0	0	Y10	0.02308	0	TRUE
ACCCTCATCCTATTGT-1	965	614	6.01036	0	0	Y10	0.0401408	0	TRUE
ACCCTTGAGAGTCAGC-1	2404	948	8.86023	0	0	Y10	0.02308	0	TRUE
ACCCTTGAGATCCTAC-1	1482	697	6.81511	0	0	Y10	0.00762463	0	TRUE
ACCCTTGAGATGACAT-1	12691	2327	4.10527	0	0	Y10	0.0244915	0	TRUE
ACCCTTGCAAATCCCA-1	8616	1839	2.72748	0	0	Y10	0.0327687	0	TRUE
ACCCTTGGTCAACATC-1	10331	2188	2.96196	0	0	Y10	0.139767	0	TRUE
ACCCTTGGTGCCCACA-1	1396	711	7.16332	0	0	Y10	0.023777	0	TRUE
ACCCTTGGTTGTGCAT-1	2591	1109	3.51216	0	0	Y10	0.0186428	0	TRUE
ACCCTTGTCGTTACCC-1	16910	2869	7.1437	0	0	Y10	0.112277	0	TRUE
ACCGTTCAGAGATCGC-1	1492	660	4.69169	0	0	Y10	0.0721336	0	TRUE
ACCGTTCAGCTCCATA-1	1761	824	7.09824	0	0	Y10	0.00798895	0	TRUE
ACCGTTCAGGATAATC-1	8534	2112	6.26904	0	0	Y10	0.214797	0	TRUE
ACCGTTCCAGACCAGA-1	1811	784	4.08614	0	0	Y10	0.0612801	0	TRUE
ACCGTTCGTCCAGCCA-1	1335	727	7.1161	0	0	Y10	0.0107346	0	TRUE
ACCGTTCTCACACCCT-1	9870	2618	2.73556	0	0	Y10	0.307125	0	TRUE
ACCGTTCTCCGTGACG-1	1574	758	7.17916	0	0	Y10	0.0133988	0	TRUE
ACCTACCAGAGGGCGA-1	10205	1934	3.77266	0	0	Y10	0.0244915	0	TRUE
ACCTACCAGCGATGCA-1	8430	1824	7.56821	0	0	Y10	0.0697674	0	TRUE
ACCTACCAGCGTTAGG-1	7428	1807	3.44642	0	0	Y10	0.12761	0	TRUE
ACCTACCAGTCCTGTA-1	814	467	7.86241	0	0	Y10	0.0300455	0	TRUE
ACCTACCCAGAAGTGC-1	2454	940	4.07498	0	0	Y10	0.037871	0	TRUE
ACCTACCGTCGTACTA-1	1090	577	8.07339	0	0	Y10	0.0557811	0	TRUE
ACCTACCGTGCTGCAC-1	6108	1814	2.63589	0	0	Y10	0.0337295	0	TRUE
ACCTGAAAGAAATCCA-1	8712	1871	3.3517	0	0	Y10	0.190527	0	TRUE
ACCTGAAAGATGGTAT-1	1752	706	8.39041	0	0	Y10	0.0996169	0	TRUE
ACCTGAAAGCCATGCC-1	7200	1939	3.52778	0	0	Y10	0.0438321	0	TRUE
ACCTGAACACAACCGC-1	11342	2289	2.45988	0	0	Y10	0.0300455	0	TRUE
ACCTGAACACATACTG-1	1586	817	4.35057	0	0	Y10	0.0120273	0	TRUE
ACCTGAAGTAAGACCG-1	2964	1096	6.41026	0	0	Y10	0.24498	0	TRUE
ACCTGAAGTACTAGCT-1	13916	2338	3.45645	0	0	Y10	0.0575414	0	TRUE
ACCTGAAGTTACCCTC-1	950	617	3.36842	0	0	Y10	0.028352	0	TRUE
ACCTGTCAGCGAGTCA-1	13857	2407	7.77946	0	0	Y10	0.0465072	0	TRUE
ACCTGTCGTATTTCCT-1	1188	536	6.06061	0	0	Y10	0.0632677	0	TRUE
ACCTGTCGTCAGTCTA-1	2033	990	7.82095	0	0	Y10	0.0524583	0	TRUE
ACCTGTCGTGCCGTTG-1	13841	2517	6.48797	0	0	Y10	0.0746114	0	TRUE
ACCTGTCTCCTGCCAT-1	1979	976	3.68873	0	0	Y10	0.0318352	0	TRUE
ACCTGTCTCTAACGCA-1	2015	856	4.36725	0	0	Y10	0.0413312	0	TRUE
ACGATCAAGATTGAGT-1	1328	628	8.81024	0	0	Y10	0.00762463	0	TRUE
ACGATCAAGGCTTAGG-1	1465	698	5.05119	0	0	Y10	0.0252242	0	TRUE
ACGATCACAGCGGTTC-1	5244	1733	3.7376	0	0	Y10	0.082799	0	TRUE
ACGATCAGTCATACCA-1	2989	500	67.7819	0	0	Y10	0.0210883	0	FALSE
ACGATCAGTGTGTCGC-1	7223	1684	3.79344	0	0	Y10	0.0697674	0	TRUE
ACGATCATCGAATGCT-1	25743	3971	5.24026	0	0	Y10	0.0889868	0	TRUE
ACGATCATCTTCGGTC-1	4253	1329	9.82836	0	0	Y10	0.0746114	0	TRUE
ACGATGTAGGCCTGAA-1	1753	897	5.93269	0	0	Y10	0.0175012	0	TRUE
ACGATGTCAAGCGAAC-1	2527	1081	3.71983	0	0	Y10	0.0438321	0	TRUE
ACGATGTCACACACTA-1	2380	1016	2.14286	0	0	Y10	0.12761	0	TRUE
ACGATGTGTTAATGAG-1	11682	2443	3.09878	0	0	Y10	0.133467	0	TRUE
ACGATGTTCCGATAGT-1	4452	1367	6.89578	0	0	Y10	0.0632677	0	TRUE
ACGATGTTCTTAGGAC-1	2139	1022	10.7527	0	0	Y10	0.0300455	0	FALSE
ACGCACGAGATTGAGT-1	10134	2079	5.87132	0	0	Y10	0.0996169	0	TRUE
ACGCACGAGCACGGAT-1	1982	919	6.30676	0	0	Y10	0.0347188	0	TRUE
ACGCACGAGCTAGAAT-1	2959	889	1.11524	0	0	Y10	0.0746114	0	TRUE
ACGCACGAGCTCCGAC-1	6985	1592	2.46242	0	0	Y10	0.023777	0	TRUE
ACGCACGAGGCTGGAT-1	1408	881	0.142045	0	0	Y10	0.0210883	0	TRUE
ACGCACGAGGGTAGCT-1	1334	759	2.92354	0	0	Y10	0.082799	0	TRUE
ACGCACGTCGGCCTTT-1	2273	959	6.6872	0	0	Y10	0.0557811	0	TRUE
ACGGAAGAGAAATGGG-1	823	448	4.86027	0	0	Y10	0.0337295	0	TRUE
ACGGAAGAGGGATCTG-1	17531	2844	7.43825	0	0	Y10	0.0465072	0	TRUE
ACGGAAGCAATAGTCC-1	2949	1186	7.46016	0	0	Y10	0.0267472	0	TRUE
ACGGAAGCACTTGAAC-1	10176	2283	2.48624	0	0	Y10	0.0632677	0	TRUE
ACGGAAGCATCACGGC-1	2599	1068	6.96422	0	0	Y10	0.0401408	0	TRUE
ACGGAAGGTATCGAGG-1	1537	694	8.84841	0	0	Y10	0.038988	0	TRUE
ACGGAAGGTATCGCGC-1	1806	733	4.42968	0	0	Y10	0.0259759	0	TRUE
ACGGAAGGTGAGCGAT-1	3982	1327	4.47012	0	0	Y10	0.0799347	0	TRUE
ACGGAAGGTTGCGTAT-1	3270	1166	4.46483	0	0	Y10	0.0653409	0	TRUE
ACGGAAGTCCATACAG-1	4145	1363	4.99397	0	0	Y10	0.12761	0	TRUE
ACGGAAGTCCCGAGGT-1	2196	850	5.51002	0	0	Y10	0.0259759	0	TRUE
ACGGAAGTCTCATTAC-1	3843	1404	7.0778	0	0	Y10	0.0675054	0	TRUE
ACGGGTCAGCATTTGC-1	11560	2951	6.98097	0	0	Y10	0.0367882	0	TRUE
ACGGGTCAGGCTGAAC-1	12626	2465	5.43323	0	0	Y10	0.0653409	0	TRUE
ACGGGTCGTCGATGCC-1	15980	2670	5.62578	0	0	Y10	0.0632677	0	TRUE
ACGGGTCTCACCTCTG-1	8547	1897	3.4164	0	0	Y10	0.0612801	0	TRUE
ACGGGTCTCTCATGCC-1	3729	1279	46.7418	0	0	Y10	0.0337295	0	FALSE
ACGGTCGAGCCATTCA-1	1041	620	7.9731	0	0	Y10	0.0401408	0	TRUE
ACGGTCGAGGTTTGAA-1	2243	1005	6.64289	0	0	Y10	0.0347188	0	TRUE
ACGGTCGCACGGTGCT-1	4714	1362	1.46373	0	0	Y10	0.12761	0	TRUE
ACGGTCGCAGTTGTTG-1	1606	924	2.24159	0	0	Y10	0.037871	0	TRUE
ACGGTCGCATTCTTCA-1	609	376	6.73235	0	0	Y10	0.0593729	0	TRUE
ACGGTCGGTTCCACGG-1	14053	2179	4.86017	0	0	Y10	0.0337295	0	TRUE
ACGGTCGTCATTTACC-1	2646	959	7.55858	0	0	Y10	0.0799347	0	TRUE
ACGGTTAAGCATCAAA-1	5863	1647	4.77571	0	0	Y10	0.0958734	0	TRUE
ACGGTTACAAGTTTGC-1	980	586	2.95918	0	0	Y10	0.0438321	0	TRUE
ACGGTTAGTTGTATGC-1	1675	767	5.13433	0	0	Y10	0.0653409	0	TRUE
ACGGTTATCCGCGATG-1	3554	1381	6.13393	0	0	Y10	0.0632677	0	TRUE
ACGGTTATCGCATAGT-1	1015	506	5.3202	0	0	Y10	0.0224	0	TRUE
ACGTAACAGGACAACC-1	1903	890	9.45875	0	0	Y10	0.0309278	0	TRUE
ACGTAACAGTCATAGA-1	3444	1302	4.06504	0	0	Y10	0.0244915	0	TRUE
ACGTAACCACCTGTCT-1	2534	1102	3.59116	0	0	Y10	0.0593729	0	TRUE
ACGTAACGTGAGTTTC-1	3438	1501	6.13729	0	0	Y10	0.117052	0	TRUE
ACGTAACTCCGTCAAA-1	1491	667	3.95708	0	0	Y10	0.0413312	0	TRUE
ACGTAACTCGGCACTG-1	14896	2634	9.71402	0	0	Y10	0.0858124	0	TRUE
ACGTACAAGACGCCCT-1	1908	883	19.2872	0	0	Y10	0.0958734	0	FALSE
ACGTACAAGCAGTACG-1	28196	3598	6.77046	0	0	Y10	0.0479159	0	TRUE
ACGTACAAGGCTCTCG-1	3044	1290	8.47569	0	0	Y10	0.0175012	0	TRUE
ACGTACAGTGTGAGCA-1	23779	3385	3.3559	0	0	Y10	0.0575414	0	TRUE
ACGTACATCGTACACA-1	3834	1451	4.79917	0	0	Y10	0.027539	0	TRUE
ACGTACATCTCTCTTC-1	1467	754	6.13497	0	0	Y10	0.0465072	0	TRUE
ACGTAGTAGAATCGAT-1	8335	2494	4.17516	0	0	Y10	0.0493754	0	TRUE
ACGTAGTAGCGAAACC-1	2372	973	9.90725	0	0	Y10	0.0138748	0	TRUE
ACGTAGTAGTGGACGT-1	21892	3720	3.54924	0	0	Y10	0.103584	0	TRUE
ACGTAGTAGTTTAGGA-1	1355	613	5.75646	0	0	Y10	0.0357379	0	TRUE
ACGTAGTCAATGTCAC-1	8760	2981	3.92694	0	0	Y10	0.133467	0	TRUE
ACGTAGTGTCACCCTT-1	768	446	6.64062	0	0	Y10	0.0210883	0	TRUE
ACGTAGTTCCACGGGT-1	7913	1991	4.4231	0	0	Y10	0.0593729	0	TRUE
ACGTAGTTCCGATCGG-1	1222	675	12.1931	0	0	Y10	0.0347188	0	FALSE
ACGTAGTTCGTGCAGC-1	40370	4396	5.63042	0	0.00247709	Y10	0.0653409	0	TRUE
ACGTAGTTCTATACTC-1	519	89	67.8227	0	0	Y10	0.02308	0	FALSE
ACGTAGTTCTCATAGG-1	11910	2161	5.60034	0	0	Y10	0.0697674	0	TRUE
ACGTCCTAGGAAAGTG-1	7437	1604	3.64394	0	0	Y10	0.0158805	0	TRUE
ACGTCCTAGTCATGCT-1	2130	872	4.2723	0	0	Y10	0.0300455	0	TRUE
ACGTCCTCACAACCGC-1	1648	822	4.12621	0	0	Y10	0.0721336	0	TRUE
ACGTCCTCAGTAGGAC-1	2324	946	3.35628	0	0	Y10	0.0124754	0	TRUE
ACGTCCTCAGTCGCAC-1	2349	1098	2.80971	0	0	Y10	0.0244915	0	TRUE
ACGTCCTGTACGAGTG-1	3698	1370	10.1677	0	0	Y10	0.307125	0	FALSE
ACGTCCTGTGATACAA-1	1702	846	6.0517	0	0	Y10	0.0675054	0	TRUE
ACGTCCTTCATCTGTT-1	5804	1919	3.89387	0	0	Y10	0.0479159	0	TRUE
ACGTCCTTCCACGGAC-1	2307	870	6.32857	0	0	Y10	0.0129325	0	TRUE
ACGTCCTTCCCGGTAG-1	30371	3828	6.59181	0	0	Y10	0.0575414	0	TRUE
ACGTCCTTCGCTTGCT-1	1949	842	3.28374	0	0	Y10	0.0575414	0	TRUE
ACGTTCCAGCCTAACT-1	2411	962	4.27209	0	0	Y10	0.0337295	0	TRUE
ACGTTCCAGGTCATTC-1	18819	3106	9.873	0	0	Y10	0.117052	0	TRUE
ACGTTCCCAAGTATAG-1	4521	1592	2.6764	0	0	Y10	0.0996169	0	TRUE
ACGTTCCCAGCCTACG-1	8679	2548	5.43841	0	0	Y10	0.027539	0	TRUE
ACGTTCCGTGGGAGAG-1	5274	1567	4.854	0	0	Y10	0.0996169	0	TRUE
ACGTTCCGTTCCGCAG-1	1510	631	8.4106	0	0	Y10	0.00798895	0	TRUE
ACGTTCCTCACTCCGT-1	2079	936	2.6936	0	0	Y10	0.0425609	0	TRUE
ACGTTCCTCGAGAAAT-1	2052	991	4.97076	0	0	Y10	0.0575414	0	TRUE
ACGTTCCTCTCGACCT-1	2870	1100	3.90244	0	0	Y10	0.0451467	0	TRUE
ACTACGACAAGAGCTG-1	821	449	7.30816	0	0	Y10	0.0632677	0	TRUE
ACTACGACACCAAATC-1	2512	1019	3.54299	0	0	Y10	0.0465072	0	TRUE
ACTACGAGTCTTACTT-1	23705	4146	5.50939	0	0	Y10	0.0557811	0	TRUE
ACTACGAGTTAGAAAC-1	3160	1255	1.48734	0	0	Y10	0.0923355	0	TRUE
ACTACGATCGGCCAAC-1	1258	594	4.84897	0	0	Y10	0.0746114	0	TRUE
ACTACGATCTATACGG-1	2372	918	25.9275	0	0	Y10	0.0575414	0	FALSE
ACTATCTAGAAACACT-1	4115	1570	6.31835	0	0	Y10	0.0300455	0	TRUE
ACTATCTAGAACTTCC-1	25591	3837	6.07635	0	0	Y10	0.0996169	0	TRUE
ACTATCTCAGCATACT-1	1711	804	3.50672	0	0	Y10	0.0451467	0	TRUE
ACTATCTCAGTAGATA-1	1553	671	9.14359	0	0	Y10	0.0252242	0	TRUE
ACTATCTGTGTGAATA-1	1768	926	6.50452	0	0	Y10	0.0367882	0	TRUE
ACTATCTTCTGAGAGG-1	737	225	46.133	0	0	Y10	0.0180656	0	FALSE
ACTATGGAGACTCGAG-1	2424	945	2.18647	0	0	Y10	0.153915	0	TRUE
ACTATGGAGCCAGACA-1	22249	3547	3.21363	0	0.00449458	Y10	0.0858124	0	TRUE
ACTATGGAGCCATGCC-1	1386	709	12.4098	0	0	Y10	0.00873757	0	FALSE
ACTATGGCAAGGTCAG-1	1193	615	7.1249	0	0	Y10	0.0746114	0	TRUE
ACTATGGGTGCTTATG-1	2010	710	10.6468	0	0	Y10	0.0192332	0	FALSE
ACTATGGTCGCGTGAC-1	13470	2330	6.44395	0	0	Y10	0.0772088	0	TRUE
ACTATTCCACTCTAGA-1	28970	3691	8.53297	0	0	Y10	0.0438321	0	TRUE
ACTATTCCAGGTCCGT-1	14691	2660	4.38364	0	0	Y10	0.153915	0	TRUE
ACTATTCCATCCCACT-1	58275	1565	0.216216	0	0.001716	Y10	0.0746114	0	TRUE
ACTATTCGTACCCGAC-1	2558	1006	4.80844	0	0	Y10	0.0557811	0	TRUE
ACTCCCAAGCATGCAG-1	1942	938	1.80227	0	0	Y10	0.0593729	0	TRUE
ACTCCCAAGCTACGTT-1	10660	1829	0.0844278	0	0	Y10	0.0653409	0	TRUE
ACTCCCAAGTGCTCGC-1	3254	1169	2.91948	0	0	Y10	0.0540881	0	TRUE
ACTCCCACATACATCG-1	38900	1618	0.81491	0	0	Y10	0.170588	0	TRUE
ACTCCCACATTCAGCA-1	866	547	5.31178	0	0	Y10	0.0120273	0	TRUE
ACTCCCAGTAGTGATA-1	2454	1033	3.91198	0	0	Y10	0.0357379	0	TRUE
ACTCCCAGTAGTGCGA-1	2349	839	5.15113	0	0	Y10	0.0413312	0	TRUE
ACTCCCAGTGGCTGAA-1	1550	864	1.29032	0	0	Y10	0.0318352	0	TRUE
ACTCCCAGTTTGATCG-1	11731	2152	4.02353	0	0	Y10	0.0337295	0	TRUE
ACTCTCGAGACGATAT-1	4196	1367	7.05434	0	0	Y10	0.0300455	0	TRUE
ACTCTCGAGACTCGAG-1	21219	3672	3.91159	0	0	Y10	0.0746114	0	TRUE
ACTCTCGAGGACTTCT-1	5452	1651	3.37491	0	0	Y10	0.0632677	0	TRUE
ACTCTCGAGGGCCCTT-1	4049	1482	7.48333	0	0	Y10	0.283537	0	TRUE
ACTCTCGAGTTGGAGC-1	23432	3269	5.38153	0	0	Y10	0.112277	0	TRUE
ACTCTCGCACGTACAT-1	24259	3576	6.33167	0	0	Y10	0.0923355	0	TRUE
ACTCTCGCACTCAAGT-1	1719	777	7.2135	0	0	Y10	0.0158805	0	TRUE
ACTCTCGGTAAGGAGA-1	1725	785	5.33333	0	0	Y10	0.0309278	0	TRUE
ACTCTCGGTCTGCCTT-1	2342	1031	7.08796	0	0	Y10	0.0120273	0	TRUE
ACTCTCGGTTTGGCTA-1	3330	1208	6.06607	0	0	Y10	0.0493754	0	TRUE
ACTCTCGTCACCTCAC-1	2363	963	7.74439	0	0	Y10	0.0772088	0	TRUE
ACTCTCGTCCCATTCG-1	2853	1000	4.45145	0	0	Y10	0.0318352	0	TRUE
ACTCTCGTCCTGCTAC-1	5207	1441	3.45688	0	0	Y10	0.0401408	0	TRUE
ACTGATGAGCATCCCG-1	32135	1205	0.746849	0	0	Y10	0.0632677	0	TRUE
ACTGATGGTAGCGTTT-1	1161	583	7.57967	0	0	Y10	0.0721336	0	TRUE
ACTGATGGTGGAATGC-1	2701	1043	6.96039	0	0	Y10	0.0252242	0	TRUE
ACTGATGGTGGCAACA-1	23848	3409	5.57699	0	0	Y10	0.0772088	0	TRUE
ACTGATGGTTCATCTT-1	1800	761	4.88889	0	0	Y10	0.0540881	0	TRUE
ACTGATGTCCACGTAA-1	10394	2098	6.71541	0	0	Y10	0.0958734	0	TRUE
ACTGATGTCCATGATG-1	6345	1781	3.24665	0	0	Y10	0.0508885	0	TRUE
ACTGCAAAGACAACTA-1	1465	603	8.19113	0	0	Y10	0.0107346	0	TRUE
ACTGCAACAAACTCGT-1	1533	715	5.93607	0	0	Y10	0.0124754	0	TRUE
ACTGCAACACGTTCGG-1	3035	1140	5.99671	0	0	Y10	0.00835987	0	TRUE
ACTGCAACAGCCTTCT-1	11238	2123	3.02545	0	0	Y10	0.0540881	0	TRUE
ACTGCAACAGCTACTA-1	1784	743	2.74664	0	0	Y10	0.0575414	0	TRUE
ACTGCAACAGGTGTGA-1	920	505	2.71739	0	0	Y10	0.0267472	0	TRUE
ACTGCAAGTATGCTAC-1	1192	593	6.87919	0	0	Y10	0.0153631	0	TRUE
ACTGCAAGTCTGTTAG-1	1136	614	5.98592	0	0	Y10	0.0721336	0	TRUE
ACTGCAAGTGATACCT-1	10793	2754	5.27194	0	0	Y10	0.02308	0	TRUE
ACTGCAAGTGTCCGGT-1	1787	698	3.58142	0	0	Y10	0.023777	0	TRUE
ACTGCAAGTTCTCCCA-1	3408	1412	4.54812	0	0	Y10	0.0175012	0	TRUE
ACTGCAATCTCAGGCG-1	1154	654	9.09879	0	0	Y10	0.0204554	0	TRUE
ACTGTCCAGTGCCAGA-1	3888	1540	6.94444	0	0	Y10	0.016409	0	TRUE
ACTGTCCAGTGGTCAG-1	16140	2851	7.32342	0	0	Y10	0.0799347	0	TRUE
ACTGTCCCAAGGATGC-1	1899	851	3.42285	0	0	Y10	0.0958734	0	TRUE
ACTGTCCGTAATGTGA-1	932	552	7.40343	0	0	Y10	0.112277	0	TRUE
ACTGTCCTCAAATGCC-1	6742	1975	6.98606	0	0	Y10	0.122152	0	TRUE
ACTGTCCTCGAACGGA-1	2140	1059	11.729	0	0	Y10	0.0593729	0	FALSE
ACTGTCCTCGTAGTCA-1	29033	3840	5.72452	0	0	Y10	0.107797	0	TRUE
ACTGTGACAACCGATT-1	4229	1608	5.20218	0	0	Y10	0.0508885	0	TRUE
ACTGTGACAACTGAAA-1	2006	974	6.82951	0	0	Y10	0.0107346	0	TRUE
ACTGTGACAAGACCGA-1	787	461	34.1804	0	0	Y10	0.02308	0	FALSE
ACTGTGACACCAGCGT-1	2786	1236	9.51184	0	0	Y10	0.0425609	0	TRUE
ACTGTGACACTTCAGA-1	1706	748	5.33411	0	0	Y10	0.0593729	0	TRUE
ACTGTGAGTACCCGCA-1	1091	608	7.42438	0	0	Y10	0.0612801	0	TRUE
ACTGTGATCAGCTTCC-1	13477	2398	3.08674	0	0	Y10	0.0451467	0	TRUE
ACTGTGATCTAAGCGT-1	2601	1068	4.80584	0	0	Y10	0.0593729	0	TRUE
ACTTAGGCAAGAATAC-1	40425	1695	0.690167	0	0	Y10	0.0612801	0	TRUE
ACTTAGGCATTGAGGG-1	13671	2528	4.0158	0	0	Y10	0.0746114	0	TRUE
ACTTAGGGTCCACTCT-1	1217	756	5.66968	0	0	Y10	0.0217363	0	TRUE
ACTTAGGGTGAGTCAG-1	781	420	16.0051	0	0	Y10	0.0438321	0	FALSE
ACTTATCAGGTGCTGA-1	36246	4189	6.4752	0	0	Y10	0.0465072	0	TRUE
ACTTATCGTAACCCTA-1	2826	1159	8.84643	0	0	Y10	0.016409	0	TRUE
ACTTATCGTGCATGAG-1	5543	1613	2.41746	0	0	Y10	0.112277	0	TRUE
ACTTATCGTTGGTGTT-1	1475	703	2.50847	0	0	Y10	0.0357379	0	TRUE
ACTTATCTCAAGCTGT-1	8094	1928	3.15048	0	0	Y10	0.0413312	0	TRUE
ACTTATCTCCATTCAT-1	6072	2148	5.64888	0	0	Y10	0.283537	0	TRUE
ACTTATCTCCCACAGG-1	3324	1357	4.24188	0	0	Y10	0.0169492	0	TRUE
ACTTATCTCTGGTGCG-1	1535	718	5.34202	0	0	Y10	0.0508885	0	TRUE
ACTTCCGAGAAGAACG-1	2367	854	3.16857	0	0	Y10	0.0799347	0	TRUE
ACTTCCGAGCCATTTG-1	1708	732	3.57143	0	0	Y10	0.0493754	0	TRUE
ACTTCCGAGTAGATCA-1	3840	1191	9.94792	0	0	Y10	0.112277	0	TRUE
ACTTCCGCATATCGGT-1	1862	832	4.61869	0	0	Y10	0.038988	0	TRUE
ACTTCCGGTAGGTTTC-1	1092	624	7.41758	0	0	Y10	0.0337295	0	TRUE
ACTTCCGGTTGGCTAT-1	9910	2539	3.60242	0	0	Y10	0.0524583	0	TRUE
ACTTCGCAGCTTCTAG-1	30032	3972	6.57299	0	0	Y10	0.0632677	0	TRUE
ACTTCGCAGTTCCATG-1	1275	762	4.39216	0	0	Y10	0.0300455	0	TRUE
ACTTCGCCACTTGGCG-1	11237	2317	2.47397	0	0	Y10	0.0675054	0	TRUE
ACTTCGCCAGACCTGC-1	44075	4976	3.39875	0	0	Y10	0.103584	0	TRUE
ACTTCGCGTCTCACAA-1	9649	2173	8.44647	0	0	Y10	0.0508885	0	TRUE
ACTTCGCTCAGCGCAC-1	16084	3150	3.22681	0	0	Y10	0.0524583	0	TRUE
ACTTCGCTCAGGACAG-1	13702	3265	6.48081	0	0	Y10	0.0204554	0	TRUE
ACTTCGCTCGGTTAGT-1	3525	1366	5.8156	0	0	Y10	0.0367882	0	TRUE
ACTTTCAAGGAACATT-1	2039	920	4.21775	0	0	Y10	0.0675054	0	TRUE
ACTTTCAGTGGAGAAA-1	532	348	6.95489	0	0	Y10	0.161896	0	TRUE
ACTTTCATCATTGTGG-1	7404	2322	5.2269	0	0	Y10	0.0451467	0	TRUE
ACTTTCATCCGGTAAT-1	2921	1174	9.34611	0	0	Y10	0.117052	0	TRUE
ACTTTCATCGGAATTC-1	5726	1587	4.34859	0	0	Y10	0.0291872	0	TRUE
ACTTTCATCTTACGGA-1	11110	2070	4.89649	0	0	Y10	0.028352	0	TRUE
ACTTTGTAGCATTGAA-1	8579	1826	3.70673	0	0	Y10	0.0180656	0	TRUE
ACTTTGTCAAACCATC-1	1616	669	9.2203	0	0	Y10	0.0107346	0	TRUE
ACTTTGTGTCGATGCC-1	917	508	5.88877	0	0	Y10	0.0451467	0	TRUE
ACTTTGTGTCGTGCCA-1	592	357	9.62838	0	0	Y10	0.307125	0	TRUE
ACTTTGTGTGTACGCC-1	1426	664	6.17111	0	0	Y10	0.0575414	0	TRUE
ACTTTGTTCGCCGAAC-1	822	408	3.16302	0	0	Y10	0.12761	0	TRUE
AGAAATGAGCCGAATG-1	1383	771	4.19378	0	0	Y10	0.0593729	0	TRUE
AGAAATGAGTGTAGTA-1	5976	1860	6.71017	0	0	Y10	0.0493754	0	TRUE
AGAAATGCAATTCTCT-1	1300	645	9.61538	0	0	Y10	0.0746114	0	TRUE
AGAAATGCACCGTACG-1	10127	1980	4.20658	0	0.00987459	Y10	0.0210883	0	TRUE
AGAAATGCACGTTGGC-1	2424	930	4.33168	0	0	Y10	0.0413312	0	TRUE
AGAAATGTCCCTAGGG-1	4661	1579	4.37674	0	0	Y10	0.0575414	0	TRUE
AGAAATGTCGCATAGT-1	7218	1768	12.8706	0	0	Y10	0.0923355	0	FALSE
AGAACAAAGTCCGCCA-1	16269	2695	2.91352	0	0	Y10	0.112277	0	TRUE
AGAACAACAAGACGGT-1	14142	2694	9.89252	0	0	Y10	0.0958734	0	TRUE
AGAACAACAATCCAGT-1	8071	2336	3.39487	0	0.0371701	Y10	0.0244915	0	TRUE
AGAACAACATAGTCAC-1	1700	797	3.88235	0	0	Y10	0.0612801	0	TRUE
AGAACAAGTCTCAAGT-1	910	498	2.85714	0	0	Y10	0.0186428	0	TRUE
AGAACAAGTGCACGCT-1	1301	655	3.53574	0	0	Y10	0.0675054	0	TRUE
AGAACAATCAAAGACA-1	2415	1048	5.05176	0	0	Y10	0.0958734	0	TRUE
AGAACAATCCCACAGG-1	928	426	25.3233	0	0	Y10	0.0746114	0	FALSE
AGAACAATCCTACGAA-1	2519	996	8.61453	0	0	Y10	0.0413312	0	TRUE
AGAACAATCGGTGAAG-1	6965	1556	3.83345	0	0	Y10	0.0540881	0	TRUE
AGAACCTAGGGAGTTC-1	7329	1777	4.55724	0	0	Y10	0.0267472	0	TRUE
AGAACCTCACTTACAG-1	1771	790	5.59006	0	0	Y10	0.0612801	0	TRUE
AGAACCTCAGCCCAGT-1	2212	822	5.06329	0	0	Y10	0.00991326	0	TRUE
AGAACCTGTACTCGAT-1	524	314	23.0916	0	0	Y10	0.0291872	0	FALSE
AGAACCTTCCCTATTA-1	2070	941	4.68599	0	0	Y10	0.0479159	0	TRUE
AGAACCTTCCGAAGGA-1	1631	765	4.90497	0	0	Y10	0.0357379	0	TRUE
AGAACCTTCCGTGGGT-1	3403	1136	4.67235	0	0	Y10	0.0347188	0	TRUE
AGAACCTTCTAGTGAC-1	5515	1259	4.22484	0	0	Y10	0.0367882	0	TRUE
AGAAGCGCAATCTCTT-1	8036	1962	5.46292	0	0	Y10	0.509138	0	TRUE
AGAAGCGGTAACATGA-1	514	352	13.6187	0	0	Y10	0.00798895	0	FALSE
AGAAGCGGTATGGAGC-1	3461	1241	5.2297	0	0	Y10	0.107797	0	TRUE
AGAAGCGGTCCACACG-1	2735	1059	4.82633	0	0	Y10	0.0148566	0	TRUE
AGAAGCGGTGTAGTGG-1	1272	507	8.56918	0	0	Y10	0.0252242	0	TRUE
AGAAGCGGTGTTCCTC-1	4338	1171	2.28216	0	0	Y10	0.161896	0	TRUE
AGAAGCGGTTCGCGTG-1	18150	2785	3.83471	0	0	Y10	0.0337295	0	TRUE
AGAAGCGTCACACGAT-1	1443	673	5.40541	0	0	Y10	0.0524583	0	TRUE
AGAAGTAAGACTTCCA-1	2020	913	4.65347	0	0	Y10	0.0653409	0	TRUE
AGAAGTAAGGTAGTCG-1	6276	1926	5.44933	0	0	Y10	0.0367882	0	TRUE
AGAAGTAAGTTGAATG-1	9857	2399	4.78848	0	0	Y10	0.0357379	0	TRUE
AGAAGTAAGTTGCATC-1	4605	1409	6.38436	0	0	Y10	0.117052	0	TRUE
AGAAGTACAAATTGGA-1	2058	835	5.00486	0	0	Y10	0.0557811	0	TRUE
AGAAGTACAACGCATT-1	1368	698	10.8187	0	0	Y10	0.0451467	0	FALSE
AGAAGTACACCCAATA-1	1630	788	4.90798	0	0	Y10	0.0632677	0	TRUE
AGAAGTACAGACACAG-1	2621	1000	3.12858	0	0	Y10	0.0746114	0	TRUE
AGAAGTACATCAGTCA-1	18204	2924	6.43265	0	0	Y10	0.0799347	0	TRUE
AGAAGTAGTCCACTCT-1	1628	723	3.1941	0	0	Y10	0.107797	0	TRUE
AGAAGTAGTCGAACAG-1	6067	1782	8.22482	0	0	Y10	0.028352	0	TRUE
AGAAGTAGTGCAAGAC-1	34287	3499	7.90095	0	0	Y10	0.0425609	0	TRUE
AGACAAAAGAGGTCAC-1	6281	1961	6.11368	0	0	Y10	0.0210883	0	TRUE
AGACAAAAGGCACCAA-1	1257	594	8.035	0	0	Y10	0.0451467	0	TRUE
AGACAAAAGGTCACCC-1	8913	2580	5.86783	0	0	Y10	0.0675054	0	TRUE
AGACAAACAATGGGTG-1	1163	571	7.30868	0	0	Y10	0.0259759	0	TRUE
AGACAAACATATAGCC-1	1356	645	3.76106	0	0	Y10	0.0996169	0	TRUE
AGACAAAGTTAGCTAC-1	14088	2868	6.96337	0	0	Y10	0.139767	0	TRUE
AGACAAAGTTCGAGCC-1	5192	1252	3.37057	0	0	Y10	0.0244915	0	TRUE
AGACAAATCAAGGCTT-1	2648	1056	3.32326	0	0	Y10	0.0508885	0	TRUE
AGACAAATCACCTCGT-1	6055	1723	3.05533	0	0	Y10	0.0653409	0	TRUE
AGACAAATCAGATTGC-1	1034	506	8.2205	0	0	Y10	0.01032	0	TRUE
AGACAAATCTGTGTGA-1	3639	1334	7.80434	0	0	Y10	0.0697674	0	TRUE
AGACACTAGGGTAGCT-1	7588	1696	2.80706	0	0	Y10	0.153915	0	TRUE
AGACACTAGGTTGGTG-1	17199	3420	5.11658	0	0	Y10	0.0540881	0	TRUE
AGACACTAGTACAGCG-1	1783	874	7.96411	0	0	Y10	0.0493754	0	TRUE
AGACACTAGTTTGAGA-1	1785	798	4.7619	0	0	Y10	0.0632677	0	TRUE
AGACACTCAAGAGATT-1	1699	846	16.7157	0	0	Y10	0.103584	0	FALSE
AGACACTCAAGGTCTT-1	1380	788	13.5507	0	0	Y10	0.01032	0	FALSE
AGACACTCAGCTATTG-1	2389	988	4.22771	0	0	Y10	0.0772088	0	TRUE
AGACACTGTCTGTCCT-1	2405	1097	4.44906	0	0	Y10	0.0367882	0	TRUE
AGACACTGTTAAGTCC-1	2185	1012	2.92906	0	0	Y10	0.0632677	0	TRUE
AGACACTGTTGCCATA-1	1291	605	4.02789	0	0	Y10	0.0425609	0	TRUE
AGACACTTCCTTCACG-1	15397	3548	5.72189	0	0	Y10	0.0217363	0	TRUE
AGACACTTCGTCAGAT-1	3833	1353	4.43517	0	0	Y10	0.107797	0	TRUE
AGACAGGAGCCGCACT-1	2234	917	6.26679	0	0	Y10	0.107797	0	TRUE
AGACAGGAGGTTGTTC-1	1601	690	6.68332	0	0	Y10	0.0612801	0	TRUE
AGACAGGCAGTCGGTC-1	7359	2071	6.14214	0	0	Y10	0.0210883	0	TRUE
AGACAGGGTCGAACGA-1	1362	625	8.44347	0	0	Y10	0.0508885	0	TRUE
AGACAGGGTGACTCGC-1	4739	1395	6.07723	0	0	Y10	0.103584	0	TRUE
AGACAGGGTGCCTGCA-1	3556	1221	4.75253	0	0	Y10	0.0557811	0	TRUE
AGACAGGGTGCGTTTA-1	8932	1664	3.81773	0	0	Y10	0.0129325	0	TRUE
AGACAGGGTGTTTCTT-1	1517	704	8.43771	0	0	Y10	0.0653409	0	TRUE
AGACAGGGTTCCGTTC-1	14248	2587	6.20438	0	0	Y10	0.0612801	0	TRUE
AGACCATAGGGAGGAC-1	1218	479	13.6289	0	0	Y10	0.0148566	0	FALSE
AGACCATCACAAAGTA-1	3197	1221	5.19237	0	0	Y10	0.0675054	0	TRUE
AGACCATCATCGTCCT-1	2490	970	2.12851	0	0	Y10	0.0493754	0	TRUE
AGACCATGTAGTGATA-1	1089	551	5.41781	0	0	Y10	0.0143606	0	TRUE
AGACCATGTAGTTCCA-1	14656	3243	3.84825	0	0	Y10	0.027539	0	TRUE
AGACCATGTTCAAGTC-1	5714	1864	4.21771	0	0	Y10	0.0425609	0	TRUE
AGACCATTCCGCACGA-1	2196	938	8.78871	0	0	Y10	0.0653409	0	TRUE
AGACCATTCTTTGCTA-1	4512	1525	3.83422	0	0	Y10	0.0451467	0	TRUE
AGACCCGAGTCGCCAC-1	820	471	5.60976	0	0	Y10	0.0180656	0	TRUE
AGACCCGCAAGTTCGT-1	1546	746	4.85123	0	0	Y10	0.0309278	0	TRUE
AGACCCGCAATCGCAT-1	5368	1601	4.56408	0	0	Y10	0.0493754	0	TRUE
AGACCCGCACGCTATA-1	2755	1113	5.69873	0	0	Y10	0.0337295	0	TRUE
AGACCCGGTCATGACT-1	4521	1755	5.2422	0	0	Y10	0.405063	0	TRUE
AGACCCGGTCGACGCT-1	18320	2875	4.57969	0	0	Y10	0.133467	0	TRUE
AGACCCGTCATAGAGA-1	2308	739	0	0	0	Y10	0.139767	0	TRUE
AGACCCGTCTGAGCAT-1	11120	2402	2.41906	0	0	Y10	0.0923355	0	TRUE
AGACTCATCCTCGATC-1	34145	4113	5.97159	0	0	Y10	0.0493754	0	TRUE
AGACTCATCCTTGACC-1	753	487	0.265604	0	0	Y10	0.0465072	0	TRUE
AGACTCATCTAGTACG-1	12997	2368	5.19351	0	0	Y10	0.082799	0	TRUE
AGAGAATAGCAACCAG-1	1717	839	6.11532	0	0	Y10	0.0327687	0	TRUE
AGAGAATAGTAGGCCA-1	1386	755	8.36941	0	0	Y10	0.0107346	0	TRUE
AGAGAATCAGACACCC-1	937	503	7.04376	0	0	Y10	0.0524583	0	TRUE
AGAGAATGTATCGATC-1	11538	2586	9.9324	0	0	Y10	0.0772088	0	TRUE
AGAGAATGTCTCCTGT-1	2656	876	6.21235	0	0	Y10	0.011588	0	TRUE
AGAGAATTCCGCAACG-1	1364	693	4.7654	0	0	Y10	0.038988	0	TRUE
AGAGAATTCCGCATAA-1	2662	1126	4.01953	0	0	Y10	0.0524583	0	TRUE
AGAGAGCAGCGTTAGG-1	7348	1817	4.47741	0	0	Y10	0.0632677	0	TRUE
AGAGAGCAGGGTATAT-1	11692	2220	7.3469	0	0	Y10	0.0858124	0	TRUE
AGAGAGCAGGGTGAGG-1	2832	997	9.18079	0	0	Y10	0.122152	0	TRUE
AGAGAGCAGTAGTGCG-1	1547	719	6.33484	0	0	Y10	0.0318352	0	TRUE
AGAGAGCAGTCTTGGT-1	4330	1238	3.18707	0	0	Y10	0.0858124	0	TRUE
AGAGAGCCATATCTGG-1	2844	1109	4.99297	0	0	Y10	0.0259759	0	TRUE
AGAGAGCTCAGTCTTT-1	16860	2919	6.54804	0	0	Y10	0.366699	0	TRUE
AGAGAGCTCCACACCT-1	3676	1460	12.0783	0	0	Y10	0.0632677	0	FALSE
AGAGAGCTCGCTCTAC-1	2129	684	6.99859	0	0	Y10	0.0111572	0	TRUE
AGAGCAGAGACTCCGC-1	2054	848	3.55404	0	0	Y10	0.0508885	0	TRUE
AGAGCAGAGGTCCCTG-1	3981	1364	2.46169	0	0	Y10	0.0309278	0	TRUE
AGAGCAGCAGAATCGG-1	2545	921	3.88998	0	0	Y10	0.0401408	0	TRUE
AGAGCAGGTCAGATTC-1	749	524	8.67824	0	0	Y10	0.0217363	0	TRUE
AGAGCAGGTTGTGCAT-1	1240	594	2.01613	0	0	Y10	0.0524583	0	TRUE
AGAGCCCAGAGCAACC-1	1548	708	3.29457	0	0	Y10	0.0557811	0	TRUE
AGAGCCCAGTAGCAAT-1	16620	2587	7.73767	0	0	Y10	0.0367882	0	TRUE
AGAGCCCCAAAGAACT-1	4426	1511	7.29779	0	0	Y10	0.037871	0	TRUE
AGAGCCCGTACGCTTA-1	3174	1134	4.82042	0	0	Y10	0.0309278	0	TRUE
AGAGCCCGTCGAGCTC-1	964	456	7.46888	0	0	Y10	0.00991326	0	TRUE
AGAGCCCTCTTACTGT-1	1520	657	4.73684	0	0	Y10	0.0318352	0	TRUE
AGATAGAAGCTAAACA-1	3259	1240	5.43111	0	0	Y10	0.0557811	0	TRUE
AGATAGAAGTGGCGAT-1	38057	4279	6.05145	0	0	Y10	0.0923355	0	TRUE
AGATAGACAAGTGATA-1	1111	327	63.7264	0	0	Y10	0.0198372	0	FALSE
AGATAGAGTAACATAG-1	1440	659	7.29167	0	0	Y10	0.0889868	0	TRUE
AGATAGAGTCATCCCT-1	2375	937	3.24211	0	0	Y10	0.0367882	0	TRUE
AGATAGAGTTCACGAT-1	9911	2281	4.57068	0	0	Y10	0.12761	0	TRUE
AGATAGAGTTGACTAC-1	19869	2969	5.64699	0	0	Y10	0.103584	0	TRUE
AGATAGAGTTGCAACT-1	5008	1701	4.51278	0	0	Y10	0.0413312	0	TRUE
AGATCCAAGTCACTGT-1	3447	1251	5.30896	0	0	Y10	0.0210883	0	TRUE
AGATCCAAGTCTAGAA-1	1955	785	5.8312	0	0	Y10	0.0367882	0	TRUE
AGATCCACAAACTCGT-1	4364	1635	4.21632	0	0	Y10	0.023777	0	TRUE
AGATCCAGTACCTGTA-1	6773	1838	3.70589	0	0	Y10	0.0451467	0	TRUE
AGATCCAGTAGCGTTT-1	1358	625	3.46097	0	0	Y10	0.0889868	0	TRUE
AGATCCAGTAGGTGCA-1	6675	1696	3.62547	0	0	Y10	0.0401408	0	TRUE
AGATCCAGTCCCACGA-1	2734	1094	6.3643	0	0	Y10	0.0347188	0	TRUE
AGATCCAGTCGGATTT-1	5752	1694	5.65021	0	0	Y10	0.0858124	0	TRUE
AGATCCAGTTTCCAAG-1	620	418	5.96774	0	0	Y10	0.0192332	0	TRUE
AGATCCATCAGTAGGG-1	1289	658	6.827	0	0	Y10	0.0451467	0	TRUE
AGATCCATCGAGATAA-1	1898	747	5.2687	0	0	Y10	0.0120273	0	TRUE
AGATCCATCGCCCAGA-1	1533	736	3.39204	0	0	Y10	0.0508885	0	TRUE
AGATCGTAGACCTTTG-1	1818	81	0.0550055	0	0	Y10	0.0612801	0	FALSE
AGATCGTAGCGTGTCC-1	2538	1015	3.7037	0	0	Y10	0.0557811	0	TRUE
AGATCGTAGCTAATCC-1	12587	2544	2.8442	0	0	Y10	0.0632677	0	TRUE
AGATCGTCATCTGGGC-1	5589	1598	2.91644	0	0	Y10	0.0327687	0	TRUE
AGATCGTGTCCAGCCA-1	4023	1349	6.11484	0	0	Y10	0.0508885	0	TRUE
AGATCGTTCACCCTTG-1	3327	1270	4.41839	0	0	Y10	0.037871	0	TRUE
AGATCGTTCCATTCAT-1	8335	2061	3.29934	0	0	Y10	0.0401408	0	TRUE
AGATGAACAATCGCAT-1	1807	774	10.404	0	0	Y10	0.0958734	0	FALSE
AGATGAACACGCGTGT-1	1938	784	6.81115	0	0	Y10	0.0244915	0	TRUE
AGATGAAGTACGATCT-1	4858	1491	5.16674	0	0	Y10	0.0367882	0	TRUE
AGATGAAGTGGCTCTG-1	2552	1137	4.23197	0	0	Y10	0.0479159	0	TRUE
AGATGAAGTTTGTTCT-1	1786	951	6.43897	0	0	Y10	0.0158805	0	TRUE
AGATGAATCCGTATAG-1	1648	785	9.40534	0	0	Y10	0.00991326	0	TRUE
AGATGCTAGGCTCTCG-1	1205	712	19.3361	0	0	Y10	0.0148566	0	FALSE
AGATGCTCAATCTGCA-1	17373	3116	4.36885	0	0	Y10	0.0425609	0	TRUE
AGATGCTCACATGTTG-1	46371	1712	0.713808	0	0	Y10	0.0653409	0	TRUE
AGATGCTCACGCTGTG-1	1322	598	5.06808	0	0	Y10	0.0175012	0	TRUE
AGATGCTCACGTGAGA-1	4168	1440	5.68618	0	0	Y10	0.02308	0	TRUE
AGATGCTCAGAGCGTA-1	1350	686	9.92593	0	0	Y10	0.0107346	0	TRUE
AGATGCTGTAGACTGG-1	1575	723	5.46032	0	0	Y10	0.0318352	0	TRUE
AGATGCTGTTTGGGAG-1	1601	721	8.18239	0	0	Y10	0.0889868	0	TRUE
AGATGCTTCAATCCAG-1	2809	1182	2.27839	0	0	Y10	0.146563	0	TRUE
AGATGCTTCAGAATAG-1	1843	859	3.52686	0	0	Y10	0.0772088	0	TRUE
AGATGCTTCATCCTGC-1	20980	3449	2.39752	0	0	Y10	0.0923355	0	TRUE
AGATGCTTCCTCTTTC-1	3835	1329	5.47588	0	0	Y10	0.00798895	0	TRUE
AGATGCTTCGGACCAC-1	1471	721	3.53501	0	0	Y10	0.0697674	0	TRUE
AGCATCAAGAACCGCA-1	26363	3766	7.5826	0	0	Y10	0.139767	0	TRUE
AGCATCACAGAATCGG-1	677	405	12.7031	0	0	Y10	0.0291872	0	FALSE
AGCATCAGTAGTCCTA-1	2657	1130	3.65073	0	0	Y10	0.0996169	0	TRUE
AGCATCAGTATGTCTG-1	9220	1849	2.22343	0	0	Y10	0.0465072	0	TRUE
AGCATCAGTTGATGTC-1	3611	1311	6.0648	0	0	Y10	0.161896	0	TRUE
AGCATCATCCTATTTG-1	6760	2381	4.55621	0	0	Y10	0.334513	0	TRUE
AGCATCATCTACCAGA-1	1670	625	9.28144	0	0	Y10	0.00951407	0	TRUE
AGCCAATCAGCGGTTC-1	6263	1752	3.92783	0	0	Y10	0.0612801	0	TRUE
AGCCAATCAGGGTCTC-1	24416	4179	4.08748	0	0.00409567	Y10	0.0540881	0	TRUE
AGCCAATGTCTGTGGC-1	1773	768	9.24986	0	0	Y10	0.0593729	0	TRUE
AGCCAATGTTCGGTTA-1	1568	664	2.6148	0	0	Y10	0.0575414	0	TRUE
AGCCAATTCACCTCGT-1	2518	1093	3.49484	0	0	Y10	0.0540881	0	TRUE
AGCCAATTCGCAAGAG-1	2739	1054	5.00183	0	0	Y10	0.0493754	0	TRUE
AGCCACGAGAAGATCT-1	1370	714	4.9635	0	0	Y10	0.0413312	0	TRUE
AGCCACGAGCATGCGA-1	4424	1647	3.32278	0	0	Y10	0.107797	0	TRUE
AGCCACGAGCTTTCTT-1	23678	3655	3.68697	0	0	Y10	0.0746114	0	TRUE
AGCCACGCACTGAGGA-1	12122	2696	4.81769	0	0	Y10	0.139767	0	TRUE
AGCCACGCAGCTAACT-1	2037	843	3.73098	0	0	Y10	0.12761	0	TRUE
AGCCACGCATCGGCCA-1	18445	2895	2.93304	0	0	Y10	0.0557811	0	TRUE
AGCCACGGTGCTCTTC-1	3931	1434	5.72373	0	0	Y10	0.0309278	0	TRUE
AGCCACGGTTAGGAGC-1	11497	2185	3.69662	0	0	Y10	0.0148566	0	TRUE
AGCCACGGTTCCATTT-1	11955	2809	5.35341	0	0	Y10	0.0291872	0	TRUE
AGCCACGTCACCCATC-1	13880	2241	3.55187	0	0	Y10	0.0210883	0	TRUE
AGCCACGTCATAAGGA-1	1341	641	7.68084	0	0	Y10	0.0180656	0	TRUE
AGCCACGTCGATGCTA-1	1770	732	4.18079	0	0	Y10	0.0593729	0	TRUE
AGCCACGTCGCTGATA-1	1876	837	6.87633	0	0	Y10	0.0252242	0	TRUE
AGCCAGCAGGATTTGA-1	2760	1131	6.41304	0	0	Y10	0.0653409	0	TRUE
AGCCAGCAGTGCCCGT-1	1596	730	3.88471	0	0	Y10	0.0204554	0	TRUE
AGCCAGCAGTGTGTTC-1	1782	720	6.00449	0	0	Y10	0.0612801	0	TRUE
AGCCAGCGTAACGCGA-1	1893	770	3.64501	0	0	Y10	0.190527	0	TRUE
AGCCAGCTCTTAGCCC-1	1224	816	13.317	0	0	Y10	0.0465072	0	FALSE
AGCCAGCTCTTTGCAT-1	6215	1927	3.29847	0	0	Y10	0.0889868	0	TRUE
AGCGATTAGTCGCTAT-1	1912	673	13.1799	0	0	Y10	0.0357379	0	FALSE
AGCGATTCAAACTCTG-1	2626	1233	5.97867	0	0	Y10	0.027539	0	TRUE
AGCGATTCAAGCTCTA-1	1707	781	4.10076	0	0	Y10	0.0493754	0	TRUE
AGCGATTCATACCAGT-1	1917	902	6.20762	0	0	Y10	0.038988	0	TRUE
AGCGCCACAATTTCGG-1	841	485	5.70749	0	0	Y10	0.0309278	0	TRUE
AGCGCCACACTGGATT-1	1866	778	2.78671	0	0	Y10	0.0479159	0	TRUE
AGCGCCACAGTCTCTC-1	17182	2866	6.02957	0	0	Y10	0.0721336	0	TRUE
AGCGCCACAGTTGAAA-1	3123	1120	6.27602	0	0	Y10	0.0300455	0	TRUE
AGCGCCACATGACTAC-1	2208	944	3.98551	0	0	Y10	0.0575414	0	TRUE
AGCGCCAGTATCGCAT-1	12758	2120	5.56514	0	0	Y10	0.0198372	0	TRUE
AGCGCCAGTCACATTG-1	1574	760	3.43075	0	0	Y10	0.0347188	0	TRUE
AGCGCCAGTTGCGGAA-1	1016	573	8.95669	0	0	Y10	0.0858124	0	TRUE
AGCGCCATCGGATACT-1	1801	904	5.608	0	0	Y10	0.0557811	0	TRUE
AGCGCTGAGAAGCGGG-1	14886	2242	4.03063	0	0	Y10	0.0138748	0	TRUE
AGCGCTGAGGCTCACC-1	14177	2722	5.98857	0	0	Y10	0.0858124	0	TRUE
AGCGCTGCAAGTACCT-1	672	370	19.494	0	0	Y10	0.0413312	0	FALSE
AGCGCTGCAATACAGA-1	917	543	8.9422	0	0	Y10	0.0347188	0	TRUE
AGCGCTGCAGCGTTTA-1	4722	1777	4.65904	0	0	Y10	0.103584	0	TRUE
AGCGCTGCAGGCTCTG-1	1966	788	2.95015	0	0	Y10	0.0337295	0	TRUE
AGCGCTGGTACAGTTC-1	2169	903	9.95851	0	0	Y10	0.0210883	0	TRUE
AGCGCTGGTGGTTCTA-1	1887	658	11.5527	0	0	Y10	0.0451467	0	FALSE
AGCGCTGGTGTGTCGC-1	3683	1093	5.86478	0	0	Y10	0.0958734	0	TRUE
AGCGCTGGTTAAACAG-1	2474	910	7.67987	0	0	Y10	0.0300455	0	TRUE
AGCGCTGTCATGAGAA-1	1788	745	4.97763	0	0	Y10	0.01032	0	TRUE
AGCGCTGTCATTACGG-1	3518	1253	5.7419	0	0	Y10	0.0244915	0	TRUE
AGCGCTGTCGCAGATT-1	1684	712	6.35392	0	0	Y10	0.0479159	0	TRUE
AGCGCTGTCGGCAGTC-1	1230	531	0.162602	0	0	Y10	0.0479159	0	TRUE
AGCGTATAGGTCGTAG-1	1116	634	5.19713	0	0	Y10	0.0244915	0	TRUE
AGCGTATCATCTCATT-1	1947	819	4.26297	0	0	Y10	0.0524583	0	TRUE
AGCGTATGTCGTGGAA-1	1884	758	5.83864	0	0	Y10	0.0337295	0	TRUE
AGCGTATGTGCCGAAA-1	19581	2965	5.03039	0	0	Y10	0.0479159	0	TRUE
AGCGTATGTTTGCAGT-1	7410	1603	3.56275	0	0	Y10	0.02308	0	TRUE
AGCGTATTCACGACTA-1	3670	1330	9.9455	0	0	Y10	0.0632677	0	TRUE
AGCGTATTCATCGCCT-1	864	448	0.347222	0	0	Y10	0.0799347	0	TRUE
AGCGTATTCCAAGAGG-1	4114	1369	10.3549	0	0	Y10	0.00762463	0	FALSE
AGCGTATTCCGATAAC-1	24824	4153	3.68192	0	0	Y10	0.0721336	0	TRUE
AGCGTATTCGGTGAAG-1	6848	1760	3.79673	0	0	Y10	0.0923355	0	TRUE
AGCGTATTCTCTAAGG-1	13807	2302	3.26646	0	0	Y10	0.0180656	0	TRUE
AGCGTCGCAAGAAACT-1	11545	2425	4.8246	0	0	Y10	0.0858124	0	TRUE
AGCGTCGTCGGTTCAA-1	769	423	4.6814	0	0	Y10	0.01032	0	TRUE
AGCTACAAGAAAGTCT-1	1689	736	7.51924	0	0	Y10	0.0479159	0	TRUE
AGCTACAAGCGACTAG-1	11656	2364	1.82739	0	0	Y10	0.0697674	0	TRUE
AGCTACAAGGGAGATA-1	17146	2755	5.13239	0	0	Y10	0.0593729	0	TRUE
AGCTACAAGGGTGAGG-1	3200	1141	6.0625	0	0	Y10	0.027539	0	TRUE
AGCTACACAAATCAAG-1	1735	710	7.26225	0	0	Y10	0.0133988	0	TRUE
AGCTACACACATCATG-1	4651	1715	12.5349	0	0	Y10	0.027539	0	FALSE
AGCTACACAGACCTGC-1	18127	2439	2.21769	0	0	Y10	0.0401408	0	TRUE
AGCTACACAGCAGTCC-1	7567	1866	4.30818	0	0	Y10	0.0401408	0	TRUE
AGCTACACAGCGTATT-1	6414	2096	6.95354	0	0	Y10	0.229022	0	TRUE
AGCTACACAGTTAAAG-1	1331	647	5.10894	0	0	Y10	0.0632677	0	TRUE
AGCTACAGTAGGACCA-1	7423	1843	3.78553	0	0	Y10	0.0465072	0	TRUE
AGCTACAGTCATATGC-1	6650	2133	3.83459	0	0	Y10	0.0746114	0	TRUE
AGCTACAGTCGCCTAG-1	3217	1270	2.73547	0	0	Y10	0.0337295	0	TRUE
AGCTACAGTCGGCACT-1	2598	1093	9.62279	0	0	Y10	0.0204554	0	TRUE
AGCTACAGTGACAGGT-1	2024	866	19.4664	0	0	Y10	0.0593729	0	FALSE
AGCTACAGTGCCTAAT-1	1530	676	7.45098	0	0	Y10	0.00524524	0	TRUE
AGCTACATCAAGGTGG-1	2563	1063	7.33515	0	0	Y10	0.0653409	0	TRUE
AGCTACATCACCTACC-1	10871	2333	3.16438	0	0	Y10	0.0653409	0	TRUE
AGCTCAAAGACCAAAT-1	14515	2789	2.53531	0	0	Y10	0.139767	0	TRUE
AGCTCAAAGTCAGCCC-1	15980	2860	6.40175	0	0	Y10	0.0675054	0	TRUE
AGCTCAAAGTGTTCAC-1	8053	2014	5.28995	0	0	Y10	0.0772088	0	TRUE
AGCTCAACACAAGTTC-1	4446	1391	10.1664	0	0	Y10	0.00835987	0	FALSE
AGCTCAACAGTGCGCT-1	1981	716	0.201918	0	0	Y10	0.170588	0	TRUE
AGCTCAACATCGCCTT-1	16726	2829	2.6964	0	0	Y10	0.0252242	0	TRUE
AGCTCAAGTAAGATAC-1	18275	2751	3.81943	0	0	Y10	0.0451467	0	TRUE
AGCTCAAGTCATCGCG-1	3863	1453	7.71421	0	0	Y10	0.103584	0	TRUE
AGCTTCCAGCCATATC-1	1701	804	6.81952	0	0	Y10	0.0367882	0	TRUE
AGCTTCCAGGTAGGCT-1	13323	2513	4.33836	0	0	Y10	0.170588	0	TRUE
AGCTTCCAGTATGCAA-1	1785	842	7.11485	0	0	Y10	0.0367882	0	TRUE
AGCTTCCCAAACTAAG-1	1394	735	4.08895	0	0	Y10	0.0337295	0	TRUE
AGCTTCCCAACCGATT-1	2134	815	2.2493	0	0	Y10	0.0799347	0	TRUE
AGCTTCCCAATACCCA-1	2011	859	3.92839	0	0	Y10	0.0508885	0	TRUE
AGCTTCCCACATCATG-1	1048	674	5.43893	0	0	Y10	0.0259759	0	TRUE
AGCTTCCGTAAGTCAA-1	5932	1847	5.54619	0	0	Y10	0.0479159	0	TRUE
AGCTTCCGTGTCCGTG-1	5572	1649	2.6023	0	0	Y10	0.122152	0	TRUE
AGCTTCCTCAATCTCT-1	25268	4265	6.07488	0	0	Y10	0.0958734	0	TRUE
AGCTTCCTCACCACAA-1	17607	3172	7.59925	0	0	Y10	0.082799	0	TRUE
AGCTTCCTCTCCCAAC-1	3812	715	1.39035	0	0	Y10	0.307125	0	TRUE
AGCTTCCTCTTTCCAA-1	1721	869	5.17141	0	0	Y10	0.0291872	0	TRUE
AGGAAATAGGACACTG-1	17433	3198	3.26966	0	0	Y10	0.082799	0	TRUE
AGGAAATAGGTCCTGC-1	1602	674	5.55556	0	0	Y10	0.0451467	0	TRUE
AGGAAATCACATACGT-1	1200	583	6.91667	0	0	Y10	0.00991326	0	TRUE
AGGAAATCAGCATGCC-1	10013	2061	3.33566	0	0	Y10	0.0575414	0	TRUE
AGGAATAAGTTAGTGA-1	2827	977	39.1581	0	0	Y10	0.0465072	0	FALSE
AGGAATACACCCTAAA-1	18011	3318	4.38066	0	0	Y10	0.229022	0	TRUE
AGGAATACACCGTGCA-1	3393	1256	3.4188	0	0	Y10	0.027539	0	TRUE
AGGAATATCGAGATAA-1	14357	2645	4.49955	0	0.00696524	Y10	0.146563	0	TRUE
AGGACGAAGATAGCTA-1	17032	2562	4.0923	0	0	Y10	0.0493754	0	TRUE
AGGACGAAGGGTTAAT-1	13582	2466	4.4397	0	0	Y10	0.161896	0	TRUE
AGGACGACAACGGGTA-1	15948	2499	4.67143	0	0	Y10	0.0675054	0	TRUE
AGGACGACAACTGATC-1	38331	4608	5.92471	0	0	Y10	0.170588	0	TRUE
AGGACGACACTACTTT-1	20365	4075	3.452	0	0	Y10	0.202037	0	TRUE
AGGACGACATATTCGG-1	1612	724	4.83871	0	0	Y10	0.0721336	0	TRUE
AGGACGAGTCGCCTAG-1	15565	2637	3.55284	0	0	Y10	0.0244915	0	TRUE
AGGACGAGTTCGGGTC-1	18040	3161	4.37916	0	0	Y10	0.103584	0	TRUE
AGGACGATCAGGAAGC-1	7712	1622	2.33402	0	0	Y10	0.0210883	0	TRUE
AGGACGATCCACATAG-1	729	362	5.62414	0	0	Y10	0.0367882	0	TRUE
AGGACGATCTCCAAGA-1	1377	710	5.15614	0	0	Y10	0.0508885	0	TRUE
AGGACTTAGAGGGTGG-1	2115	889	13.4279	0	0	Y10	0.509138	0	FALSE
AGGACTTCAAGCGCTC-1	3179	1254	6.03964	0	0	Y10	0.0107346	0	TRUE
AGGACTTCAAGTCGTT-1	1455	712	9.34708	0	0	Y10	0.0889868	0	TRUE
AGGACTTCACCAATTG-1	2020	816	1.73267	0	0	Y10	0.0958734	0	TRUE
AGGACTTGTAACACCT-1	1367	614	10.6803	0	0	Y10	0.00991326	0	FALSE
AGGACTTGTAGCTGCC-1	1725	822	9.33333	0	0	Y10	0.0479159	0	TRUE
AGGACTTGTGTACGCC-1	31778	3993	4.46221	0	0	Y10	0.0772088	0	TRUE
AGGACTTGTGTCCTAA-1	6646	1675	5.23623	0	0	Y10	0.0413312	0	TRUE
AGGACTTTCATGGCCG-1	6570	1630	3.59209	0	0	Y10	0.153915	0	TRUE
AGGAGGTAGACCAACG-1	4502	1292	4.39805	0	0	Y10	0.334513	0	TRUE
AGGAGGTCAAAGGGTC-1	1772	759	6.48984	0	0	Y10	0.0746114	0	TRUE
AGGAGGTCAATGAGCG-1	7322	2083	7.40235	0	0	Y10	0.0148566	0	TRUE
AGGAGGTCATGACACT-1	38600	4315	5.34974	0	0	Y10	0.0746114	0	TRUE
AGGAGGTTCGAACTCA-1	13061	2894	5.65807	0	0	Y10	0.107797	0	TRUE
AGGAGGTTCGTTCGCT-1	8383	2079	8.72003	0	0	Y10	0.161896	0	TRUE
AGGATAAAGGGAGGCA-1	1670	706	10	0	0	Y10	0.00873757	0	FALSE
AGGATAAAGGGAGGGT-1	41453	1376	0.697175	0	0	Y10	0.0612801	0	TRUE
AGGATAACAATGGCAG-1	32579	4863	3.35799	0	0	Y10	0.082799	0	TRUE
AGGATAAGTATCGATC-1	1604	812	5.54863	0	0	Y10	0.0401408	0	TRUE
AGGATAAGTTGGGACA-1	1412	639	4.6034	0	0	Y10	0.0593729	0	TRUE
AGGATAATCGCTGTCT-1	2782	1116	2.73185	0	0	Y10	0.0858124	0	TRUE
AGGATCTAGACTACCT-1	5314	1779	4.77983	0	0	Y10	0.0858124	0	TRUE
AGGATCTCATGTGCTA-1	36009	4011	3.71296	0	0	Y10	0.0653409	0	TRUE
AGGATCTGTCGCCACA-1	4932	1487	20.5596	0	0	Y10	0.0721336	0	FALSE
AGGATCTGTGATACAA-1	7594	1706	3.72663	0	0	Y10	0.0557811	0	TRUE
AGGATCTTCCACGGGT-1	11580	2606	2.5734	0	0	Y10	0.0721336	0	TRUE
AGGATCTTCGGCTGAC-1	2700	1179	1.22222	0	0	Y10	0.0401408	0	TRUE
AGGCATTAGCACCGAA-1	1106	532	3.4358	0	0	Y10	0.107797	0	TRUE
AGGCATTAGCGATCGA-1	9508	2409	4.7013	0	0.0105175	Y10	0.0697674	0	TRUE
AGGCATTCAATAACCC-1	21049	4231	3.02627	0	0	Y10	0.0438321	0	TRUE
AGGCATTCACTTTAGG-1	8629	2476	7.44003	0	0	Y10	0.0413312	0	TRUE
AGGCATTGTCCATAGT-1	889	545	6.52418	0	0	Y10	0.028352	0	TRUE
AGGCATTTCCCAAGCG-1	1888	765	3.86653	0	0	Y10	0.0347188	0	TRUE
AGGCATTTCCGCTTAC-1	3426	1442	7.67659	0	0	Y10	0.0309278	0	TRUE
AGGCATTTCCTATGGA-1	3236	1216	6.39679	0	0	Y10	0.170588	0	TRUE
AGGCCACAGCATTTCG-1	2447	1059	3.67797	0	0	Y10	0.0133988	0	TRUE
AGGCCACGTAGACGGT-1	2245	912	4.23163	0	0	Y10	0.0889868	0	TRUE
AGGCCACGTCATAACC-1	2025	945	4	0	0	Y10	0.0401408	0	TRUE
AGGCCACGTGTATTCG-1	1444	718	4.84765	0	0	Y10	0.0401408	0	TRUE
AGGCCACTCCACACCT-1	6124	1832	1.63292	0	0	Y10	0.0653409	0	TRUE
AGGCCACTCCTGGCTT-1	18441	3265	4.7069	0	0	Y10	0.117052	0	TRUE
AGGCCACTCTATACGG-1	3600	1169	6.47222	0	0	Y10	0.0111572	0	TRUE
AGGCTGCAGAGACAAG-1	7872	2267	5.95783	0	0	Y10	0.0493754	0	TRUE
AGGCTGCAGCCTGGAA-1	8239	2412	7.57373	0	0	Y10	0.0169492	0	TRUE
AGGCTGCAGGATGGCT-1	1215	613	9.1358	0	0	Y10	0.0524583	0	TRUE
AGGCTGCCAGGAAGTC-1	14927	2814	4.64929	0	0	Y10	0.0697674	0	TRUE
AGGCTGCCAGGTCCCA-1	561	341	9.09091	0	0	Y10	0.283537	0	TRUE
AGGGAGTAGAGGGTGG-1	1249	620	3.44275	0	0	Y10	0.0524583	0	TRUE
AGGGAGTGTTCTTGCC-1	13870	2348	7.29632	0	0	Y10	0.0438321	0	TRUE
AGGGAGTTCAACGTGT-1	2068	956	5.80271	0	0	Y10	0.037871	0	TRUE
AGGGAGTTCGAGGCAA-1	1018	529	7.76031	0	0	Y10	0.0327687	0	TRUE
AGGGAGTTCTCGCGTT-1	1875	811	4.37333	0	0	Y10	0.0318352	0	TRUE
AGGGCCTAGACTCCGC-1	22170	3338	6.12539	0	0	Y10	0.0540881	0	TRUE
AGGGCCTAGGTGCAGT-1	1351	713	4.58919	0	0	Y10	0.027539	0	TRUE
AGGGCCTCACTAGGCC-1	2042	937	2.64447	0	0	Y10	0.0401408	0	TRUE
AGGGCCTCATACCGTA-1	10084	2163	8.04244	0	0	Y10	0.0958734	0	TRUE
AGGGCCTTCAAGCGTT-1	6425	1943	5.8677	0	0	Y10	0.0524583	0	TRUE
AGGGCCTTCCTCACGT-1	19628	3607	4.69228	0	0	Y10	0.0540881	0	TRUE
AGGGCCTTCTAACACG-1	5662	1588	2.68456	0	0	Y10	0.0575414	0	TRUE
AGGGCTCAGTGGCAGT-1	1817	757	10.4018	0	0	Y10	0.00798895	0	FALSE
AGGGCTCCAAACGGCA-1	2692	1134	6.09212	0	0	Y10	0.0593729	0	TRUE
AGGGCTCCAGCTGGTC-1	1933	851	4.65598	0	0	Y10	0.0244915	0	TRUE
AGGGCTCGTCTACACA-1	14475	3049	4.50432	0	0	Y10	0.122152	0	TRUE
AGGGCTCTCGTTCTGC-1	9491	2753	3.86682	0	0	Y10	0.0252242	0	TRUE
AGGGCTCTCTTAGCCC-1	7775	2254	5.58199	0	0	Y10	0.0524583	0	TRUE
AGGGTCCAGCCACAAG-1	986	528	10.8519	0	0	Y10	0.0148566	0	FALSE
AGGGTCCCACCATAAC-1	3530	1276	4.58924	0	0	Y10	0.0575414	0	TRUE
AGGGTCCGTACGGCAA-1	866	489	13.9723	0	0	Y10	0.0259759	0	FALSE
AGGGTCCGTCAGGCAA-1	513	365	7.9922	0	0	Y10	0.028352	0	TRUE
AGGGTCCGTGCGTTTA-1	2971	1077	7.77516	0	0	Y10	0.0632677	0	TRUE
AGGGTCCTCGCTAATG-1	1830	715	6.44809	0	0	Y10	0.0479159	0	TRUE
AGGGTGAAGATGCTGG-1	23582	3819	4.50768	0	0	Y10	0.038988	0	TRUE
AGGGTGAAGCAGCCTC-1	13466	2726	3.17838	0	0	Y10	0.0721336	0	TRUE
AGGGTGAAGGTCGTCC-1	6811	1327	3.2007	0	0	Y10	0.0244915	0	TRUE
AGGGTGAAGTCACGAG-1	7178	1685	3.41321	0	0	Y10	0.0889868	0	TRUE
AGGGTGACAACGGCCT-1	7414	1812	4.93661	0	0	Y10	0.0318352	0	TRUE
AGGGTGACACACCTGG-1	1477	688	4.73934	0	0	Y10	0.0357379	0	TRUE
AGGGTGACACTTGGCG-1	3953	1347	5.56539	0	0	Y10	0.00798895	0	TRUE
AGGGTGACATAGTCAC-1	10736	1945	0.950075	0	0	Y10	0.0697674	0	TRUE
AGGGTGACATCGCTCT-1	6353	1871	6.79994	0	0	Y10	0.0224	0	TRUE
AGGGTTTTCTTAATCC-1	4038	1499	5.42348	0	0	Y10	0.00762463	0	TRUE
AGGTAGGCACACCTGG-1	1631	773	6.56039	0	0	Y10	0.01032	0	TRUE
AGGTAGGCAGCAGGAT-1	2267	881	6.39612	0	0	Y10	0.0224	0	TRUE
AGGTAGGCAGTTAAAG-1	11800	2019	3.39831	0	0	Y10	0.0138748	0	TRUE
AGGTAGGTCATACGAC-1	1112	608	24.5504	0	0	Y10	0.037871	0	FALSE
AGGTAGGTCTCTCGCA-1	15164	2559	4.21393	0	0	Y10	0.0508885	0	TRUE
AGGTCATAGAGCCCAA-1	2242	907	7.76093	0	0	Y10	0.0138748	0	TRUE
AGGTCATAGATACTGA-1	5656	1692	16.319	0	0	Y10	0.082799	0	FALSE
AGGTCATGTGTGTGTT-1	1696	734	4.18632	0	0	Y10	0.0327687	0	TRUE
AGGTCATTCACTGTTT-1	511	132	54.9902	0	0	Y10	0.028352	0	FALSE
AGGTCATTCCGACATA-1	20703	4205	3.98976	0	0	Y10	0.0858124	0	TRUE
AGGTCATTCCGTCCTA-1	12952	2293	9.15689	0	0	Y10	0.0300455	0	TRUE
AGGTCATTCCTGGTCT-1	3193	1137	5.60601	0	0	Y10	0.0524583	0	TRUE
AGGTCATTCGCCGTGA-1	3382	1443	5.9728	0	0	Y10	0.0252242	0	TRUE
AGGTCATTCTAATTCC-1	9367	2350	5.17775	0	0	Y10	0.0401408	0	TRUE
AGGTCTAAGCAACCAG-1	6903	1929	3.49124	0	0	Y10	0.0958734	0	TRUE
AGGTCTAAGTTCGCAT-1	14155	514	0.0282586	0	0	Y10	0.0772088	0	TRUE
AGGTCTACACGACAAG-1	23645	3112	4.19962	0	0	Y10	0.0413312	0	TRUE
AGGTCTAGTAGTATAG-1	10966	2498	3.12785	0	0	Y10	0.107797	0	TRUE
AGGTCTAGTCCCGTGA-1	28239	3595	6.80973	0	0.0035412	Y10	0.0721336	0	TRUE
AGGTCTAGTCTCACGG-1	21244	3459	2.99849	0	0	Y10	0.0958734	0	TRUE
AGGTCTATCTCGGTCT-1	7221	2006	4.63925	0	0	Y10	0.0347188	0	TRUE
AGGTGTTCACCAAAGG-1	2119	822	2.73714	0	0	Y10	0.0675054	0	TRUE
AGGTGTTCAGAACTTC-1	10876	2110	3.0342	0	0	Y10	0.0327687	0	TRUE
AGGTGTTGTCGTTGGC-1	13897	2548	5.57674	0	0	Y10	0.0958734	0	TRUE
AGGTGTTTCATCACTT-1	1356	652	5.23599	0	0	Y10	0.0540881	0	TRUE
AGGTGTTTCTATCGTT-1	6667	1909	4.15479	0	0	Y10	0.0996169	0	TRUE
AGGTTACAGAAGATCT-1	1530	734	6.14379	0	0	Y10	0.038988	0	TRUE
AGGTTACAGGTCATCT-1	607	361	2.14168	0	0	Y10	0.0186428	0	TRUE
AGGTTACAGGTCCCTG-1	3520	1301	30	0	0	Y10	0.0799347	0	FALSE
AGGTTACCAACGGCTC-1	5036	1717	12.2121	0	0	Y10	0.0267472	0	FALSE
AGGTTACCAAGAGGCT-1	4508	1500	10.3815	0	0	Y10	0.509138	0	FALSE
AGGTTACGTCGTATTG-1	6205	1520	4.09347	0	0	Y10	0.0996169	0	TRUE
AGGTTACGTGACTCTA-1	5388	1532	2.67261	0	0	Y10	0.0721336	0	TRUE
AGGTTACTCCAGCTCT-1	3055	1396	11.0311	0	0	Y10	0.0186428	0	FALSE
AGGTTGTAGAATTGTG-1	536	338	9.14179	0	0	Y10	0.0721336	0	TRUE
AGGTTGTAGGCTTTCA-1	2126	1052	3.80997	0	0	Y10	0.0327687	0	TRUE
AGGTTGTCATCCGAAT-1	1745	754	5.2149	0	0	Y10	0.0327687	0	TRUE
AGGTTGTGTACTCCCT-1	14869	2247	5.59553	0	0	Y10	0.0327687	0	TRUE
AGGTTGTGTATCTTCT-1	1244	618	3.85852	0	0	Y10	0.0192332	0	TRUE
AGGTTGTGTATGGTTC-1	1052	496	21.7681	0	0	Y10	0.0217363	0	FALSE
AGGTTGTGTGGCCCAT-1	6533	1509	4.24001	0	0	Y10	0.0401408	0	TRUE
AGGTTGTGTTCTCGTC-1	2876	1058	8.10153	0	0	Y10	0.023777	0	TRUE
AGTAACCAGCGAGTCA-1	2657	774	11.2157	0	0	Y10	0.0133988	0	FALSE
AGTAACCAGGCTTAAA-1	8441	1816	2.29831	0	0	Y10	0.0186428	0	TRUE
AGTAACCGTCATCTAG-1	4985	1680	3.32999	0	0	Y10	0.0746114	0	TRUE
AGTAACCGTCCACAGC-1	2477	1025	2.34154	0	0	Y10	0.0675054	0	TRUE
AGTAACCGTTCGGGTC-1	1533	679	3.26158	0	0	Y10	0.0367882	0	TRUE
AGTACCAAGGACACTG-1	3408	1330	7.15962	0	0	Y10	0.0069151	0	TRUE
AGTACCAAGGTAACTA-1	1822	822	4.28101	0	0	Y10	0.0367882	0	TRUE
AGTACCACATCGATAC-1	1357	578	2.57922	0	0	Y10	0.00951407	0	TRUE
AGTACCAGTACACGTT-1	1916	892	8.14196	0	0	Y10	0.0413312	0	TRUE
AGTACCAGTACTGCCG-1	2320	940	6.37931	0	0	Y10	0.0300455	0	TRUE
AGTACCAGTGTTCCAA-1	3568	1304	5.18498	0	0	Y10	0.037871	0	TRUE
AGTACTGCAGACCAGA-1	2864	1063	2.12989	0	0	Y10	0.112277	0	TRUE
AGTACTGCAGGAATAT-1	2111	908	8.00568	0	0	Y10	0.0291872	0	TRUE
AGTACTGTCAGGACAG-1	2083	907	3.84061	0	0	Y10	0.0451467	0	TRUE
AGTACTGTCCTACGAA-1	2752	1024	1.67151	0	0	Y10	0.0327687	0	TRUE
AGTAGCTAGGTTGACG-1	1821	790	20.2636	0	0	Y10	0.0575414	0	FALSE
AGTAGCTAGTCACACT-1	5793	1612	3.7459	0	0	Y10	0.0327687	0	TRUE
AGTAGCTCACAGGATG-1	7590	2175	6.32411	0	0	Y10	0.0653409	0	TRUE
AGTAGCTCACAGTCAT-1	1229	604	3.09194	0	0	Y10	0.0858124	0	TRUE
AGTAGCTCATTCTGTT-1	38577	5484	5.7962	0	0	Y10	0.0772088	0	TRUE
AGTAGCTTCTACACTT-1	14707	2568	6.83348	0	0	Y10	0.0721336	0	TRUE
AGTAGTCAGACATATG-1	2758	1006	2.06672	0	0	Y10	0.037871	0	TRUE
AGTAGTCAGATGGCAC-1	1498	731	5.54072	0	0	Y10	0.0198372	0	TRUE
AGTAGTCAGCACGGAT-1	14906	2372	4.71622	0	0	Y10	0.0217363	0	TRUE
AGTAGTCAGGCTAACG-1	4038	1090	6.68648	0	0	Y10	0.0129325	0	TRUE
AGTAGTCCACGACGAA-1	2841	1172	4.47026	0	0	Y10	0.0367882	0	TRUE
AGTAGTCCATAGGTTC-1	3937	1652	2.3114	0	0	Y10	0.0653409	0	TRUE
AGTAGTCGTCGGATTT-1	3277	1233	4.6689	0	0	Y10	0.037871	0	TRUE
AGTCAACAGTCAGCCC-1	2413	901	10.0705	0	0	Y10	0.00991326	0	FALSE
AGTCAACCAGAATCGG-1	9044	1795	2.99646	0	0	Y10	0.0508885	0	TRUE
AGTCAACGTCTTGCTC-1	1538	694	4.09623	0	0	Y10	0.0593729	0	TRUE
AGTCAACGTTAGGCTT-1	22543	3599	6.21923	0	0	Y10	0.112277	0	TRUE
AGTCAACGTTGCAAGG-1	6982	1805	6.31624	0	0	Y10	0.0493754	0	TRUE
AGTCAACTCGACATCA-1	2374	1037	3.41196	0	0	Y10	0.0612801	0	TRUE
AGTCAACTCGCTATTT-1	1645	847	8.93617	0	0	Y10	0.0259759	0	TRUE
AGTCACAAGACTTCGT-1	3925	1347	7.05732	0	0	Y10	0.0593729	0	TRUE
AGTCACAAGCGAACTG-1	5283	1389	3.6343	0	0	Y10	0.0524583	0	TRUE
AGTCACAAGCTAATCC-1	3078	1353	10.5913	0	0	Y10	0.0438321	0	FALSE
AGTCACAAGGCTGGAT-1	8795	1789	4.26379	0	0	Y10	0.0593729	0	TRUE
AGTCACACACAAGTTC-1	959	457	0.104275	0	0	Y10	0.0186428	0	TRUE
AGTCACAGTAACTAAG-1	1268	646	5.36278	0	0	Y10	0.0337295	0	TRUE
AGTCACAGTTCAGCGC-1	1391	522	12.6528	0	0	Y10	0.0557811	0	FALSE
AGTCACAGTTGTCTAG-1	17592	3376	4.85448	0	0	Y10	0.0697674	0	TRUE
AGTCACATCGAGTCCG-1	5195	1575	2.6179	0	0	Y10	0.0465072	0	TRUE
AGTCACATCGTCGGGT-1	1596	685	5.45113	0	0	Y10	0.0479159	0	TRUE
AGTCATGAGCGAGGAG-1	4873	1606	3.91956	0	0.0410425	Y10	0.0252242	0	TRUE
AGTCATGAGTCTAGCT-1	1389	745	5.83153	0	0	Y10	0.0367882	0	TRUE
AGTCATGAGTGCCCGT-1	10312	2074	3.21955	0	0	Y10	0.0524583	0	TRUE
AGTCATGCACGGCGTT-1	22576	3004	5.26223	0	0	Y10	0.0479159	0	TRUE
AGTCATGGTAGAGCTG-1	1164	485	12.9725	0	0	Y10	0.01032	0	FALSE
AGTCATGGTTAACAGA-1	2174	1005	8.09568	0	0	Y10	0.0508885	0	TRUE
AGTCATGTCGAGTCTA-1	5429	1414	3.31553	0	0	Y10	0.0337295	0	TRUE
AGTCTCCAGTAACCGG-1	1970	841	2.99492	0	0	Y10	0.0493754	0	TRUE
AGTCTCCAGTAGTGCG-1	16107	3287	4.98541	0	0	Y10	0.0858124	0	TRUE
AGTCTCCCAGTTCACA-1	588	369	10.2041	0	0	Y10	0.0721336	0	FALSE
AGTCTCCCATCCCGTT-1	1651	695	3.7553	0	0	Y10	0.229022	0	TRUE
AGTCTCCGTCGAACGA-1	9436	2020	5.46842	0	0	Y10	0.0889868	0	TRUE
AGTCTCCTCAAGGTGG-1	1275	626	5.80392	0	0	Y10	0.0612801	0	TRUE
AGTCTCCTCGGTGTAT-1	10760	2478	5.5948	0	0	Y10	0.0923355	0	TRUE
AGTGACTAGGCGAACT-1	11848	2015	3.40986	0	0	Y10	0.0357379	0	TRUE
AGTGACTGTCTCACGG-1	19144	2850	2.7267	0	0	Y10	0.0612801	0	TRUE
AGTGACTGTTGCATAC-1	665	377	8.27068	0	0	Y10	0.0138748	0	TRUE
AGTGACTTCAACCGAT-1	1523	752	3.87393	0	0	Y10	0.0357379	0	TRUE
AGTGACTTCGACCAAT-1	26334	3223	9.02256	0	0	Y10	0.0508885	0	TRUE
AGTGACTTCTGCCTCA-1	1306	667	7.35069	0	0	Y10	0.0204554	0	TRUE
AGTGATCAGAAAGCGA-1	14738	2212	3.37224	0	0	Y10	0.0158805	0	TRUE
AGTGATCAGAATTGCA-1	2792	821	4.08309	0	0	Y10	0.0357379	0	TRUE
AGTGATCCAATTTCCT-1	1459	635	4.38657	0	0	Y10	0.028352	0	TRUE
AGTGATCCATCGCTAA-1	1874	755	4.85592	0	0	Y10	0.0291872	0	TRUE
AGTGATCGTACGTGAG-1	14671	2847	10.9331	0	0	Y10	0.0593729	0	FALSE
AGTGATCGTATCGCGC-1	1405	703	5.69395	0	0	Y10	0.02308	0	TRUE
AGTGATCTCATGCAGT-1	3353	1212	11.4823	0	0	Y10	0.0746114	0	FALSE
AGTGATCTCTGAGCAT-1	4575	1284	1.94536	0	0	Y10	0.170588	0	TRUE
AGTGCCGCATACCATG-1	1187	629	5.89722	0	0	Y10	0.0540881	0	TRUE
AGTGCCGGTATTCTCT-1	1974	803	2.6849	0	0	Y10	0.0612801	0	TRUE
AGTGCCGGTCTTGTCC-1	1742	873	6.71642	0	0	Y10	0.0259759	0	TRUE
AGTGTTGAGAACTCCT-1	1788	833	5.36913	0	0	Y10	0.0721336	0	TRUE
AGTGTTGCAACCGCTG-1	2065	930	5.03632	0	0	Y10	0.0357379	0	TRUE
AGTGTTGCAATCGTCA-1	24406	3164	3.4049	0	0	Y10	0.0508885	0	TRUE
AGTGTTGCATCCTCAC-1	15988	2994	5.36027	0	0	Y10	0.112277	0	TRUE
AGTGTTGGTAGCGCTC-1	508	365	9.64567	0	0	Y10	0.016409	0	TRUE
AGTGTTGGTGTTGCCG-1	2692	1057	3.19465	0	0	Y10	0.0632677	0	TRUE
AGTGTTGGTTGTAGCT-1	3328	1021	4.65745	0	0	Y10	0.190527	0	TRUE
AGTGTTGGTTTCACAG-1	8600	1976	8.53488	0	0	Y10	0.0575414	0	TRUE
AGTGTTGTCATTATCC-1	25069	3361	3.98101	0	0	Y10	0.0958734	0	TRUE
AGTGTTGTCTGCAGCG-1	6538	1946	4.94035	0	0	Y10	0.0186428	0	TRUE
AGTTAGCAGAGCTTTC-1	710	455	15.6338	0	0	Y10	0.0244915	0	FALSE
AGTTAGCAGTTCACTG-1	571	319	7.35552	0	0	Y10	0.00762463	0	TRUE
AGTTAGCCAAGAATGT-1	535	341	3.73832	0	0	Y10	0.016409	0	TRUE
AGTTAGCCACAACATC-1	1020	552	17.451	0	0	Y10	0.0129325	0	FALSE
AGTTAGCCAGCAGTCC-1	2533	963	2.28977	0	0	Y10	0.180092	0	TRUE
AGTTAGCGTAGTGGCA-1	1747	700	11.391	0	0	Y10	0.0557811	0	FALSE
AGTTAGCTCAGCACCG-1	8624	2030	4.33673	0	0	Y10	0.366699	0	TRUE
AGTTAGCTCCGAACGC-1	11735	2183	3.11035	0	0	Y10	0.0198372	0	TRUE
AGTTAGCTCCGGTTCT-1	1381	611	7.38595	0	0	Y10	0.0138748	0	TRUE
AGTTAGCTCTGTCAGA-1	2205	880	6.75737	0	0	Y10	0.023777	0	TRUE
AGTTCCCAGATGGTCG-1	904	473	6.08407	0	0	Y10	0.0493754	0	TRUE
AGTTCCCAGCGTCTGC-1	2060	664	7.62136	0	0	Y10	0.0180656	0	TRUE
AGTTCCCCACAGCCAC-1	3101	1163	3.48275	0	0	Y10	0.0493754	0	TRUE
AGTTCCCCACAGCTTA-1	1613	883	13.4532	0	0	Y10	0.011588	0	FALSE
AGTTCCCCAGTCGCTG-1	1079	551	14.0871	0	0	Y10	0.0508885	0	FALSE
AGTTCCCCATCAGTCA-1	16936	2531	2.23193	0	0	Y10	0.016409	0	TRUE
AGTTCCCTCAAACCCA-1	6551	2046	2.61029	0	0	Y10	0.0612801	0	TRUE
AGTTCCCTCACGGGAA-1	1891	769	4.17768	0	0	Y10	0.0347188	0	TRUE
AGTTCCCTCGAGCCAC-1	909	527	7.37074	0	0	Y10	0.0300455	0	TRUE
AGTTCGAAGAACCCGA-1	7480	2483	8.59626	0	0	Y10	0.0721336	0	TRUE
AGTTCGAAGACGTCGA-1	957	523	6.68757	0	0	Y10	0.0244915	0	TRUE
AGTTCGAAGAGAGCGG-1	11749	2220	9.44761	0	0	Y10	0.0675054	0	TRUE
AGTTCGAAGTAGTCTC-1	11538	2460	2.25342	0	0	Y10	0.24498	0	TRUE
AGTTCGACATAACCCA-1	10810	1923	2.76596	0	0	Y10	0.0244915	0	TRUE
AGTTCGAGTGACAGCA-1	1277	733	4.46359	0	0	Y10	0.0347188	0	TRUE
AGTTCGAGTGCTAGCC-1	3718	1253	3.14685	0	0	Y10	0.170588	0	TRUE
AGTTCGAGTTGCGTAT-1	28215	3612	6.63477	0	0	Y10	0.0451467	0	TRUE
AGTTCGATCCAGCCTT-1	5040	1563	2.36111	0	0	Y10	0.0175012	0	TRUE
AGTTCGATCGCCGTGA-1	11392	2094	3.8448	0	0	Y10	0.0252242	0	TRUE
AGTTCGATCGTCGATA-1	2137	898	6.73842	0	0	Y10	0.0413312	0	TRUE
ATACCGAAGATCCCAT-1	13748	2455	2.26942	0	0	Y10	0.0746114	0	TRUE
ATACCGAAGCATGGGT-1	4191	1687	6.34693	0	0	Y10	0.028352	0	TRUE
ATACCGAAGTAGGTTA-1	22803	3496	4.28014	0	0	Y10	0.0889868	0	TRUE
ATACCGACAAGACTGG-1	2411	1022	4.72833	0	0	Y10	0.0721336	0	TRUE
ATACCGACAAGTATCC-1	3261	1290	4.53849	0	0	Y10	0.0224	0	TRUE
ATACCGAGTAAGCGGT-1	3724	1160	3.54458	0	0	Y10	0.0575414	0	TRUE
ATACCGAGTAGAGATT-1	21617	3612	7.94282	0	0	Y10	0.0697674	0	TRUE
ATACCTTAGAGAGGTA-1	13953	2518	6.72257	0	0	Y10	0.0697674	0	TRUE
ATACCTTAGAGCGACT-1	24447	3466	5.96801	0	0	Y10	0.0721336	0	TRUE
ATACCTTAGATGTTAG-1	5131	1859	8.94562	0	0	Y10	0.027539	0	TRUE
ATACCTTCAAATGAAC-1	2969	1079	5.99528	0	0	Y10	0.0721336	0	TRUE
ATACCTTCAGATCATC-1	4901	1548	4.28484	0	0	Y10	0.0697674	0	TRUE
ATACCTTCAGCTGTCG-1	25422	2715	0.298954	0	0	Y10	0.0557811	0	TRUE
ATACCTTCATAATCGC-1	12057	2452	3.66592	0	0	Y10	0.0508885	0	TRUE
ATACCTTGTCTCAGGC-1	16946	2972	3.80621	0	0	Y10	0.202037	0	TRUE
ATACCTTGTGAGACCA-1	1052	654	22.5285	0	0	Y10	0.0210883	0	FALSE
ATACCTTGTGCATTAC-1	2139	940	8.04114	0	0	Y10	0.0557811	0	TRUE
ATACCTTGTGGCTTAT-1	2633	1064	4.78542	0	0	Y10	0.0300455	0	TRUE
ATACCTTTCATCTGTT-1	7298	2146	3.30227	0	0	Y10	0.107797	0	TRUE
ATACCTTTCATGCCCT-1	1265	711	2.13439	0	0	Y10	0.161896	0	TRUE
ATACTTCAGGAGGGTG-1	2236	871	2.45975	0	0	Y10	0.0540881	0	TRUE
ATACTTCCAGGCGTTC-1	19430	3210	3.7159	0	0	Y10	0.0799347	0	TRUE
ATACTTCCAGTCTCTC-1	7715	2222	3.65522	0	0	Y10	0.103584	0	TRUE
ATACTTCTCGACCTAA-1	1720	769	3.66279	0	0	Y10	0.0697674	0	TRUE
ATACTTCTCGCACTCT-1	22789	4144	2.68989	0	0	Y10	0.0996169	0	TRUE
ATAGACCAGGCGTCCT-1	33981	3753	6.42712	0	0	Y10	0.0401408	0	TRUE
ATAGACCAGGTACATA-1	888	463	4.72973	0	0	Y10	0.0721336	0	TRUE
ATAGACCCACGGTGCT-1	4259	1390	1.3853	0	0	Y10	0.082799	0	TRUE
ATAGACCCATCCAACA-1	2411	1093	3.40108	0	0	Y10	0.0401408	0	TRUE
ATAGACCGTCGAAACG-1	4103	395	0.268097	0	0	Y10	0.0593729	0	TRUE
ATAGACCGTGCCTACG-1	14872	2928	3.72512	0	0	Y10	0.0923355	0	TRUE
ATAGACCTCACCGGTG-1	2960	1155	9.08784	0	0	Y10	0.00798895	0	TRUE
ATAGACCTCCAAACCA-1	7932	1740	3.45436	0	0	Y10	0.016409	0	TRUE
ATAGACCTCCAACTAG-1	943	488	4.02969	0	0	Y10	0.0347188	0	TRUE
ATAGACCTCGTAGGGA-1	3165	1236	7.51975	0	0	Y10	0.0612801	0	TRUE
ATAGACCTCTCTGCCA-1	2030	849	7.0936	0	0	Y10	0.0746114	0	TRUE
ATAGAGAAGCAGTAAT-1	2286	966	4.24322	0	0	Y10	0.0413312	0	TRUE
ATAGAGACAACAGCCC-1	5161	2091	4.32087	0	0	Y10	0.307125	0	TRUE
ATAGAGACATCGAGCC-1	3470	1186	7.60807	0	0	Y10	0.0675054	0	TRUE
ATAGAGAGTGTACGCC-1	7014	1457	4.41973	0	0	Y10	0.028352	0	TRUE
ATAGGCTAGGCCCAAA-1	2230	1096	3.31839	0	0	Y10	0.0612801	0	TRUE
ATAGGCTCATCCTATT-1	3829	1504	8.17446	0	0	Y10	0.0175012	0	TRUE
ATAGGCTGTAGCACAG-1	4054	1349	3.15738	0	0	Y10	0.0557811	0	TRUE
ATAGGCTGTATACAGA-1	1167	568	4.54156	0	0	Y10	0.0413312	0	TRUE
ATAGGCTGTCGCATCG-1	1627	701	3.07314	0	0	Y10	0.0858124	0	TRUE
ATAGGCTGTGGGCTCT-1	12419	3049	6.39343	0	0	Y10	0.0438321	0	TRUE
ATAGGCTGTTACGTAC-1	8508	2096	7.82793	0	0.0117536	Y10	0.0746114	0	TRUE
ATAGGCTTCCGCCTAT-1	7204	1782	2.42921	0	0	Y10	0.0259759	0	TRUE
ATAGGCTTCGGAAACG-1	3677	1340	6.33669	0	0	Y10	0.0465072	0	TRUE
ATAGGCTTCGTTAGAC-1	13071	2078	4.85043	0	0	Y10	0.0697674	0	TRUE
ATAGGCTTCTTGCAAG-1	1752	768	1.99772	0	0	Y10	0.0413312	0	TRUE
ATATCCTAGGTAGTAT-1	3631	1291	3.88323	0	0	Y10	0.0252242	0	TRUE
ATATCCTCAACCGACC-1	2296	1155	4.57317	0	0	Y10	0.0357379	0	TRUE
ATATCCTCATGTAACC-1	2142	820	5.55556	0	0	Y10	0.0192332	0	TRUE
ATATCCTGTATGCGGA-1	941	599	14.2402	0	0	Y10	0.0318352	0	FALSE
ATATCCTGTGGAGAAA-1	1930	765	4.30052	0	0	Y10	0.0267472	0	TRUE
ATATCCTTCCGGCAGT-1	2856	1215	5.21709	0	0	Y10	0.0244915	0	TRUE
ATATCCTTCGCACGGT-1	3475	1416	3.94245	0	0	Y10	0.0204554	0	TRUE
ATCACAGAGACAGCTG-1	3058	1178	6.44212	0	0	Y10	0.0224	0	TRUE
ATCACAGAGCTTTCCC-1	2125	1006	4.37647	0	0	Y10	0.0153631	0	TRUE
ATCACAGCAGCGCTTG-1	3413	1369	3.77967	0	0	Y10	0.0675054	0	TRUE
ATCACAGCATCCTGTC-1	1627	694	6.4536	0	0	Y10	0.0111572	0	TRUE
ATCACAGGTCCTTTGC-1	4180	1562	3.85167	0	0	Y10	0.107797	0	TRUE
ATCACAGGTGTATACC-1	6719	1579	2.50037	0	0	Y10	0.0858124	0	TRUE
ATCACAGGTGTTCCAA-1	1822	740	10.0439	0	0	Y10	0.00991326	0	FALSE
ATCACAGTCAACACCA-1	3258	1291	3.74463	0	0	Y10	0.103584	0	TRUE
ATCACAGTCGCACTCT-1	1906	820	2.88562	0	0	Y10	0.0593729	0	TRUE
ATCACAGTCTTAGGAC-1	4375	1347	3.84	0	0	Y10	0.0746114	0	TRUE
ATCACGACAACTCGAT-1	6067	2304	7.64793	0	0	Y10	0.0612801	0	TRUE
ATCACGACACTTCATT-1	2273	920	4.1795	0	0	Y10	0.0413312	0	TRUE
ATCACGAGTCCCTGTT-1	9634	1910	3.03093	0	0	Y10	0.0198372	0	TRUE
ATCACGAGTTTCGGCG-1	14743	2550	7.81388	0	0	Y10	0.0697674	0	TRUE
ATCACGATCCTAGCCT-1	19828	3890	3.86322	0	0	Y10	0.0958734	0	TRUE
ATCACGATCGGCATCG-1	7203	1934	5.12287	0	0	Y10	0.0252242	0	TRUE
ATCACTTAGTTGGAGC-1	6898	2103	3.39229	0	0	Y10	0.170588	0	TRUE
ATCACTTCAGCGGTCT-1	1667	793	6.29874	0	0	Y10	0.0217363	0	TRUE
ATCACTTCAGTCAGAG-1	734	463	5.85831	0	0	Y10	0.214797	0	TRUE
ATCACTTGTACCCAGC-1	21382	3499	3.55439	0	0	Y10	0.0451467	0	TRUE
ATCACTTGTACCTATG-1	5061	1643	5.49299	0	0	Y10	0.0337295	0	TRUE
ATCACTTGTCACCTTC-1	1580	779	4.55696	0	0	Y10	0.0357379	0	TRUE
ATCACTTGTTGCGGAA-1	2513	940	3.50179	0	0	Y10	0.0653409	0	TRUE
ATCACTTTCTGAATCG-1	3372	1212	2.46145	0	0	Y10	0.0746114	0	TRUE
ATCAGGTAGGAAGTGA-1	979	491	5.31154	0	0	Y10	0.0425609	0	TRUE
ATCAGGTAGGTTGAGC-1	15388	2535	4.80244	0	0	Y10	0.0451467	0	TRUE
ATCAGGTCAAGACGGT-1	11434	2122	4.49536	0	0	Y10	0.0451467	0	TRUE
ATCAGGTTCAAACTGC-1	2228	1054	4.26391	0	0	Y10	0.0508885	0	TRUE
ATCAGGTTCCGTTGGG-1	6899	1493	5.81244	0	0	Y10	0.0267472	0	TRUE
ATCAGGTTCGTCGATA-1	1759	722	4.83229	0	0	Y10	0.0575414	0	TRUE
ATCAGGTTCTGGAGAG-1	2340	910	4.78632	0	0	Y10	0.0267472	0	TRUE
ATCATTCAGGGATCTG-1	2206	927	10.8794	0	0	Y10	0.0996169	0	FALSE
ATCATTCCACACCGAC-1	1461	786	2.73785	0	0	Y10	0.037871	0	TRUE
ATCATTCCAGCTCCTT-1	3627	1399	3.44637	0	0	Y10	0.0309278	0	TRUE
ATCATTCCATGGACAG-1	2045	880	21.2714	0	0	Y10	0.0996169	0	FALSE
ATCATTCGTCGTCTCT-1	1838	874	4.40696	0	0	Y10	0.0465072	0	TRUE
ATCATTCGTTAAACAG-1	1063	619	2.8222	0	0	Y10	0.0540881	0	TRUE
ATCATTCTCCTTATGT-1	1612	871	5.02481	0	0	Y10	0.0192332	0	TRUE
ATCATTCTCGGTAGAG-1	7264	2121	5.01101	0	0	Y10	0.038988	0	TRUE
ATCATTCTCGTCCATC-1	3213	1380	5.01089	0	0	Y10	0.0401408	0	TRUE
ATCATTCTCTCTGAGA-1	9785	2050	3.92437	0	0	Y10	0.0401408	0	TRUE
ATCATTCTCTGTCAGA-1	8128	2170	2.90354	0	0	Y10	0.0923355	0	TRUE
ATCCACCAGAGAGGTA-1	22260	2901	5.57053	0	0	Y10	0.0675054	0	TRUE
ATCCACCAGCCATATC-1	5220	1722	1.16858	0	0	Y10	0.0557811	0	TRUE
ATCCACCCAAGCGCTC-1	902	483	4.43459	0	0	Y10	0.0438321	0	TRUE
ATCCACCCACCAGGTC-1	1647	948	3.46084	0	0	Y10	0.0175012	0	TRUE
ATCCACCCACCCTGTT-1	6246	1736	3.122	0	0	Y10	0.0425609	0	TRUE
ATCCACCCACGCGCTA-1	7505	2367	2.74484	0	0	Y10	0.0493754	0	TRUE
ATCCACCCAGCACAGA-1	3051	1223	3.17929	0	0	Y10	0.0593729	0	TRUE
ATCCACCCATGAAGGC-1	2481	976	3.58726	0	0	Y10	0.0675054	0	TRUE
ATCCACCTCACAACCA-1	4303	1547	2.16128	0	0	Y10	0.082799	0	TRUE
ATCCACCTCGATACTG-1	1553	796	4.76497	0	0	Y10	0.038988	0	TRUE
ATCCATTAGAGTAACT-1	12071	2277	3.58711	0	0	Y10	0.0524583	0	TRUE
ATCCATTAGATGCTAA-1	2162	891	4.62535	0	0	Y10	0.0309278	0	TRUE
ATCCATTAGGGTAGCT-1	8072	1776	3.19623	0	0	Y10	0.0224	0	TRUE
ATCCATTCAACTGAAA-1	2727	1026	7.44408	0	0	Y10	0.0508885	0	TRUE
ATCCATTCACTAGGCC-1	7762	1957	1.37851	0	0	Y10	0.0889868	0	TRUE
ATCCATTCACTCCTGT-1	9430	2169	2.19512	0	0	Y10	0.170588	0	TRUE
ATCCATTCAGAAACCG-1	12281	2155	2.8255	0	0	Y10	0.0153631	0	TRUE
ATCCATTCAGGCATTT-1	10834	2397	3.20288	0	0	Y10	0.0923355	0	TRUE
ATCCATTCATCCAACA-1	3203	1386	4.90165	0	0	Y10	0.0413312	0	TRUE
ATCCATTGTATATGGA-1	1037	687	0.96432	0	0	Y10	0.0451467	0	TRUE
ATCCATTGTCCTGGTG-1	26404	3607	4.24178	0	0	Y10	0.0721336	0	TRUE
ATCCATTTCAAACTGC-1	3125	1185	2.784	0	0	Y10	0.0675054	0	TRUE
ATCCATTTCTCGCAGG-1	18680	3113	6.80407	0	0	Y10	0.0508885	0	TRUE
ATCCCTGAGGATATAC-1	1641	883	2.3766	0	0	Y10	0.082799	0	TRUE
ATCCCTGCACAAAGCG-1	16901	3048	3.21874	0	0	Y10	0.0858124	0	TRUE
ATCCCTGCAGGGCTTC-1	2930	1169	3.13993	0	0	Y10	0.0593729	0	TRUE
ATCCCTGCATTGCCTC-1	6753	2040	2.26566	0	0	Y10	0.0508885	0	TRUE
ATCCCTGGTAGGATAT-1	11049	2194	4.38954	0	0	Y10	0.0612801	0	TRUE
ATCCCTGGTTCCAAAC-1	2160	1054	3.98148	0	0	Y10	0.0347188	0	TRUE
ATCCCTGTCACTACTT-1	1206	597	6.21891	0	0	Y10	0.0259759	0	TRUE
ATCCCTGTCCACCTGT-1	3171	1319	7.2217	0	0	Y10	0.0158805	0	TRUE
ATCCCTGTCTTACCGC-1	6745	1722	3.12824	0	0	Y10	0.0309278	0	TRUE
ATCCGTCAGATACCAA-1	2969	1248	8.62243	0	0	Y10	0.00726674	0	TRUE
ATCCGTCAGGAAAGAC-1	1724	658	8.00464	0	0	Y10	0.0138748	0	TRUE
ATCCGTCAGGCCTAGA-1	1860	812	5.86022	0	0	Y10	0.00873757	0	TRUE
ATCCGTCAGGGCAATC-1	3585	1258	2.14784	0	0	Y10	0.0889868	0	TRUE
ATCCGTCAGTTCACTG-1	2321	1025	28.0913	0	0.0430849	Y10	0.0357379	0	FALSE
ATCCGTCCAATGCAGG-1	2187	855	1.73754	0	0	Y10	0.028352	0	TRUE
ATCCGTCCACAAAGTA-1	2289	956	4.28135	0	0	Y10	0.0401408	0	TRUE
ATCCGTCCATGCGTGC-1	1477	765	10.4942	0	0	Y10	0.0186428	0	FALSE
ATCCGTCGTCTTGAAC-1	6508	1415	2.82729	0	0	Y10	0.0367882	0	TRUE
ATCCTATAGCGACTGA-1	12808	2462	6.08994	0	0	Y10	0.0772088	0	TRUE
ATCCTATAGGATGCGT-1	1891	726	8.67266	0	0	Y10	0.00798895	0	TRUE
ATCCTATCACAAGTGG-1	539	315	12.616	0	0	Y10	0.307125	0	FALSE
ATCCTATCACTGTCCT-1	3353	1408	8.73844	0	0	Y10	0.0451467	0	TRUE
ATCCTATGTATGAAAC-1	15691	2461	2.63846	0	0	Y10	0.0524583	0	TRUE
ATCCTATGTTATAGCC-1	592	368	4.05405	0	0	Y10	0.229022	0	TRUE
ATCCTATGTTTGCCGG-1	3591	1384	8.68839	0	0	Y10	0.00726674	0	TRUE
ATCCTATTCAACACCA-1	5333	1408	2.71892	0	0	Y10	0.082799	0	TRUE
ATCCTATTCACCGGGT-1	9123	2303	10.5448	0	0	Y10	0.0697674	0	FALSE
ATCCTATTCCACAGGC-1	4314	1496	4.38108	0	0	Y10	0.082799	0	TRUE
ATCCTATTCTCAACGA-1	3214	1277	3.85812	0	0	Y10	0.0612801	0	TRUE
ATCCTATTCTGGTGCG-1	3759	1362	6.5709	0	0	Y10	0.0524583	0	TRUE
ATCCTATTCTTTGCTA-1	1991	972	4.21899	0	0	Y10	0.0357379	0	TRUE
ATCGATGCAGGTTACT-1	5355	1745	9.11298	0	0	Y10	0.0357379	0	TRUE
ATCGATGGTCAGGCAA-1	2822	1174	9.92204	0	0	Y10	0.0479159	0	TRUE
ATCGATGGTGTCCCTT-1	5362	1653	1.54793	0	0	Y10	0.0721336	0	TRUE
ATCGATGGTTGTTGAC-1	2012	934	6.41153	0	0	Y10	0.0451467	0	TRUE
ATCGATGTCCACAAGT-1	3674	1300	4.51824	0	0	Y10	0.0557811	0	TRUE
ATCGATGTCGAAATCC-1	14117	2813	7.23241	0	0	Y10	0.0721336	0	TRUE
ATCGATGTCGCCTTTG-1	2500	1077	4.28	0	0	Y10	0.0923355	0	TRUE
ATCGATGTCGTTGTAG-1	1025	540	5.36585	0	0	Y10	0.0252242	0	TRUE
ATCGATGTCTGTCCGT-1	28986	4479	4.71607	0	0	Y10	0.0675054	0	TRUE
ATCGCCTAGCCTCGTG-1	9597	1844	2.29238	0	0	Y10	0.0413312	0	TRUE
ATCGCCTAGTCCCAGC-1	1981	838	2.2211	0	0	Y10	0.0721336	0	TRUE
ATCGCCTAGTTCTACG-1	12618	2725	8.45617	0	0	Y10	0.0858124	0	TRUE
ATCGCCTCAATGTCAC-1	2785	1054	4.38061	0	0	Y10	0.0575414	0	TRUE
ATCGCCTCACATCCCT-1	1135	665	2.55507	0	0	Y10	0.0612801	0	TRUE
ATCGCCTCATTCGATG-1	1572	742	4.83461	0	0	Y10	0.0593729	0	TRUE
ATCGCCTGTATCGTGT-1	2206	882	5.30372	0	0	Y10	0.0593729	0	TRUE
ATCGCCTTCAAGCGTT-1	1748	757	8.81007	0	0	Y10	0.107797	0	TRUE
ATCGGATCAATTAGGA-1	16920	3306	4.3026	0	0	Y10	0.0347188	0	TRUE
ATCGGATCACTAGGTT-1	4509	1616	2.28432	0	0	Y10	0.0438321	0	TRUE
ATCGGATCAGCTGAAG-1	5024	1624	3.86146	0	0	Y10	0.0697674	0	TRUE
ATCGGATCATAATCCG-1	910	502	4.94505	0	0	Y10	0.0493754	0	TRUE
ATCGGATGTACGTTCA-1	5285	1483	4.78713	0	0	Y10	0.0923355	0	TRUE
ATCGGATGTTCTCAGA-1	40460	5037	3.66535	0	0	Y10	0.214797	0	TRUE
ATCGGCGAGCAATAAC-1	4963	1523	3.58654	0	0	Y10	0.405063	0	TRUE
ATCGGCGAGCGTATAA-1	1535	733	4.10423	0	0	Y10	0.0675054	0	TRUE
ATCGGCGCAATCAGCT-1	2120	917	5.23585	0	0	Y10	0.0327687	0	TRUE
ATCGGCGCACTAGAGG-1	2274	960	5.49692	0	0	Y10	0.0557811	0	TRUE
ATCGGCGCATAACCCA-1	2400	992	5.41667	0	0	Y10	0.0799347	0	TRUE
ATCGGCGCATTACTCT-1	3282	1250	6.15478	0	0	Y10	0.0996169	0	TRUE
ATCGTAGAGCCTCAGC-1	3854	925	6.69434	0	0	Y10	0.0252242	0	TRUE
ATCGTAGAGGTTACCT-1	2339	986	7.01154	0	0	Y10	0.0244915	0	TRUE
ATCGTAGAGTGCACCC-1	4589	1537	3.26869	0	0	Y10	0.0413312	0	TRUE
ATCGTAGCACTACCCT-1	10668	2727	4.5838	0	0	Y10	0.0367882	0	TRUE
ATCGTAGGTACCGGCT-1	1456	707	4.53297	0	0	Y10	0.0465072	0	TRUE
ATCGTAGGTCTCTCAC-1	7805	2177	2.88277	0	0	Y10	0.0186428	0	TRUE
ATCGTAGGTGAACGGT-1	1777	769	6.41531	0	0	Y10	0.0347188	0	TRUE
ATCGTAGTCACCTTAT-1	16065	2684	3.98382	0	0.00622471	Y10	0.0612801	0	TRUE
ATCGTAGTCTTCGTAT-1	1854	751	3.18231	0	0	Y10	0.0217363	0	TRUE
ATCGTCCAGCATATGA-1	14085	2954	3.89776	0	0	Y10	0.146563	0	TRUE
ATCGTCCCAATACAGA-1	3114	1118	3.85356	0	0	Y10	0.190527	0	TRUE
ATCGTCCCACATAACC-1	1920	940	9.27083	0	0	Y10	0.0493754	0	TRUE
ATCGTCCCACATTCGA-1	845	479	12.6627	0	0	Y10	0.0318352	0	FALSE
ATCGTCCCATCCCGTT-1	2144	875	4.2444	0	0	Y10	0.0697674	0	TRUE
ATCGTCCGTGAGATCG-1	21893	3725	4.55397	0	0	Y10	0.0721336	0	TRUE
ATCGTCCGTTCGGTAT-1	1416	742	7.83898	0	0	Y10	0.0192332	0	TRUE
ATCGTCCTCACAGAGG-1	2132	902	5.394	0	0	Y10	0.0300455	0	TRUE
ATCGTGAAGCTGAAAT-1	6634	1479	2.80374	0	0	Y10	0.0697674	0	TRUE
ATCGTGACACTAAACC-1	2555	1067	3.91389	0	0	Y10	0.0129325	0	TRUE
ATCGTGACATCTAGAC-1	5415	1676	4.48753	0	0	Y10	0.082799	0	TRUE
ATCGTGAGTAGATCGG-1	1023	473	25.9042	0	0	Y10	0.0465072	0	FALSE
ATCGTGAGTATTCTCT-1	667	397	4.49775	0	0	Y10	0.0479159	0	TRUE
ATCGTGAGTGTACATC-1	958	517	26.618	0	0	Y10	0.027539	0	FALSE
ATCGTGATCACACCGG-1	7762	2118	3.45272	0	0	Y10	0.12761	0	TRUE
ATCGTGATCACCTCAC-1	6845	1695	5.20088	0	0.0146092	Y10	0.161896	0	TRUE
ATCGTGATCATTCATC-1	3199	1265	6.34573	0	0	Y10	0.0772088	0	TRUE
ATCGTGATCTCGAACA-1	1039	579	4.13859	0	0	Y10	0.0309278	0	TRUE
ATCGTGATCTTAGGAC-1	1410	732	3.40426	0	0	Y10	0.0327687	0	TRUE
ATCTCTAAGCATGCAG-1	2625	1143	2.81905	0	0	Y10	0.0327687	0	TRUE
ATCTCTAAGCGACTGA-1	2854	1010	7.1829	0	0	Y10	0.0175012	0	TRUE
ATCTCTAAGTATAACG-1	1578	734	2.218	0	0	Y10	0.038988	0	TRUE
ATCTCTAAGTCTTCCC-1	1641	721	4.20475	0	0	Y10	0.0593729	0	TRUE
ATCTCTAGTGCCAAGA-1	2316	888	1.1658	0	0	Y10	0.0224	0	TRUE
ATCTCTAGTGTAAATG-1	16679	3282	5.98957	0	0	Y10	0.02308	0	TRUE
ATCTCTATCCCGTTGT-1	1532	640	6.98433	0	0	Y10	0.0129325	0	TRUE
ATCTCTATCGTAATGC-1	2874	937	8.00278	0	0.0347947	Y10	0.01032	0	TRUE
ATCTCTATCTGAGCAT-1	6689	1699	4.41023	0	0	Y10	0.190527	0	TRUE
ATCTCTATCTGTGCAA-1	7620	1967	3.89764	0	0	Y10	0.0772088	0	TRUE
ATCTTCAAGCAAATGT-1	7555	2293	3.58703	0	0	Y10	0.0198372	0	TRUE
ATCTTCACATTGCTTT-1	8338	2459	5.45694	0	0	Y10	0.028352	0	TRUE
ATCTTCAGTACTAGCT-1	3374	1247	3.20095	0	0	Y10	0.170588	0	TRUE
ATCTTCAGTATCCCTC-1	9216	2247	2.34375	0	0	Y10	0.12761	0	TRUE
ATCTTCAGTGAATATG-1	21204	3367	5.69232	0	0	Y10	0.0958734	0	TRUE
ATGAAAGCAACATCGT-1	1456	751	5.63187	0	0	Y10	0.0746114	0	TRUE
ATGAAAGGTCATATGC-1	3335	1417	8.51574	0	0	Y10	0.0291872	0	TRUE
ATGAAAGGTCCAGAAG-1	1410	675	8.01418	0	0	Y10	0.0858124	0	TRUE
ATGAAAGGTGCGGCTT-1	2164	877	7.02403	0	0	Y10	0.202037	0	TRUE
ATGAAAGGTGGGCTTC-1	10113	2669	3.72788	0	0	Y10	0.334513	0	TRUE
ATGAAAGGTTGGCCTG-1	11033	2264	7.48663	0	0	Y10	0.0413312	0	TRUE
ATGAAAGTCTAGCAAC-1	20890	3347	6.03159	0	0	Y10	0.117052	0	TRUE
ATGACCAAGGTCCTGC-1	1452	799	5.57851	0	0	Y10	0.0259759	0	TRUE
ATGACCACACAGCATT-1	3314	1407	1.99155	0	0	Y10	0.0996169	0	TRUE
ATGACCACACTTTATC-1	2014	959	4.31976	0	0	Y10	0.0889868	0	TRUE
ATGACCACATGGCTGC-1	27807	3936	7.77502	0	0	Y10	0.103584	0	TRUE
ATGACCAGTAACCCTA-1	8038	2256	3.14755	0	0	Y10	0.0540881	0	TRUE
ATGACCAGTACTAGCT-1	1793	832	3.73675	0	0	Y10	0.0697674	0	TRUE
ATGACCAGTTTGGAAA-1	3702	1433	3.4846	0	0	Y10	0.00951407	0	TRUE
ATGACCATCCTTGAAG-1	4182	1376	5.35629	0	0	Y10	0.0493754	0	TRUE
ATGACCATCGTTCTAT-1	30198	4363	3.59958	0	0	Y10	0.0772088	0	TRUE
ATGACCATCTCCTGTG-1	24014	3437	4.86383	0	0	Y10	0.0524583	0	TRUE
ATGAGGGCAATTGCCA-1	2580	1027	4.57364	0	0	Y10	0.0772088	0	TRUE
ATGAGGGGTCCCACGA-1	1875	821	5.22667	0	0	Y10	0.0799347	0	TRUE
ATGAGGGGTGTGACCC-1	2614	987	8.76052	0	0	Y10	0.027539	0	TRUE
ATGAGGGTCCACGGAC-1	17055	2599	5.21841	0	0	Y10	0.0479159	0	TRUE
ATGAGGGTCCGTTGAA-1	2342	915	1.45175	0	0	Y10	0.0697674	0	TRUE
ATGAGTCAGATGCAGC-1	2821	1045	3.86388	0	0	Y10	0.0451467	0	TRUE
ATGAGTCTCAAGTAAG-1	1743	739	8.95009	0	0	Y10	0.0267472	0	TRUE
ATGAGTCTCCTCGATC-1	1869	822	3.10326	0	0	Y10	0.0465072	0	TRUE
ATGATCGAGAGCTTTC-1	788	475	16.3706	0	0	Y10	0.0425609	0	FALSE
ATGATCGAGTTCACTG-1	965	436	8.18653	0	0	Y10	0.01032	0	TRUE
ATGATCGGTCATCGGC-1	15034	2641	6.89105	0	0	Y10	0.0540881	0	TRUE
ATGATCGTCCTGTAAG-1	2665	984	5.21576	0	0	Y10	0.00912224	0	TRUE
ATGATCGTCGGAATGG-1	8755	1582	3.40377	0	0	Y10	0.0204554	0	TRUE
ATGCATGCACTATCGA-1	2259	892	5.04648	0	0	Y10	0.0291872	0	TRUE
ATGCATGCATGAATCC-1	1298	724	12.2496	0	0	Y10	0.016409	0	FALSE
ATGCATGCATGACTCA-1	3145	1176	5.88235	0	0	Y10	0.0158805	0	TRUE
ATGCATGGTGTCCATA-1	1848	868	8.33333	0	0	Y10	0.0347188	0	TRUE
ATGCATGTCATATGGC-1	1979	945	8.08489	0	0	Y10	0.0367882	0	TRUE
ATGCCTCAGAAGTATC-1	2197	840	2.41238	0	0	Y10	0.0438321	0	TRUE
ATGCCTCCATGACTGT-1	1985	965	0.201511	0	0	Y10	0.0721336	0	TRUE
ATGCCTCTCAGTGATC-1	2255	897	2.35033	0	0	Y10	0.0401408	0	TRUE
ATGCCTCTCGGCTGAC-1	5472	1534	2.33918	0	0	Y10	0.0479159	0	TRUE
ATGCCTCTCTCGACCT-1	2375	1041	0.631579	0	0	Y10	0.0557811	0	TRUE
ATGCGATAGGAATTAC-1	1867	844	3.58864	0	0	Y10	0.038988	0	TRUE
ATGCGATAGTATGGCG-1	1558	250	78.4339	0	0	Y10	0.0224	0	FALSE
ATGCGATGTTGTCTAG-1	2508	782	0.119617	0	0	Y10	0.0540881	0	TRUE
ATGCGATTCCGTCACT-1	1520	667	10.0658	0	0	Y10	0.24498	0	FALSE
ATGCGATTCTCGAACA-1	2729	1080	29.0949	0	0	Y10	0.0493754	0	FALSE
ATGGAGGAGCTACGTT-1	3600	1295	5.77778	0	0	Y10	0.0438321	0	TRUE
ATGGAGGCAAGGTCGA-1	1392	641	3.16092	0	0	Y10	0.0291872	0	TRUE
ATGGAGGCACTACACA-1	2163	927	6.01017	0	0	Y10	0.0192332	0	TRUE
ATGGAGGGTAGTGTGG-1	6283	1905	6.11173	0	0	Y10	0.028352	0	TRUE
ATGGAGGGTCACGACC-1	15624	2793	4.30748	0	0	Y10	0.146563	0	TRUE
ATGGAGGGTCACGCTG-1	5548	1600	6.20043	0	0	Y10	0.0438321	0	TRUE
ATGGAGGGTGACTCGC-1	10180	1995	4.80354	0	0	Y10	0.0632677	0	TRUE
ATGGAGGTCATTTCCA-1	778	467	4.62725	0	0	Y10	0.0923355	0	TRUE
ATGGATCCAACCGTAT-1	1107	583	7.04607	0	0	Y10	0.0479159	0	TRUE
ATGGATCCACACCGCA-1	9413	2261	1.73165	0	0	Y10	0.0451467	0	TRUE
ATGGATCCACGTGAGA-1	652	389	22.546	0	0	Y10	0.0169492	0	FALSE
ATGGATCCAGGGTTGA-1	1791	759	4.57845	0	0	Y10	0.0347188	0	TRUE
ATGGATCGTATGGAAT-1	4499	1375	4.17871	0	0	Y10	0.0143606	0	TRUE
ATGGATCGTTGCGTAT-1	1932	921	12.9917	0	0	Y10	0.00873757	0	FALSE
ATGGGAGAGCCTGAGA-1	4214	1374	9.46844	0	0	Y10	0.0413312	0	TRUE
ATGGGAGCAGACCATT-1	2934	1186	4.90798	0	0	Y10	0.0367882	0	TRUE
ATGGGAGGTCCTGGGT-1	2496	1021	4.64744	0	0	Y10	0.0401408	0	TRUE
ATGGGAGGTTTCTATC-1	1684	846	3.50356	0	0	Y10	0.0357379	0	TRUE
ATGGGAGTCTAGATCG-1	5816	1884	7.01513	0	0	Y10	0.0192332	0	TRUE
ATGGGTTAGGCCATAG-1	10465	2706	4.27138	0	0	Y10	0.263008	0	TRUE
ATGGGTTCAAGACGGT-1	979	109	1.1236	0	0	Y10	0.0675054	0	FALSE
ATGGGTTCACTTGTCC-1	2039	953	2.55027	0	0	Y10	0.334513	0	TRUE
ATGGGTTGTCCAGTTA-1	19919	2962	6.28044	0	0	Y10	0.0479159	0	TRUE
ATGGGTTGTCGGCCTA-1	655	51	90.9924	0	0	Y10	0.0224	0	FALSE
ATGGGTTGTGCCCTTT-1	594	387	6.22896	0	0	Y10	0.082799	0	TRUE
ATGGGTTGTTGAAGTA-1	5909	1888	3.92621	0	0	Y10	0.0244915	0	TRUE
ATGGGTTTCGCACGGT-1	6482	2006	3.62542	0	0	Y10	0.24498	0	TRUE
ATGGGTTTCGCATTAG-1	13865	2649	3.24558	0	0	Y10	0.0858124	0	TRUE
ATGGGTTTCGTTGTTT-1	4244	1455	6.3148	0	0	Y10	0.082799	0	TRUE
ATGGTTGAGACTAGAT-1	9063	2040	2.29505	0	0	Y10	0.107797	0	TRUE
ATGGTTGAGTTGAAGT-1	8777	1897	4.89917	0	0	Y10	0.112277	0	TRUE
ATGGTTGCAGACACCC-1	13082	2420	5.51903	0	0	Y10	0.0524583	0	TRUE
ATGGTTGGTACAAGCG-1	2099	844	4.71653	0	0	Y10	0.037871	0	TRUE
ATGGTTGGTGGGAGAG-1	3965	1189	4.59016	0	0	Y10	0.0465072	0	TRUE
ATGGTTGTCATGCAGT-1	1447	782	4.49205	0	0	Y10	0.0493754	0	TRUE
ATGGTTGTCCGCGGAT-1	14777	2770	4.73709	0	0	Y10	0.0575414	0	TRUE
ATGGTTGTCGGTCGGT-1	6513	1884	8.64425	0	0	Y10	0.0357379	0	TRUE
ATGTCCCAGCTGCCTG-1	2575	1006	7.72816	0	0	Y10	0.0593729	0	TRUE
ATGTCCCAGGAAAGAC-1	1687	728	4.56432	0	0	Y10	0.0401408	0	TRUE
ATGTCCCAGGTTCATC-1	2207	910	2.08428	0	0	Y10	0.02308	0	TRUE
ATGTCCCCACGGTGCT-1	717	411	7.53138	0	0	Y10	0.0653409	0	TRUE
ATGTCCCCAGACCAGA-1	1454	664	5.63961	0	0	Y10	0.0799347	0	TRUE
ATGTCCCGTATACCCA-1	10430	1952	3.45158	0	0	Y10	0.0653409	0	TRUE
ATGTCCCGTGCAATGG-1	25710	4031	5.08751	0	0	Y10	0.103584	0	TRUE
ATGTCCCGTTGGGTAG-1	1768	700	41.4593	0	0	Y10	0.0347188	0	FALSE
ATGTCCCTCCGGTTCT-1	39806	5486	4.92137	0	0	Y10	0.12761	0	TRUE
ATGTCCCTCGTCTCAC-1	1765	747	3.28612	0	0	Y10	0.028352	0	TRUE
ATGTCCCTCTTGAACG-1	1594	735	5.26976	0	0	Y10	0.037871	0	TRUE
ATGTCTTAGGTAACTA-1	11519	2809	1.07648	0	0	Y10	0.107797	0	TRUE
ATGTCTTAGTAGCTCT-1	1860	805	5.10753	0	0	Y10	0.0347188	0	TRUE
ATGTCTTCAAGGCTTT-1	1542	643	7.19844	0	0	Y10	0.00726674	0	TRUE
ATGTCTTCATAAGCAA-1	786	480	4.07125	0	0	Y10	0.0413312	0	TRUE
ATGTCTTGTTCCGCAG-1	1551	738	4.96454	0	0	Y10	0.0217363	0	TRUE
ATGTCTTTCAGAATAG-1	1025	520	4.68293	0	0	Y10	0.0479159	0	TRUE
ATTACCTAGAGGTCGT-1	3361	1134	5.8316	0	0	Y10	0.0799347	0	TRUE
ATTACCTCAAAGCACG-1	5449	1951	6.97376	0	0	Y10	0.0438321	0	TRUE
ATTACCTCATACATCG-1	1902	869	3.89064	0	0	Y10	0.037871	0	TRUE
ATTACCTTCAACCCGG-1	2019	920	1.73353	0	0	Y10	0.0438321	0	TRUE
ATTACCTTCGAACCAT-1	1550	735	7.74194	0	0	Y10	0.0169492	0	TRUE
ATTACCTTCGCCGAGT-1	1942	961	2.36869	0	0	Y10	0.153915	0	TRUE
ATTACCTTCGGTAGGA-1	25319	3891	2.74892	0	0	Y10	0.0632677	0	TRUE
ATTACTCCAAGAATAC-1	8921	1855	4.18115	0	0	Y10	0.0327687	0	TRUE
ATTACTCCACTATGTG-1	6101	1811	5.42534	0	0	Y10	0.0175012	0	TRUE
ATTACTCCAGCAAGAC-1	1311	684	1.06789	0	0	Y10	0.082799	0	TRUE
ATTACTCGTTTACTGG-1	534	374	3.55805	0	0	Y10	0.0120273	0	TRUE
ATTACTCTCCTGCCAT-1	2374	979	2.48526	0	0	Y10	0.0858124	0	TRUE
ATTACTCTCGCTAATG-1	2811	1208	13.4116	0	0	Y10	0.0675054	0	FALSE
ATTATCCAGATACATG-1	13234	2391	3.36255	0	0	Y10	0.082799	0	TRUE
ATTATCCGTAGCCAGA-1	2395	879	6.17954	0	0	Y10	0.0224	0	TRUE
ATTATCCTCCACCTGT-1	1478	812	10.8254	0	0	Y10	0.027539	0	FALSE
ATTCACTAGAGGGTAA-1	2782	1029	3.52265	0	0	Y10	0.082799	0	TRUE
ATTCACTAGCGACTGA-1	17772	2719	7.07855	0	0	Y10	0.0540881	0	TRUE
ATTCACTAGGTAGCCA-1	3468	1444	8.56401	0	0	Y10	0.011588	0	TRUE
ATTCACTCACGCTATA-1	3279	1115	13.0528	0	0	Y10	0.0493754	0	FALSE
ATTCACTCAGGGCTTC-1	1439	590	6.46282	0	0	Y10	0.0133988	0	TRUE
ATTCACTGTCTCGGGT-1	1733	717	3.86613	0	0	Y10	0.0493754	0	TRUE
ATTCACTGTGAACTAA-1	1063	603	5.36218	0	0	Y10	0.0267472	0	TRUE
ATTCACTTCAAACCCA-1	27606	4641	2.73854	0	0	Y10	0.0357379	0	TRUE
ATTCACTTCCCGAACG-1	2477	893	2.18006	0	0	Y10	0.0524583	0	TRUE
ATTCACTTCGAGAAGC-1	1316	551	6.91489	0	0	Y10	0.103584	0	TRUE
ATTCAGGAGTAAACGT-1	1315	635	6.31179	0	0	Y10	0.0451467	0	TRUE
ATTCAGGAGTGTAGTA-1	1631	686	5.51809	0	0	Y10	0.0612801	0	TRUE
ATTCAGGAGTTAGTAG-1	5654	1720	7.79979	0	0	Y10	0.0438321	0	TRUE
ATTCAGGGTTTACCTT-1	1955	887	4.80818	0	0	Y10	0.0508885	0	TRUE
ATTCATCAGAGCAACC-1	4285	1453	4.87748	0	0	Y10	0.0357379	0	TRUE
ATTCATCCAAACACCT-1	16745	3075	3.5533	0	0	Y10	0.0858124	0	TRUE
ATTCATCCACTAGAGG-1	1120	523	5.26786	0	0	Y10	0.0327687	0	TRUE
ATTCATCCAGAGCTAG-1	12859	2425	8.89649	0	0	Y10	0.082799	0	TRUE
ATTCATCCAGGTCAAG-1	1091	599	5.86618	0	0	Y10	0.0675054	0	TRUE
ATTCATCCAGTGGTGA-1	1223	575	6.37776	0	0	Y10	0.0540881	0	TRUE
ATTCATCGTCTTCTAT-1	12257	2455	7.59566	0	0	Y10	0.0493754	0	TRUE
ATTCATCTCCTACTGC-1	2904	1265	2.47934	0	0	Y10	0.0153631	0	TRUE
ATTCATCTCGAAGTGG-1	2030	950	7.43842	0	0	Y10	0.0479159	0	TRUE
ATTCATCTCGTGACTA-1	8582	2143	3.64717	0	0	Y10	0.0858124	0	TRUE
ATTCATCTCTGCATAG-1	2933	879	8.01227	0	0	Y10	0.027539	0	TRUE
ATTCCATAGGATTTAG-1	16725	2797	7.9701	0	0	Y10	0.0575414	0	TRUE
ATTCCATAGTGCCCGT-1	2415	1015	4.84472	0	0	Y10	0.0267472	0	TRUE
ATTCCATCAAACTGCT-1	8304	1947	2.3001	0	0	Y10	0.082799	0	TRUE
ATTCCATCACAAATCC-1	6445	2169	4.62374	0	0	Y10	0.0425609	0	TRUE
ATTCCATCACAATGTC-1	12588	2332	4.54401	0	0	Y10	0.0799347	0	TRUE
ATTCCATCATGCACTA-1	9250	2216	2.78919	0	0	Y10	0.0772088	0	TRUE
ATTCCATCATGGCGCT-1	4001	1407	8.19795	0	0	Y10	0.0493754	0	TRUE
ATTCCATGTGAACTAA-1	628	365	19.7452	0	0	Y10	0.00589612	0	FALSE
ATTCCATGTTCCCAAA-1	49528	4875	5.36868	0	0	Y10	0.0923355	0	TRUE
ATTCCATTCAACCTCC-1	1202	692	2.82862	0	0	Y10	0.190527	0	TRUE
ATTCCATTCAAGGTGG-1	12375	2597	3.35354	0	0	Y10	0.0593729	0	TRUE
ATTCCATTCCTACGAA-1	5677	1887	3.13546	0	0	Y10	0.0252242	0	TRUE
ATTCCCGAGCTGGTGA-1	4477	1454	5.67344	0	0.0446728	Y10	0.082799	0	TRUE
ATTCCCGAGTGATAAC-1	1645	845	4.3769	0	0	Y10	0.0493754	0	TRUE
ATTCCCGCAAATGAGT-1	5245	1544	1.75405	0	0	Y10	0.0540881	0	TRUE
ATTCCCGCAACGCCCA-1	2175	1020	2.3908	0	0	Y10	0.0772088	0	TRUE
ATTCCCGCAATTCTCT-1	3019	1102	4.80291	0	0	Y10	0.023777	0	TRUE
ATTCCCGCACAACGAG-1	9594	2092	4.15885	0	0	Y10	0.103584	0	TRUE
ATTCCCGGTCTTCTAT-1	5984	1627	3.96056	0	0	Y10	0.0401408	0	TRUE
ATTCCCGTCAGCGCAC-1	2254	950	5.94499	0	0	Y10	0.0721336	0	TRUE
ATTCCCGTCGGTTAGT-1	9735	1979	3.698	0	0	Y10	0.0557811	0	TRUE
ATTCCTAAGAGTCTTC-1	1625	785	4.8	0	0	Y10	0.0357379	0	TRUE
ATTCCTAAGCTGACTT-1	10631	2984	5.80378	0	0	Y10	0.0337295	0	TRUE
ATTCCTAAGCTTTCTT-1	1368	621	4.31287	0	0	Y10	0.0557811	0	TRUE
ATTCCTAAGTAACGTA-1	1315	707	11.7871	0	0	Y10	0.0721336	0	FALSE
ATTCCTACAAATGCGG-1	2004	836	4.19162	0	0	Y10	0.0612801	0	TRUE
ATTCCTACAATACCCA-1	1525	709	4.78689	0	0	Y10	0.0133988	0	TRUE
ATTCCTACACAGCCAC-1	2130	964	1.87793	0	0	Y10	0.0889868	0	TRUE
ATTCCTAGTGCGTTTA-1	4996	1423	11.0889	0	0	Y10	0.0632677	0	FALSE
ATTCCTAGTTCTCTCG-1	2137	902	4.86664	0	0	Y10	0.0653409	0	TRUE
ATTCCTATCATGCCGG-1	6294	1914	3.7496	0	0	Y10	0.122152	0	TRUE
ATTCCTATCCTGGTCT-1	1279	696	5.16028	0	0	Y10	0.0327687	0	TRUE
ATTCCTATCCTTATGT-1	2253	977	4.88238	0	0	Y10	0.0169492	0	TRUE
ATTCGTTAGGTTCCGC-1	4090	1299	4.03423	0	0	Y10	0.112277	0	TRUE
ATTCGTTCAGAGGAAA-1	8466	1815	1.02764	0	0	Y10	0.133467	0	TRUE
ATTCGTTCAGGTCCGT-1	2354	905	2.71878	0	0	Y10	0.0493754	0	TRUE
ATTCGTTGTCCTACAA-1	2555	1104	4.22701	0	0	Y10	0.0210883	0	TRUE
ATTCGTTGTCTGTGAT-1	4521	1360	7.78589	0	0	Y10	0.0309278	0	TRUE
ATTCGTTGTTCAGGTT-1	2185	953	8.87872	0	0	Y10	0.0508885	0	TRUE
ATTCGTTTCCAAGAGG-1	3460	1441	6.99422	0	0	Y10	0.0557811	0	TRUE
ATTCTACAGTTGTCGT-1	2132	933	5.01876	0	0	Y10	0.0799347	0	TRUE
ATTCTACCAACTGCCG-1	2797	1238	4.21881	0	0	Y10	0.0111572	0	TRUE
ATTCTACGTCGAACGA-1	4086	1419	3.81791	0	0	Y10	0.451575	0	TRUE
ATTCTACGTGGTATGG-1	8412	2282	9.78364	0	0	Y10	0.0772088	0	TRUE
ATTCTACGTTAGAGAT-1	1691	707	14.9024	0	0	Y10	0.0524583	0	FALSE
ATTCTACGTTGGGTAG-1	726	472	7.98898	0	0	Y10	0.023777	0	TRUE
ATTCTACTCATTCCTA-1	5201	1799	3.63392	0	0	Y10	0.0721336	0	TRUE
ATTCTACTCGCCTATC-1	1907	994	4.82433	0	0	Y10	0.0327687	0	TRUE
ATTCTACTCTGCATAG-1	678	382	13.1268	0	0	Y10	0.0217363	0	FALSE
ATTCTTGAGCCATTCA-1	2181	975	4.03485	0	0	Y10	0.0612801	0	TRUE
ATTCTTGAGCGAATGC-1	14634	2445	5.27539	0	0	Y10	0.0508885	0	TRUE
ATTCTTGAGGTAGATT-1	1437	733	4.5929	0	0	Y10	0.028352	0	TRUE
ATTCTTGCAAGTATCC-1	1903	917	6.62112	0	0	Y10	0.0493754	0	TRUE
ATTCTTGCAGACTGCC-1	2117	945	4.62919	0	0	Y10	0.0575414	0	TRUE
ATTCTTGGTATATGGA-1	1433	707	5.37334	0	0	Y10	0.082799	0	TRUE
ATTCTTGGTCACAGAG-1	4204	1341	5.37583	0	0	Y10	0.0479159	0	TRUE
ATTCTTGGTCCATAGT-1	5257	1712	5.70668	0	0	Y10	0.0175012	0	TRUE
ATTCTTGGTGCCTAAT-1	2475	1065	3.71717	0	0	Y10	0.0337295	0	TRUE
ATTCTTGTCAACCTCC-1	18727	3630	3.6151	0	0	Y10	0.229022	0	TRUE
ATTCTTGTCAGATGCT-1	1104	634	9.14855	0	0	Y10	0.0129325	0	TRUE
ATTCTTGTCTCTCGCA-1	73894	3191	0.798441	0	0	Y10	0.0923355	0	TRUE
ATTCTTGTCTGTGCTC-1	1328	498	53.6145	0	0	Y10	0.0169492	0	FALSE
ATTGGGTAGAGAGCAA-1	15206	2641	7.96396	0	0	Y10	0.12761	0	TRUE
ATTGGGTAGATCCAAA-1	2017	822	5.75112	0	0	Y10	0.0169492	0	TRUE
ATTGGGTAGTATCCTG-1	12830	2914	3.63211	0	0	Y10	0.139767	0	TRUE
ATTGGGTAGTGTAGTA-1	2204	842	9.70962	0	0	Y10	0.0465072	0	TRUE
ATTGGGTCAAGAGGCT-1	12732	3038	4.46905	0	0	Y10	0.037871	0	TRUE
ATTGGGTCAGAGTAAT-1	2350	793	11.1915	0	0	Y10	0.0153631	0	FALSE
ATTGGGTCAGTGGCTC-1	2715	1173	10.4972	0	0	Y10	0.0401408	0	FALSE
ATTGTTCAGACAGCGT-1	2389	903	6.06949	0	0	Y10	0.0217363	0	TRUE
ATTGTTCAGCAACAGC-1	2708	1080	4.91137	0	0	Y10	0.0217363	0	TRUE
ATTGTTCAGCCGGAAT-1	1944	803	4.73251	0	0	Y10	0.027539	0	TRUE
ATTGTTCAGTAGCAAT-1	1817	741	2.36654	0	0	Y10	0.0413312	0	TRUE
ATTGTTCAGTTACGGG-1	12920	3075	4.94582	0	0	Y10	0.0217363	0	TRUE
ATTGTTCCAACACAAA-1	5764	1914	3.60861	0	0	Y10	0.0675054	0	TRUE
ATTGTTCGTTCGTACA-1	19501	3103	5.89201	0	0	Y10	0.0451467	0	TRUE
ATTGTTCTCACGGGCT-1	9615	2053	2.4025	0	0	Y10	0.0575414	0	TRUE
ATTTACCAGAAACTCA-1	1165	660	8.24034	0	0	Y10	0.0493754	0	TRUE
ATTTACCAGATTAGTG-1	2895	1077	3.28152	0	0	Y10	0.0540881	0	TRUE
ATTTACCAGCGTGAAC-1	21956	3310	5.09656	0	0.00455456	Y10	0.0438321	0	TRUE
ATTTACCCAGACAATA-1	5107	2093	4.9344	0	0	Y10	0.0244915	0	TRUE
ATTTACCGTAGCTGTT-1	1692	889	5.55556	0	0	Y10	0.028352	0	TRUE
ATTTACCGTCGTCTCT-1	641	393	6.70827	0	0	Y10	0.229022	0	TRUE
ATTTACCGTTTGCCGG-1	2692	1167	3.82615	0	0	Y10	0.0465072	0	TRUE
ATTTACCTCCAAATGC-1	3162	1274	2.68817	0	0	Y10	0.0858124	0	TRUE
ATTTACCTCCTGCCAT-1	4076	1549	4.53876	0	0	Y10	0.0318352	0	TRUE
ATTTACCTCGTGACTA-1	3986	1190	4.1144	0	0	Y10	0.0357379	0	TRUE
ATTTCACAGTTCATGC-1	3654	1266	6.32184	0	0.0547345	Y10	0.00726674	0	TRUE
ATTTCACCACTACCGG-1	996	564	6.82731	0	0	Y10	0.0267472	0	TRUE
ATTTCACGTCTCCTGT-1	5129	1622	4.36732	0	0	Y10	0.117052	0	TRUE
ATTTCACGTCTGTCCT-1	2352	906	3.95408	0	0	Y10	0.0697674	0	TRUE
ATTTCACGTTGTGGCC-1	1426	677	8.97616	0	0	Y10	0.0300455	0	TRUE
ATTTCACTCTACGGTA-1	3952	1549	6.83198	0	0	Y10	0.0612801	0	TRUE
ATTTCTGAGAGCAGTC-1	5409	1607	6.3228	0	0	Y10	0.082799	0	TRUE
ATTTCTGAGCCATTCA-1	3228	1411	5.26642	0	0	Y10	0.139767	0	TRUE
ATTTCTGCAACCGCCA-1	12833	2809	9.21842	0	0	Y10	0.0958734	0	TRUE
ATTTCTGCAATTGAGA-1	16579	2484	6.03776	0	0	Y10	0.0557811	0	TRUE
ATTTCTGGTATACGGG-1	952	492	17.437	0	0	Y10	0.0347188	0	FALSE
ATTTCTGTCTCAATCT-1	7107	1929	1.56184	0	0	Y10	0.0697674	0	TRUE
CAAAGAAAGTGGACTG-1	8597	2352	7.23508	0	0	Y10	0.451575	0	TRUE
CAAAGAACACGTCGGT-1	6395	1627	2.9398	0	0	Y10	0.082799	0	TRUE
CAAAGAAGTCCAGTTA-1	17547	2806	6.7248	0	0	Y10	0.0540881	0	TRUE
CAAAGAAGTGAGTTGG-1	16322	2634	7.45619	0	0	Y10	0.0593729	0	TRUE
CAACAACAGCACACCC-1	10153	2687	3.11238	0	0	Y10	0.0451467	0	TRUE
CAACAACAGTTCATGC-1	30708	4195	5.30806	0	0	Y10	0.0996169	0	TRUE
CAACAACCACTGCTTC-1	3124	1200	5.37772	0	0	Y10	0.0508885	0	TRUE
CAACAACCAGGATCTT-1	21695	3052	7.54552	0	0	Y10	0.0540881	0	TRUE
CAACAACCATGCAGGA-1	2802	1073	4.31834	0	0	Y10	0.0653409	0	TRUE
CAACAACGTAAGGTCG-1	46348	4626	6.94744	0	0	Y10	0.103584	0	TRUE
CAACAACGTCAAAGTA-1	1316	601	7.44681	0	0	Y10	0.0107346	0	TRUE
CAACAACTCAAGGAGC-1	2145	998	3.9627	0	0	Y10	0.0923355	0	TRUE
CAACAACTCAGCTCTC-1	502	298	15.7371	0	0	Y10	0.0425609	0	FALSE
CAACAGTAGTATAGAC-1	2161	906	3.74826	0	0	Y10	0.0357379	0	TRUE
CAACAGTAGTATGGCG-1	3578	1528	7.96534	0	0	Y10	0.0889868	0	TRUE
CAACAGTCAAGCCATT-1	3836	1348	1.01668	0	0	Y10	0.0772088	0	TRUE
CAACAGTCACACCGAC-1	543	336	0.184162	0	0	Y10	0.0327687	0	TRUE
CAACAGTCACTGATTG-1	11153	2331	12.0685	0	0	Y10	0.0612801	0	FALSE
CAACAGTCAGTTCTAG-1	1389	700	4.03168	0	0	Y10	0.0653409	0	TRUE
CAACAGTTCAGGTGTT-1	14934	2711	2.55792	0	0	Y10	0.0772088	0	TRUE
CAACAGTTCGTCTCAC-1	2610	1114	18.4291	0	0	Y10	0.0653409	0	FALSE
CAACCAAAGATCCCAT-1	11705	2775	5.03204	0	0	Y10	0.0309278	0	TRUE
CAACCAACAACCTAAC-1	787	484	1.52478	0	0	Y10	0.0337295	0	TRUE
CAACCAACACATTACG-1	2013	851	2.83159	0	0	Y10	0.0465072	0	TRUE
CAACCAACACGTCGGT-1	661	407	11.4977	0	0	Y10	0.0217363	0	FALSE
CAACCAACAGTAACCT-1	4984	1696	3.85233	0	0	Y10	0.0721336	0	TRUE
CAACCAACAGTTGAAA-1	4997	1707	6.22373	0	0	Y10	0.0309278	0	TRUE
CAACCAAGTAACAGGC-1	1952	690	3.73975	0	0	Y10	0.0133988	0	TRUE
CAACCAAGTATCAGGG-1	1811	644	6.68139	0	0	Y10	0.0138748	0	TRUE
CAACCAAGTGAACGGT-1	31917	3708	8.29652	0	0.00313313	Y10	0.0465072	0	TRUE
CAACCAAGTGTTTCTT-1	1970	782	1.72589	0	0	Y10	0.0799347	0	TRUE
CAACCAATCGTAGCTA-1	8245	2004	5.25167	0	0	Y10	0.0675054	0	TRUE
CAACCTCCAAAGGGCT-1	6383	1874	5.42065	0	0	Y10	0.366699	0	TRUE
CAACCTCCATATGAAG-1	11995	2071	3.88495	0	0	Y10	0.037871	0	TRUE
CAACCTCGTGGAGAAA-1	2119	894	3.49221	0	0	Y10	0.0465072	0	TRUE
CAACGATAGACGGATC-1	1056	559	7.85985	0	0	Y10	0.038988	0	TRUE
CAACGATAGAGAGTTT-1	6014	1616	2.4443	0	0	Y10	0.0746114	0	TRUE
CAACGATAGCAGCGAT-1	1167	602	4.02742	0	0	Y10	0.0425609	0	TRUE
CAACGATCAAATACGA-1	5671	2001	3.26221	0	0	Y10	0.0327687	0	TRUE
CAACGATCAACCGCCA-1	1501	812	6.66223	0	0	Y10	0.0259759	0	TRUE
CAACGATCAGATACTC-1	8057	2174	3.38836	0	0	Y10	0.107797	0	TRUE
CAACGATCATTGAGCT-1	6491	1827	4.82206	0	0	Y10	0.0858124	0	TRUE
CAACGATGTGGTCCCA-1	16025	2686	4.77379	0	0	Y10	0.0524583	0	TRUE
CAACGATGTTATTCTC-1	2685	1211	5.69832	0	0	Y10	0.0291872	0	TRUE
CAACGATTCCCTCTCC-1	2029	854	1.82356	0	0	Y10	0.0465072	0	TRUE
CAACGATTCGAACGCC-1	39663	5163	2.7305	0	0	Y10	0.0210883	0	TRUE
CAACGATTCGTAATGC-1	7295	2129	3.55038	0	0	Y10	0.107797	0	TRUE
CAACGATTCTATACTC-1	557	314	21.1849	0	0	Y10	0.0593729	0	FALSE
CAACGATTCTCTATGT-1	15807	2767	5.26349	0	0.00632631	Y10	0.12761	0	TRUE
CAACGGCAGAAATTCG-1	9166	1852	3.17478	0	0	Y10	0.0204554	0	TRUE
CAACGGCAGACGCAGT-1	2483	995	4.75232	0	0	Y10	0.0267472	0	TRUE
CAACGGCAGATGCTTC-1	8500	1538	2.81176	0	0	Y10	0.016409	0	TRUE
CAACGGCAGCATTGAA-1	22966	3392	4.59375	0	0	Y10	0.0612801	0	TRUE
CAACGGCCACACACTA-1	2036	1101	2.06287	0	0	Y10	0.0401408	0	TRUE
CAACGGCCACTACAGT-1	13017	3084	4.35584	0	0	Y10	0.02308	0	TRUE
CAACGGCCAGCCGTCA-1	1907	945	4.77189	0	0	Y10	0.0508885	0	TRUE
CAACGGCCAGGTCAGA-1	1637	811	13.5614	0	0	Y10	0.0438321	0	FALSE
CAACGGCCATCCGTGG-1	5258	1727	5.62952	0	0	Y10	0.139767	0	TRUE
CAACGGCGTAAGGCCA-1	4365	1251	12.669	0	0	Y10	0.0479159	0	FALSE
CAACGGCGTCCACACG-1	15846	2686	3.84955	0	0	Y10	0.0318352	0	TRUE
CAACGGCGTCCTTTGC-1	2641	1193	3.25634	0	0	Y10	0.0309278	0	TRUE
CAACGGCGTGCAACAG-1	20389	3494	5.06646	0	0	Y10	0.0413312	0	TRUE
CAACGGCGTTGAGAGC-1	1148	689	9.84321	0	0	Y10	0.0889868	0	TRUE
CAACGGCTCAGGAAAT-1	2556	1094	3.56025	0	0	Y10	0.0465072	0	TRUE
CAACGGCTCGCAGTGC-1	3582	1262	6.36516	0	0	Y10	0.0612801	0	TRUE
CAACGGCTCTAGTGAC-1	7666	1782	3.53509	0	0	Y10	0.0465072	0	TRUE
CAACGGCTCTGGGCAC-1	19789	3088	8.90899	0	0.00505331	Y10	0.0438321	0	TRUE
CAAGACTAGGTAGTAT-1	2990	1099	2.14047	0	0	Y10	0.0244915	0	TRUE
CAAGACTAGGTTCTTG-1	2070	795	3.38164	0	0	Y10	0.0465072	0	TRUE
CAAGACTAGTCATCGT-1	2495	1006	3.52705	0	0	Y10	0.0413312	0	TRUE
CAAGACTCAACGACAG-1	1433	874	4.32659	0	0	Y10	0.00991326	0	TRUE
CAAGACTCACGATAGG-1	5350	1460	8.48598	0	0	Y10	0.112277	0	TRUE
CAAGACTGTAACATAG-1	24353	3460	5.90892	0	0.00410627	Y10	0.0508885	0	TRUE
CAAGACTGTTGCATCA-1	18020	611	0.799112	0	0	Y10	0.0612801	0	TRUE
CAAGACTTCTCCGAGG-1	2343	1013	4.69484	0	0	Y10	0.0175012	0	TRUE
CAAGAGGAGGCCCAAA-1	12101	2330	4.94174	0	0	Y10	0.0524583	0	TRUE
CAAGAGGGTCACGACC-1	2262	921	4.55349	0	0	Y10	0.0451467	0	TRUE
CAAGAGGTCAAAGCCT-1	2756	1001	6.16836	0	0	Y10	0.0772088	0	TRUE
CAAGAGGTCGCATGAT-1	2756	1005	6.71263	0	0	Y10	0.0451467	0	TRUE
CAAGCTACACTCCACT-1	3100	1332	4.45161	0	0	Y10	0.0401408	0	TRUE
CAAGGGAAGGCTTCCG-1	22754	4015	4.74202	0	0	Y10	0.153915	0	TRUE
CAAGGGACAAGGTACG-1	8560	1908	3.23598	0	0	Y10	0.0575414	0	TRUE
CAAGGGAGTCCCGGTA-1	8366	1783	3.43055	0	0	Y10	0.133467	0	TRUE
CAAGGGAGTGTCGATT-1	629	353	5.72337	0	0	Y10	0.00589612	0	TRUE
CAAGGGATCGCCTAGG-1	2309	887	8.8783	0	0	Y10	0.0612801	0	TRUE
CAAGGGATCTCAAAGC-1	1399	687	2.43031	0	0	Y10	0.0413312	0	TRUE
CAATACGAGAGTGAAG-1	2230	903	5.11211	0	0	Y10	0.0493754	0	TRUE
CAATACGGTTGTCCCT-1	2013	840	6.75609	0	0	Y10	0.0124754	0	TRUE
CAATACGTCAAGCTGT-1	16032	3045	2.78194	0	0	Y10	0.107797	0	TRUE
CAATACGTCACTGGGC-1	2980	1142	5.30201	0	0	Y10	0.038988	0	TRUE
CAATACGTCGATACTG-1	3250	1294	11.1385	0	0	Y10	0.0697674	0	FALSE
CAATACGTCGATGCTA-1	5054	1771	5.26316	0	0	Y10	0.122152	0	TRUE
CAATCGAAGACAGTCG-1	3099	1094	2.42014	0	0	Y10	0.190527	0	TRUE
CAATCGACATTGGCAT-1	1359	626	5.29801	0	0	Y10	0.011588	0	TRUE
CAATCGAGTCAACCTA-1	1055	523	3.69668	0	0	Y10	0.0697674	0	TRUE
CAATCGAGTGATACAA-1	7835	1972	3.30568	0	0	Y10	0.107797	0	TRUE
CAATCGAGTTCAAAGA-1	1433	715	5.37334	0	0	Y10	0.0632677	0	TRUE
CAATCGATCATCGCAA-1	3450	1253	5.07246	0	0	Y10	0.0259759	0	TRUE
CAATCGATCGGACTTA-1	3809	1154	1.12891	0	0	Y10	0.153915	0	TRUE
CAATGACAGCTTGTGT-1	2386	955	4.02347	0	0	Y10	0.0524583	0	TRUE
CAATGACCAGCAGAAC-1	5057	1528	3.85604	0	0	Y10	0.0593729	0	TRUE
CAATGACCATGAGTAA-1	5304	1541	3.80845	0	0	Y10	0.0180656	0	TRUE
CAATGACCATTCAGCA-1	1566	693	8.04598	0	0	Y10	0.0111572	0	TRUE
CAATGACGTCCAGCGT-1	6896	1944	6.84455	0	0	Y10	0.0772088	0	TRUE
CAATGACTCACATTGG-1	9569	2060	4.08611	0	0	Y10	0.0958734	0	TRUE
CAATGACTCCGATGTA-1	5937	1962	3.62136	0	0	Y10	0.0575414	0	TRUE
CAATGACTCGTAACAC-1	3244	1148	9.06289	0	0	Y10	0.0524583	0	TRUE
CAATTTCAGCTGTGCC-1	2482	1014	3.6664	0	0	Y10	0.0889868	0	TRUE
CAATTTCCAACCCTAA-1	17512	3039	4.60256	0	0	Y10	0.082799	0	TRUE
CAATTTCCACAGTACT-1	20840	3154	3.97313	0	0	Y10	0.0524583	0	TRUE
CAATTTCCACCAGGTC-1	2239	986	4.15364	0	0	Y10	0.0438321	0	TRUE
CAATTTCCACCGGAAA-1	2256	824	7.31383	0	0	Y10	0.0153631	0	TRUE
CAATTTCCACTGGATT-1	12370	2782	3.2983	0	0	Y10	0.122152	0	TRUE
CAATTTCCAGCACAGA-1	1698	697	7.83274	0	0	Y10	0.0493754	0	TRUE
CAATTTCCATGTGCTA-1	1822	808	8.94621	0	0	Y10	0.0524583	0	TRUE
CAATTTCGTATCGTTG-1	3957	1594	7.65732	0	0	Y10	0.027539	0	TRUE
CAATTTCGTCCGATCG-1	2700	1062	3.55556	0	0	Y10	0.0889868	0	TRUE
CAATTTCGTGTCCTAA-1	5327	1434	4.28008	0	0	Y10	0.0508885	0	TRUE
CAATTTCGTTGCATTG-1	2709	1333	4.24511	0	0	Y10	0.0318352	0	TRUE
CAATTTCGTTTGACAC-1	7474	1805	3.17099	0	0	Y10	0.023777	0	TRUE
CAATTTCGTTTGTGGT-1	1494	671	3.41365	0	0	Y10	0.0923355	0	TRUE
CAATTTCTCGAATCCA-1	1624	684	7.38916	0	0	Y10	0.0124754	0	TRUE
CACAACACAGGCTATT-1	14886	3026	3.56711	0	0	Y10	0.0996169	0	TRUE
CACAACACAGGGTTGA-1	1335	593	7.71536	0	0	Y10	0.0107346	0	TRUE
CACAACAGTACGTGAG-1	5459	1849	17.4025	0	0	Y10	0.161896	0	FALSE
CACAACAGTACTCGTA-1	1907	840	2.62192	0	0	Y10	0.0291872	0	TRUE
CACACAAAGAACCCGA-1	8017	1945	4.9894	0	0	Y10	0.0996169	0	TRUE
CACACAAAGACATGCG-1	3327	1095	1.32251	0	0	Y10	0.0675054	0	TRUE
CACACAAAGGATACAT-1	2607	965	4.8715	0	0	Y10	0.0413312	0	TRUE
CACACAAAGGGCAAGG-1	2137	839	7.62752	0	0	Y10	0.107797	0	TRUE
CACACAACAAACCGGA-1	8007	1880	3.95904	0	0	Y10	0.082799	0	TRUE
CACACAACAAATCAAG-1	2011	945	4.77374	0	0	Y10	0.0259759	0	TRUE
CACACAACAGAAATCA-1	11955	2432	3.43789	0	0	Y10	0.0318352	0	TRUE
CACACAATCTCTCTTC-1	4750	1678	2.92632	0	0	Y10	0.12761	0	TRUE
CACAGATAGCAATTCC-1	4794	1532	1.64789	0	0	Y10	0.0675054	0	TRUE
CACAGATAGGTCCGAA-1	1894	849	5.06864	0	0	Y10	0.0524583	0	TRUE
CACAGATAGTTCTCTT-1	19700	3199	6.48731	0	0	Y10	0.0799347	0	TRUE
CACAGATCACTGGCGT-1	9745	1899	2.50385	0	0.0102617	Y10	0.0327687	0	TRUE
CACAGATCAGCGTTGC-1	5626	1678	2.87949	0	0	Y10	0.0465072	0	TRUE
CACAGATCATGAGAAT-1	3068	1122	6.16037	0	0	Y10	0.0675054	0	TRUE
CACAGATGTATAGGAT-1	1175	548	0.0851064	0	0	Y10	0.0996169	0	TRUE
CACAGATGTGTGTACT-1	620	72	81.6129	0	0	Y10	0.02308	0	FALSE
CACAGATTCGGTCTGG-1	16972	2580	5.16144	0	0	Y10	0.0337295	0	TRUE
CACAGATTCTTTACAC-1	1597	849	2.94302	0	0	Y10	0.0327687	0	TRUE
CACAGGCAGCGCCTAC-1	3468	1370	6.51672	0	0	Y10	0.0996169	0	TRUE
CACAGGCAGTTTCGGT-1	3596	1333	6.28476	0	0	Y10	0.0267472	0	TRUE
CACAGGCGTACCAGAG-1	1132	612	7.06714	0	0	Y10	0.0357379	0	TRUE
CACAGGCGTGCATCTA-1	1518	690	6.19236	0	0	Y10	0.0593729	0	TRUE
CACAGGCGTGGATGAC-1	2073	714	8.63483	0	0	Y10	0.0153631	0	TRUE
CACAGGCTCATCTGTT-1	1065	564	5.25822	0	0	Y10	0.146563	0	TRUE
CACATGAAGGCAATGC-1	17983	3026	4.08163	0	0	Y10	0.082799	0	TRUE
CACATGACAAGAGTAT-1	4254	1625	5.19511	0	0	Y10	0.0508885	0	TRUE
CACATGACACTCATAG-1	8115	2088	3.04375	0	0	Y10	0.0524583	0	TRUE
CACATGACAGCTTTGA-1	1687	756	4.14938	0	0	Y10	0.0327687	0	TRUE
CACATGAGTCACTAGT-1	1660	636	7.40964	0	0	Y10	0.02308	0	TRUE
CACATGAGTTCCTACC-1	2209	962	5.20598	0	0	Y10	0.00656955	0	TRUE
CACATGAGTTGCTCCT-1	8741	1978	1.88766	0	0	Y10	0.0413312	0	TRUE
CACATGATCTAGTGAC-1	3322	1212	4.09392	0	0	Y10	0.027539	0	TRUE
CACCAAACAAGACGGT-1	2167	842	4.98385	0	0	Y10	0.00991326	0	TRUE
CACCAAACACGTCATA-1	707	446	2.68741	0	0	Y10	0.229022	0	TRUE
CACCAAACACTATCGA-1	3015	1292	3.94693	0	0	Y10	0.0493754	0	TRUE
CACCAAAGTCATCACA-1	16965	2921	5.39935	0	0	Y10	0.117052	0	TRUE
CACCAAATCATGTCTT-1	2053	1054	5.50414	0	0	Y10	0.0540881	0	TRUE
CACCAAATCCCTCGTA-1	1955	805	3.83632	0	0	Y10	0.103584	0	TRUE
CACCAAATCCGTAGGC-1	6126	1682	2.59549	0	0	Y10	0.028352	0	TRUE
CACCAAATCGTCGGGT-1	6046	1503	4.44922	0	0	Y10	0.028352	0	TRUE
CACCAAATCTACCACC-1	1838	786	4.13493	0	0	Y10	0.107797	0	TRUE
CACCAAATCTGTTCAT-1	6568	2011	3.47138	0	0	Y10	0.0923355	0	TRUE
CACCGTTAGAACTTCC-1	767	527	2.60756	0	0	Y10	0.307125	0	TRUE
CACCGTTAGATTGACA-1	2859	1029	5.66632	0	0	Y10	0.0244915	0	TRUE
CACCGTTAGTCAATCC-1	898	560	3.78619	0	0	Y10	0.283537	0	TRUE
CACCGTTCAAGAGGTC-1	24004	3219	8.00283	0	0	Y10	0.0425609	0	TRUE
CACCGTTCAATGGCAG-1	21270	3069	6.67137	0	0	Y10	0.0413312	0	TRUE
CACCGTTCAGAAGCTG-1	1686	750	6.34638	0	0	Y10	0.00991326	0	TRUE
CACCGTTTCCTCACCA-1	3672	1432	5.63725	0	0	Y10	0.00726674	0	TRUE
CACCGTTTCGCTGTCT-1	2051	830	3.65675	0	0	Y10	0.0291872	0	TRUE
CACCGTTTCTACTATC-1	21470	3465	4.96041	0	0	Y10	0.0557811	0	TRUE
CACGAATAGCCACTCG-1	4365	1448	3.80298	0	0	Y10	0.190527	0	TRUE
CACGAATCAAACCATC-1	1519	806	4.4108	0	0	Y10	0.0367882	0	TRUE
CACGAATCAAATGGTA-1	21371	3479	2.93856	0	0	Y10	0.0465072	0	TRUE
CACGAATCACAATGCT-1	2625	1126	2.47619	0	0	Y10	0.0259759	0	TRUE
CACGAATCAGCTCCTT-1	9160	1994	3.99563	0	0	Y10	0.0508885	0	TRUE
CACGAATCATGGCGCT-1	11837	2154	4.6549	0	0	Y10	0.0337295	0	TRUE
CACGAATGTAATGCGG-1	800	513	15.625	0	0	Y10	0.0186428	0	FALSE
CACGAATGTACCGGCT-1	1713	785	5.77933	0	0	Y10	0.0721336	0	TRUE
CACGAATGTGATACTC-1	614	398	4.88599	0	0	Y10	0.0210883	0	TRUE
CACGAATTCCATGAGT-1	2382	918	6.92695	0	0	Y10	0.0133988	0	TRUE
CACGGGTAGCCTCATA-1	4528	1533	5.89664	0	0	Y10	0.107797	0	TRUE
CACGGGTCAAGTCATC-1	2153	895	5.52717	0	0	Y10	0.0347188	0	TRUE
CACGGGTCAGTGTGGA-1	2746	1008	6.04516	0	0	Y10	0.0210883	0	TRUE
CACGGGTGTAGAGTTA-1	1152	551	2.17014	0	0	Y10	0.0347188	0	TRUE
CACGGGTGTATCAGGG-1	8825	1983	5.93768	0	0	Y10	0.0675054	0	TRUE
CACGGGTGTGGATCAG-1	4597	1460	5.13378	0	0	Y10	0.0632677	0	TRUE
CACGGGTGTTCCTACC-1	2754	1053	5.0472	0	0	Y10	0.0337295	0	TRUE
CACGTGGCACTTCTCG-1	2621	1120	4.04426	0	0	Y10	0.0337295	0	TRUE
CACGTGGCATGGCCCA-1	1441	434	3.19223	0	0	Y10	0.0697674	0	TRUE
CACGTGGGTAGACGGT-1	2155	979	5.75406	0	0	Y10	0.0540881	0	TRUE
CACGTGGGTTAATCGC-1	12598	2778	6.04858	0	0	Y10	0.122152	0	TRUE
[truncated: 5,599 more rows]

## Sheet: Table S4
Table S4 Barcode information of the young group
Barcode	nCount_RNA	nFeature_RNA	percent.mt	percent.ribo	percent.redcell	Sample	doublet_scores	predicted_doublets	Filtered_Barcode
AAACCCACAGTCAGAG-1	12107	2432	3.91509	0	0	Y2	0.048583	0	TRUE
AAACCCACATCATGAC-1	17189	3040	5.91076	0	0	Y2	0.111473	0	TRUE
AAACCCACATGGGTCC-1	1225	596	3.83673	0	0	Y2	0.0594121	0	TRUE
AAACCCAGTGTCTTAG-1	28452	3528	4.56207	0	0	Y2	0.0735577	0	TRUE
AAACCCAGTGTTACAC-1	22388	2918	3.47954	0	0	Y2	0.0594121	0	TRUE
AAACCCATCAAGAATG-1	5046	1363	4.22117	0	0	Y2	0.07594	0	TRUE
AAACCCATCACGGACC-1	783	421	2.68199	0	0	Y2	0.115888	0	TRUE
AAACCCATCGGTAGGA-1	11634	2094	4.47825	0	0	Y2	0.044682	0	TRUE
AAACCCATCGTGTGAT-1	1702	732	4.81786	0	0	Y2	0.0961538	0	TRUE
AAACCCATCTATACTC-1	1726	719	4.57706	0	0	Y2	0.0296946	0	TRUE
AAACGAAAGAATCCCT-1	3894	1536	7.34463	0	0	Y2	0.0163642	0	TRUE
AAACGAAAGACGGTCA-1	15136	2552	5.58932	0	0	Y2	0.0560353	0	TRUE
AAACGAAAGCGGGTTA-1	1107	522	5.14905	0	0	Y2	0.0219249	0	TRUE
AAACGAAAGGACACTG-1	3145	1181	4.32432	0	0	Y2	0.0422822	0	TRUE
AAACGAAAGTTGCTGT-1	38884	4553	5.11007	0	0	Y2	0.048583	0	TRUE
AAACGAACAGTGGCTC-1	18454	3258	6.1992	0	0.00541888	Y2	0.0189962	0	TRUE
AAACGAAGTACAGAGC-1	1447	696	8.56945	0	0	Y2	0.0173844	0	TRUE
AAACGAAGTGAAGCTG-1	1016	503	5.21654	0	0	Y2	0.0149092	0	TRUE
AAACGAATCCATCTGC-1	30543	4280	3.84376	0	0.00327407	Y2	0.0594121	0	TRUE
AAACGAATCGTCTACC-1	11295	2101	3.08986	0	0	Y2	0.0330948	0	TRUE
AAACGAATCTTTACAC-1	4804	1420	4.85012	0	0	Y2	0.0163642	0	TRUE
AAACGCTAGTCCCAGC-1	1449	696	4.34783	0	0	Y2	0.0173844	0	TRUE
AAACGCTCAACGACAG-1	2082	776	2.25744	0	0	Y2	0.0252035	0	TRUE
AAACGCTGTACATTGC-1	1418	590	2.75035	0	0	Y2	0.0266272	0	TRUE
AAACGCTGTCTGCGCA-1	18606	3003	5.71859	0	0.00537461	Y2	0.0735577	0	TRUE
AAAGAACAGCAACTTC-1	16610	2881	6.86334	0	0	Y2	0.0472398	0	TRUE
AAAGAACAGTAAACGT-1	822	504	8.63747	0	0	Y2	0.0219249	0	TRUE
AAAGAACCAAATGAGT-1	12126	2704	4.93155	0	0	Y2	0.07594	0	TRUE
AAAGAACGTCGAATGG-1	13366	2365	6.5315	0	0	Y2	0.0649867	0	TRUE
AAAGAACGTTGGACCC-1	539	305	13.5436	0	0	Y2	0.0358974	0	FALSE
AAAGAACTCACTTGGA-1	2141	773	3.22279	0	0	Y2	0.023191	0	TRUE
AAAGAACTCCACGTGG-1	14397	2694	6.82781	0	0	Y2	0.0784314	0	TRUE
AAAGAACTCTCGCTCA-1	5457	1480	4.43467	0	0	Y2	0.115888	0	TRUE
AAAGAACTCTGACCCT-1	17216	3037	4.82691	0	0	Y2	0.125581	0	TRUE
AAAGGATAGGAAGTCC-1	19396	2865	6.34151	0	0	Y2	0.0735577	0	TRUE
AAAGGATCACGTCGTG-1	1168	545	4.88014	0	0	Y2	0.0358974	0	TRUE
AAAGGATCAGCAGGAT-1	3747	1272	5.25754	0	0	Y2	0.0649867	0	TRUE
AAAGGATCAGGACATG-1	3772	1284	3.63203	0	0	Y2	0.103385	0	TRUE
AAAGGGCAGAAGGCTC-1	2327	963	5.50064	0	0	Y2	0.0649867	0	TRUE
AAAGGGCAGGTACTGG-1	33678	4019	2.41701	0	0	Y2	0.0544379	0	TRUE
AAAGGGCAGTTGAAAC-1	7652	1487	4.03816	0	0	Y2	0.0296946	0	TRUE
AAAGGGCCAAGCCTGC-1	4024	1174	2.11233	0	0	Y2	0.0288985	0	TRUE
AAAGGGCCAGTTCTAG-1	4491	1625	9.73057	0	0	Y2	0.0296946	0	TRUE
AAAGGGCGTACTAAGA-1	7627	1913	4.70696	0	0	Y2	0.136625	0	TRUE
AAAGGGCGTCGAATGG-1	4881	1249	6.49457	0	0	Y2	0.0422822	0	TRUE
AAAGGGCGTTGTGCAT-1	3601	1234	3.49903	0	0	Y2	0.0961538	0	TRUE
AAAGGGCTCGCACGGT-1	31533	4128	5.57511	0	0	Y2	0.0961538	0	TRUE
AAAGGGCTCGTTCTAT-1	13815	2409	6.43503	0	0	Y2	0.0330948	0	TRUE
AAAGGGCTCTCTTCAA-1	18486	2773	4.54398	0	0	Y2	0.0576923	0	TRUE
AAAGGTACAAGCAATA-1	7460	1732	4.437	0	0	Y2	0.0459402	0	TRUE
AAAGGTACATCTCGTC-1	20670	3117	4.34446	0	0	Y2	0.048583	0	TRUE
AAAGGTACATCTTAGG-1	2586	950	7.30858	0	0	Y2	0.051409	0	TRUE
AAAGTCCAGGGCTGAT-1	948	500	5.37975	0	0	Y2	0.15641	0	TRUE
AAAGTCCAGGTAAGGA-1	6121	1646	6.55122	0	0	Y2	0.00948367	0	TRUE
AAAGTCCCAAAGGATT-1	1516	639	5.34301	0	0	Y2	0.0611985	0	TRUE
AAAGTCCCAAATCCCA-1	2239	819	3.97499	0	0	Y2	0.0368852	0	TRUE
AAAGTCCCAAGTAGTA-1	2048	763	5.61523	0	0	Y2	0.044682	0	TRUE
AAAGTCCCAGCACCCA-1	1123	564	11.398	0	0	Y2	0.0252035	0	FALSE
AAAGTCCCATAGGTTC-1	15519	2831	4.74257	0	0	Y2	0.103385	0	TRUE
AAAGTCCGTCAATGGG-1	13288	2129	5.20771	0	0	Y2	0.0322106	0	TRUE
AAAGTCCGTCTCTCTG-1	1796	775	5.01114	0	0	Y2	0.0422822	0	TRUE
AAAGTCCGTCTTCCGT-1	595	371	4.87395	0	0	Y2	0.191296	0	TRUE
AAAGTCCGTTCCCACT-1	2200	787	8.18182	0	0	Y2	0.0189962	0	TRUE
AAAGTCCTCAATGTCG-1	10629	2192	4.62885	0	0	Y2	0.125581	0	TRUE
AAAGTCCTCCAACACA-1	1689	945	4.38129	0	0	Y2	0.0135376	0	TRUE
AAAGTCCTCCCTTTGG-1	3386	917	0.383934	0	0	Y2	0.0411371	0	TRUE
AAAGTCCTCTATACTC-1	1898	885	3.74078	0	0	Y2	0.0349372	0	TRUE
AAAGTCCTCTCATAGG-1	4738	1265	5.48755	0	0	Y2	0.0712773	0	TRUE
AAAGTGAAGACATGCG-1	3271	1228	4.52461	0	0	Y2	0.0313498	0	TRUE
AAAGTGAAGAGCCATG-1	1895	716	2.16359	0	0	Y2	0.0368852	0	TRUE
AAAGTGAAGGGCAACT-1	3828	1283	5.92999	0	0	Y2	0.0961538	0	TRUE
AAAGTGAAGTAGGCCA-1	30883	3430	8.0044	0	0	Y2	0.0837724	0	TRUE
AAAGTGAAGTGATGGC-1	9631	1872	5.63804	0	0	Y2	0.0379018	0	TRUE
AAAGTGACAACACGTT-1	1648	664	3.03398	0	0	Y2	0.00639545	0	TRUE
AAAGTGACAGGCGATA-1	18253	3309	4.74443	0	0	Y2	0.044682	0	TRUE
AAAGTGAGTGCACGCT-1	19728	3312	6.7721	0	0	Y2	0.0961538	0	TRUE
AAAGTGAGTGGCATCC-1	8556	2058	9.0346	0	0	Y2	0.0560353	0	TRUE
AAAGTGATCAAGAGGC-1	5883	1753	5.62638	0	0	Y2	0.07594	0	TRUE
AAAGTGATCCACTAGA-1	3615	1155	4.09405	0	0	Y2	0.0961538	0	TRUE
AAATGGAAGGGACTGT-1	1645	684	4.68085	0	0	Y2	0.0528967	0	TRUE
AAATGGACAACACGTT-1	1035	428	31.4976	0	0.0966184	Y2	0.107312	0	FALSE
AAATGGACAAGTGCAG-1	21431	3140	4.46083	0	0	Y2	0.0411371	0	TRUE
AAATGGACAATCTCGA-1	2784	1101	4.23851	0	0	Y2	0.0961538	0	TRUE
AAATGGACACCATAAC-1	2880	1081	7.5	0	0	Y2	0.013986	0	TRUE
AAATGGACAGTAGTTC-1	16165	3175	5.47479	0	0	Y2	0.0669975	0	TRUE
AAATGGAGTCATCGCG-1	2199	825	4.00182	0	0	Y2	0.0422822	0	TRUE
AAATGGAGTCGCCTAG-1	2000	880	9.25	0	0	Y2	0.00516262	0	TRUE
AACAAAGAGCGTGTTT-1	2756	959	4.57184	0	0	Y2	0.0499719	0	TRUE
AACAAAGCAGACCCGT-1	1512	716	6.08466	0	0	Y2	0.00457472	0	TRUE
AACAAAGCAGCTGTCG-1	31647	4286	5.63719	0	0	Y2	0.241935	0	TRUE
AACAAAGGTAACACCT-1	9331	2665	5.50852	0	0	Y2	0.0690926	0	TRUE
AACAAAGGTCATCCCT-1	1802	777	6.21532	0	0	Y2	0.0459402	0	TRUE
AACAAAGGTCATTCCC-1	1593	732	4.2059	0	0	Y2	0.0259067	0	TRUE
AACAAAGGTGGCTACC-1	10130	2105	3.39585	0	0	Y2	0.0810394	0	TRUE
AACAAAGGTTGCCAAT-1	2308	946	4.63605	0	0	Y2	0.0400264	0	TRUE
AACAAAGTCAAGCTGT-1	20716	3066	4.23344	0	0	Y2	0.0472398	0	TRUE
AACAAAGTCCAGCCTT-1	1000	548	4.7	0	0	Y2	0.0528967	0	TRUE
AACAACCAGATAGCAT-1	2748	1040	5.24017	0	0	Y2	0.0735577	0	TRUE
AACAACCAGCAAATGT-1	5203	1550	3.95925	0	0	Y2	0.044682	0	TRUE
AACAACCCATAACGGG-1	2655	812	3.57815	0	0	Y2	0.0225507	0	TRUE
AACAACCGTCTGTGTA-1	1290	657	1.24031	0	0	Y2	0.0866397	0	TRUE
AACAACCGTTAGTTCG-1	19117	3130	4.58231	0	0.00523095	Y2	0.0322106	0	TRUE
AACAACCGTTGCTCGG-1	746	381	4.02145	0	0	Y2	0.0144431	0	TRUE
AACAACCTCACCCATC-1	3395	1166	3.79971	0	0	Y2	0.048583	0	TRUE
AACAAGAAGAAGATCT-1	5042	1349	8.8457	0	0	Y2	0.0389484	0	TRUE
AACAAGAAGCACTGGA-1	1466	714	8.93588	0	0	Y2	0.0459402	0	TRUE
AACAAGACAAGACCGA-1	1925	770	4.72727	0	0	Y2	0.0690926	0	TRUE
AACAAGAGTAATTGGA-1	2054	723	5.11198	0	0	Y2	0.0422822	0	TRUE
AACAAGAGTTCCAAAC-1	11283	2104	4.04148	0	0	Y2	0.0669975	0	TRUE
AACAAGAGTTCCGCTT-1	4077	1314	3.75276	0	0	Y2	0.0560353	0	TRUE
AACACACAGTGTTGTC-1	1586	654	5.23329	0	0	Y2	0.0690926	0	TRUE
AACACACCACGGATCC-1	1579	647	0.633312	0	0	Y2	0.0712773	0	TRUE
AACACACCACTGCACG-1	11849	2691	5.34222	0	0	Y2	0.181422	0	TRUE
AACACACCAGGATCTT-1	3235	1587	8.87172	0	0	Y2	0.044682	0	TRUE
AACACACCATGGAACG-1	14467	2763	3.76028	0	0	Y2	0.0649867	0	TRUE
AACACACGTAGGACTG-1	3043	1113	4.33782	0	0	Y2	0.0996708	0	TRUE
AACACACGTAGTCACT-1	8234	1673	3.26694	0	0	Y2	0.0252035	0	TRUE
AACACACTCAAGTGTC-1	903	443	4.7619	0	0	Y2	0.149321	0	TRUE
AACACACTCGGACCAC-1	17207	3298	6.11379	0	0	Y2	0.0422822	0	TRUE
AACACACTCGTAGGGA-1	1550	928	12.3226	0	0	Y2	0.0305114	0	FALSE
AACAGGGAGGAGAGGC-1	17587	2874	5.52681	0	0.00568602	Y2	0.0712773	0	TRUE
AACAGGGAGTGAGGCT-1	1747	722	4.63652	0	0	Y2	0.0201294	0	TRUE
AACAGGGCAAGGTCAG-1	20971	3327	6.94769	0	0.00476849	Y2	0.103385	0	TRUE
AACAGGGGTGTATACC-1	15356	1839	2.06434	0	0	Y2	0.0368852	0	TRUE
AACAGGGGTGTTGACT-1	1625	671	6.76923	0	0	Y2	0.00400467	0	TRUE
AACAGGGTCAACGAGG-1	2880	1003	4.75694	0	0	Y2	0.0201294	0	TRUE
AACCAACAGAATCGTA-1	12997	2345	2.80065	0	0	Y2	0.107312	0	TRUE
AACCAACAGGACTTCT-1	13394	2963	5.40541	0	0	Y2	0.0389484	0	TRUE
AACCAACAGGGTCACA-1	45593	5500	4.34058	0	0	Y2	0.468326	0	TRUE
AACCAACAGGTCACTT-1	3296	1631	4.79369	0	0	Y2	0.0122424	0	TRUE
AACCAACAGTTGCGAG-1	12809	2258	7.62745	0	0	Y2	0.0690926	0	TRUE
AACCAACCACTACACA-1	638	346	5.17241	0	0	Y2	0.0130977	0	TRUE
AACCAACGTGAATGAT-1	33600	4322	4.34821	0	0	Y2	0.15641	0	TRUE
AACCAACGTTAGTCGT-1	2655	884	4.44444	0	0	Y2	0.0379018	0	TRUE
AACCAACTCTTCGGTC-1	1573	763	4.70439	0	0	Y2	0.00948367	0	TRUE
AACCACAAGACCATGG-1	2525	885	3.64356	0	0	Y2	0.0305114	0	TRUE
AACCACAAGAGTATAC-1	8431	1770	2.46709	0	0	Y2	0.0213131	0	TRUE
AACCACACACCTCTAC-1	4920	1446	3.71951	0	0	Y2	0.0837724	0	TRUE
AACCACACAGGAGACT-1	1039	379	1.92493	0	0	Y2	0.0296946	0	TRUE
AACCACACATGACGGA-1	1907	804	8.80965	0	0	Y2	0.191296	0	TRUE
AACCACAGTGATATAG-1	517	358	6.76983	0	0	Y2	0.0245168	0	TRUE
AACCACAGTGGCTCTG-1	16727	2853	7.4311	0	0	Y2	0.0896514	0	TRUE
AACCACATCAACGTGT-1	23764	3595	3.14341	0	0.00420805	Y2	0.0961538	0	TRUE
AACCACATCGCAGTTA-1	4098	548	82.1376	0	0	Y2	0.013986	0	FALSE
AACCACATCGTAACCA-1	28119	3310	2.1409	0	0	Y2	0.0866397	0	TRUE
AACCACATCGTCCTCA-1	9784	2489	3.30131	0	0	Y2	0.07594	0	TRUE
AACCACATCTAGCAAC-1	4742	1563	2.21426	0	0	Y2	0.0837724	0	TRUE
AACCATGAGCATTTCG-1	31352	3969	4.08586	0	0	Y2	0.0560353	0	TRUE
AACCATGAGTATAGGT-1	510	291	0.588235	0	0	Y2	0.172382	0	TRUE
AACCATGAGTATGATG-1	655	232	57.7099	0	0	Y2	0.0130977	0	FALSE
AACCATGCACCTATCC-1	6325	2496	3.79447	0	0	Y2	0.0296946	0	TRUE
AACCATGCACTACAGT-1	45607	5126	3.05874	0	0	Y2	0.0184476	0	TRUE
AACCATGGTAACCAGG-1	3585	1445	5.35565	0	0	Y2	0.0153846	0	TRUE
AACCATGGTAGTGATA-1	16905	2880	3.31263	0	0	Y2	0.107312	0	TRUE
AACCATGGTCAGGTAG-1	24737	3173	5.33614	0	0	Y2	0.0837724	0	TRUE
AACCATGGTCATAGTC-1	23993	3800	4.10536	0	0	Y2	0.0961538	0	TRUE
AACCATGGTCCAGCAC-1	4057	1070	5.02835	0	0	Y2	0.0313498	0	TRUE
AACCATGGTTCACCGG-1	1035	717	10.5314	0	0	Y2	0.0422822	0	FALSE
AACCATGTCACTTTGT-1	2158	778	4.58758	0	0	Y2	0.0288985	0	TRUE
AACCATGTCATTGGTG-1	1765	754	4.53258	0	0	Y2	0.0712773	0	TRUE
AACCATGTCGAATCCA-1	2589	982	3.36037	0	0	Y2	0.0245168	0	TRUE
AACCCAAAGACCTTTG-1	1428	634	6.37255	0	0	Y2	0.0358974	0	TRUE
AACCCAAAGCACTCTA-1	1841	887	5.0516	0	0	Y2	0.0273656	0	TRUE
AACCCAAAGGATTTCC-1	1164	544	3.86598	0	0	Y2	0.0281224	0	TRUE
AACCCAACAAGATCCT-1	864	479	5.20833	0	0	Y2	0.0149092	0	TRUE
AACCCAACAAGCTGTT-1	4432	1339	0.4287	0	0	Y2	0.0528967	0	TRUE
AACCCAACACAATGAA-1	26722	1346	0.88691	0	0.00374223	Y2	0.0837724	0	TRUE
AACCCAACACTAGGCC-1	2117	955	6.188	0	0	Y2	0.0102369	0	TRUE
AACCCAACAGCAGAAC-1	35004	4253	4.97372	0	0	Y2	0.149321	0	TRUE
AACCCAACAGGGAATC-1	1874	832	4.00213	0	0	Y2	0.0368852	0	TRUE
AACCCAAGTGGCTGCT-1	6503	1428	2.99862	0	0	Y2	0.0499719	0	TRUE
AACCCAATCGTTCGCT-1	20561	2799	5.72443	0	0	Y2	0.0866397	0	TRUE
AACCCAATCTCTAAGG-1	38391	4632	5.54036	0	0	Y2	0.0499719	0	TRUE
AACCCAATCTGCGGAC-1	15995	3043	5.12035	0	0	Y2	0.103385	0	TRUE
AACCTGAAGGACTTCT-1	1665	673	4.02402	0	0	Y2	0.0313498	0	TRUE
AACCTGAAGGTTATAG-1	29258	3629	4.20056	0	0	Y2	0.048583	0	TRUE
AACCTGACACAACGTT-1	2995	1122	6.31052	0	0	Y2	0.00516262	0	TRUE
AACCTGACACAAGTGG-1	4906	1498	5.585	0	0	Y2	0.107312	0	TRUE
AACCTGAGTCAAGTTC-1	9393	2049	1.45853	0	0	Y2	0.0330948	0	TRUE
AACCTGAGTGGATGAC-1	6453	1220	11.2041	0	0	Y2	0.0560353	0	FALSE
AACCTGATCACAGAGG-1	4126	1300	5.13815	0	0	Y2	0.0544379	0	TRUE
AACCTGATCGACGCTG-1	3806	1269	3.75723	0	0	Y2	0.0784314	0	TRUE
AACCTTTAGACTCGAG-1	21243	2902	7.90849	0	0	Y2	0.0928186	0	TRUE
AACCTTTAGATGCAGC-1	1844	758	6.12798	0	0	Y2	0.051409	0	TRUE
AACCTTTAGCTAAACA-1	1026	382	0.682261	0	0	Y2	0.044682	0	TRUE
AACCTTTAGGTTGCCC-1	3185	1285	8.13187	0	0	Y2	0.00576923	0	TRUE
AACCTTTAGTCATGCT-1	8815	2173	4.43562	0	0	Y2	0.130917	0	TRUE
AACCTTTCACACGGAA-1	4205	1271	2.35434	0	0	Y2	0.0434633	0	TRUE
AACCTTTCAGTTGCGC-1	7058	1929	3.65543	0	0	Y2	0.0330948	0	TRUE
AACCTTTCATGACAAA-1	2364	877	4.61083	0	0	Y2	0.0611985	0	TRUE
AACCTTTCATGGTACT-1	18543	2583	2.87979	0	0	Y2	0.0434633	0	TRUE
AACCTTTGTCAAGCCC-1	1894	716	3.48469	0	0	Y2	0.0213131	0	TRUE
AACCTTTGTTGGGATG-1	1096	596	4.4708	0	0	Y2	0.051409	0	TRUE
AACCTTTTCATTTGTC-1	1486	685	4.37416	0	0	Y2	0.0349372	0	TRUE
AACCTTTTCCCAGGAC-1	1825	868	8.21918	0	0	Y2	0.0225507	0	TRUE
AACCTTTTCTCCAAGA-1	3067	1201	5.44506	0	0	Y2	0.0195567	0	TRUE
AACCTTTTCTCCACTG-1	2502	904	4.27658	0	0	Y2	0.0784314	0	TRUE
AACGAAAAGAAGCCAC-1	4513	1590	4.52027	0	0	Y2	0.0576923	0	TRUE
AACGAAAAGTAACCGG-1	17576	2650	6.52594	0	0	Y2	0.0560353	0	TRUE
AACGAAAAGTCATGCT-1	20583	3303	6.36448	0	0	Y2	0.0422822	0	TRUE
AACGAAACACCTCGTT-1	1746	652	2.06186	0	0	Y2	0.0122424	0	TRUE
AACGAAACAGACTGCC-1	2009	931	11.996	0	0	Y2	0.0213131	0	FALSE
AACGAAACATCGCTCT-1	2307	989	5.07152	0	0	Y2	0.0928186	0	TRUE
AACGAAATCGGTAAGG-1	2746	1055	3.82374	0	0	Y2	0.0305114	0	TRUE
AACGGGAAGCCACTCG-1	3124	1185	14.2125	0	0	Y2	0.15641	0	FALSE
AACGGGAAGTATTAGG-1	7986	1694	2.64212	0	0	Y2	0.0389484	0	TRUE
AACGGGACACAATGTC-1	6498	1778	2.86242	0	0	Y2	0.0560353	0	TRUE
AACGGGACAGCACAGA-1	21091	3040	5.26291	0	0	Y2	0.0810394	0	TRUE
AACGGGAGTCTCACAA-1	1766	846	4.53001	0	0	Y2	0.0163642	0	TRUE
AACGGGAGTTAGCGGA-1	21442	3361	4.71505	0	0.00466374	Y2	0.0810394	0	TRUE
AACGGGATCTCAGAAC-1	17507	2962	4.17547	0	0	Y2	0.0784314	0	TRUE
AACGTCAAGTCTCCTC-1	22229	3458	5.48833	0	0	Y2	0.048583	0	TRUE
AACGTCAGTAAGATTG-1	6496	1891	8.77463	0	0	Y2	0.0322106	0	TRUE
AACGTCAGTATGTCTG-1	6145	1430	0.976404	0	0	Y2	0.125581	0	TRUE
AACGTCAGTATTCCGA-1	12140	2222	3.08072	0	0	Y2	0.0928186	0	TRUE
AACGTCATCCTACGAA-1	15899	3136	6.01925	0	0	Y2	0.191296	0	TRUE
AACTTCTAGACTGGGT-1	899	468	10.4561	0	0	Y2	0.0106236	0	FALSE
AACTTCTAGTCATGGG-1	14045	2734	4.94838	0	0	Y2	0.0411371	0	TRUE
AACTTCTCACTGGACC-1	2234	937	4.61056	0	0	Y2	0.0996708	0	TRUE
AACTTCTGTGGAGGTT-1	2537	945	6.46433	0	0	Y2	0.0207147	0	TRUE
AACTTCTGTTGATGTC-1	1887	656	5.61738	0	0	Y2	0.0153846	0	TRUE
AACTTCTTCATGCGGC-1	17962	3167	4.24786	0	0	Y2	0.0611985	0	TRUE
AACTTCTTCATTCGGA-1	2241	869	3.03436	0	0	Y2	0.0594121	0	TRUE
AACTTCTTCGCACGGT-1	12604	2553	4.60965	0	0	Y2	0.0576923	0	TRUE
AACTTCTTCTTGGTGA-1	2312	944	4.97405	0	0	Y2	0.115888	0	TRUE
AAGAACAAGATACGAT-1	21904	3123	5.4191	0	0	Y2	0.048583	0	TRUE
AAGAACAAGCTTAGTC-1	1981	806	5.45179	0	0	Y2	0.051409	0	TRUE
AAGAACAAGGAGAATG-1	2225	802	2.29213	0	0	Y2	0.0288985	0	TRUE
AAGAACACATTGACAC-1	14817	3270	4.99426	0	0	Y2	0.023191	0	TRUE
AAGAACAGTCTTGTCC-1	8196	1505	1.98878	0	0	Y2	0.0238462	0	TRUE
AAGAACAGTTCGGTAT-1	2766	850	0.144613	0	0	Y2	0.0389484	0	TRUE
AAGAACAGTTTAAGGA-1	799	476	4.75594	0	0	Y2	0.0349372	0	TRUE
AAGAACATCAAACCCA-1	1881	477	2.23285	0	0	Y2	0.0961538	0	TRUE
AAGAACATCCGTACGG-1	9224	2295	5.46401	0	0	Y2	0.0305114	0	TRUE
AAGACAACACACGTGC-1	17742	3562	4.75144	0	0	Y2	0.107312	0	TRUE
AAGACAACACCAGGTC-1	2816	1109	5.39773	0	0	Y2	0.0712773	0	TRUE
AAGACAACAGTGGTGA-1	2277	760	5.44576	0	0	Y2	0.0163642	0	TRUE
AAGACAAGTAATCAAG-1	1391	591	5.17613	0	0	Y2	0.0411371	0	TRUE
AAGACAAGTCTTTATC-1	1757	769	3.58566	0	0	Y2	0.044682	0	TRUE
AAGACAAGTGACTCGC-1	7531	1890	4.56779	0	0	Y2	0.0630553	0	TRUE
AAGACAATCGAATCCA-1	11832	2756	5.62035	0	0	Y2	0.350043	0	TRUE
AAGACAATCTCCACTG-1	4950	1440	3.93939	0	0	Y2	0.0837724	0	TRUE
AAGACTCCAACGTATC-1	3527	1073	3.03374	0	0	Y2	0.0305114	0	TRUE
AAGACTCCATGGCTGC-1	1465	660	2.79863	0	0	Y2	0.0225507	0	TRUE
AAGACTCGTCTAACTG-1	24202	3046	6.89199	0	0	Y2	0.0630553	0	TRUE
AAGACTCGTGATAGAT-1	2605	948	4.22265	0	0	Y2	0.0928186	0	TRUE
AAGACTCGTTATAGCC-1	14587	1739	1.78241	0	0	Y2	0.0389484	0	TRUE
AAGATAGGTCTACGAT-1	14535	2616	4.13485	0	0	Y2	0.0810394	0	TRUE
AAGATAGGTCTTTATC-1	1540	718	3.96104	0	0	Y2	0.0225507	0	TRUE
AAGATAGTCATCACTT-1	3680	1328	2.66304	0	0	Y2	0.0560353	0	TRUE
AAGATAGTCCATGCAA-1	4119	1363	3.39888	0	0	Y2	0.0544379	0	TRUE
AAGATAGTCTCAATCT-1	2221	1010	9.2751	0	0	Y2	0.0340033	0	TRUE
AAGCATCAGGAGAGTA-1	8834	2219	5.69391	0	0	Y2	0.0389484	0	TRUE
AAGCATCAGGGACAGG-1	18425	3222	6.04071	0	0	Y2	0.0712773	0	TRUE
AAGCATCAGTCACTGT-1	1376	647	2.90698	0	0	Y2	0.0611985	0	TRUE
AAGCATCCACAGACGA-1	2140	965	8.45794	0	0	Y2	0.00639545	0	TRUE
AAGCATCCACGCGTCA-1	4079	1291	3.62834	0	0	Y2	0.0389484	0	TRUE
AAGCATCCACGTCATA-1	16903	3103	4.5554	0	0	Y2	0.202122	0	TRUE
AAGCATCCAGACTCTA-1	5411	1401	3.17871	0	0	Y2	0.0810394	0	TRUE
AAGCATCGTACTCGTA-1	3393	1207	12.0837	0	0	Y2	0.0576923	0	FALSE
AAGCATCGTCCTCCTA-1	4617	1319	3.79034	0	0	Y2	0.0594121	0	TRUE
AAGCATCTCTAAGAAG-1	9683	2105	3.8108	0	0	Y2	0.107312	0	TRUE
AAGCCATAGTGTAGTA-1	2285	787	4.55142	0	0	Y2	0.0163642	0	TRUE
AAGCCATCAGATACCT-1	5385	1810	5.19963	0	0	Y2	0.0281224	0	TRUE
AAGCCATCATAATCGC-1	1623	764	8.37954	0	0	Y2	0.012666	0	TRUE
AAGCCATGTACGCTAT-1	26791	2768	3.11299	0	0	Y2	0.0330948	0	TRUE
AAGCCATGTCATTCCC-1	7758	1786	4.66615	0	0	Y2	0.0611985	0	TRUE
AAGCCATGTGCGGCTT-1	12311	2692	4.46755	0	0	Y2	0.125581	0	TRUE
AAGCCATGTGCTAGCC-1	16841	2819	5.87851	0	0	Y2	0.0560353	0	TRUE
AAGCCATGTGGTTCTA-1	2345	997	6.6951	0	0	Y2	0.0153846	0	TRUE
AAGCCATGTTAACAGA-1	3002	1186	7.76149	0	0	Y2	0.0158695	0	TRUE
AAGCCATGTTACACAC-1	3973	1474	5.51221	0	0	Y2	0.0135376	0	TRUE
AAGCCATTCCGCGAGT-1	4924	1358	2.94476	0	0	Y2	0.0422822	0	TRUE
AAGCCATTCGACCATA-1	2360	841	3.26271	0	0	Y2	0.0305114	0	TRUE
AAGCCATTCGAGCTGC-1	1640	729	2.80488	0	0	Y2	0.0576923	0	TRUE
AAGCCATTCGCTGATA-1	21047	3381	4.01958	0	0	Y2	0.0712773	0	TRUE
AAGCCATTCTACAGGT-1	1047	814	0.668577	0	0	Y2	0.0259067	0	TRUE
AAGCCATTCTTAAGGC-1	3769	1498	7.50862	0	0	Y2	0.00840179	0	TRUE
AAGCGAGAGCCGTTAT-1	1041	522	6.05187	0	0	Y2	0.0669975	0	TRUE
AAGCGAGCAAGGCGTA-1	2026	850	7.25568	0	0	Y2	0.048583	0	TRUE
AAGCGAGCACGCTGCA-1	2067	788	3.77358	0	0	Y2	0.0528967	0	TRUE
AAGCGAGCAGGATGAC-1	5422	1429	8.52084	0	0	Y2	0.0163642	0	TRUE
AAGCGAGGTCACAGAG-1	5068	1597	4.7356	0	0.0197316	Y2	0.0379018	0	TRUE
AAGCGAGGTCCTGAAT-1	1700	646	4.82353	0	0	Y2	0.0379018	0	TRUE
AAGCGAGGTTACGATC-1	15214	2872	4.88366	0	0	Y2	0.0459402	0	TRUE
AAGCGAGTCCCTTCCC-1	2922	849	6.84463	0	0	Y2	0.00546353	0	TRUE
AAGCGAGTCTCTGCCA-1	25740	3026	7.0474	0	0	Y2	0.0379018	0	TRUE
AAGCGTTAGAGTATAC-1	8204	1598	4.04681	0	0	Y2	0.0434633	0	TRUE
AAGCGTTAGGTTTACC-1	4435	1211	4.82525	0	0	Y2	0.0389484	0	TRUE
AAGCGTTGTTTCGCTC-1	13517	2271	3.63986	0	0	Y2	0.0544379	0	TRUE
AAGCGTTTCGTTGTTT-1	6506	1384	3.33538	0	0	Y2	0.07594	0	TRUE
AAGCGTTTCTTCGGTC-1	1646	859	11.6646	0	0	Y2	0.00948367	0	FALSE
AAGGAATAGGATATAC-1	46481	4873	7.11474	0	0	Y2	0.07594	0	TRUE
AAGGAATCACTCCACT-1	16600	2776	4.09639	0	0	Y2	0.0866397	0	TRUE
AAGGAATGTTGCATCA-1	1690	793	3.25444	0	0	Y2	0.0368852	0	TRUE
AAGGAATGTTTCGCTC-1	6788	2175	5.99588	0	0	Y2	0.0349372	0	TRUE
AAGGAATTCAAGTCTG-1	1830	729	5.30055	0	0	Y2	0.0411371	0	TRUE
AAGGAATTCACGAACT-1	6400	1660	2.96875	0	0	Y2	0.0400264	0	TRUE
AAGGAATTCAGAGTTC-1	1546	628	3.23415	0	0	Y2	0.107312	0	TRUE
AAGGAATTCGCTAATG-1	48984	5146	3.72366	0	0	Y2	0.0560353	0	TRUE
AAGGTAACATATGCGT-1	1453	650	4.7488	0	0	Y2	0.048583	0	TRUE
AAGGTAAGTAAGCTCT-1	8698	2401	8.03633	0	0	Y2	0.149321	0	TRUE
AAGGTAAGTCACTCTC-1	1897	822	4.58619	0	0	Y2	0.0576923	0	TRUE
AAGGTAAGTCTCAAGT-1	1112	548	1.70863	0	0	Y2	0.0499719	0	TRUE
AAGGTAAGTGCATGTT-1	11265	2089	6.71993	0	0	Y2	0.0837724	0	TRUE
AAGGTAAGTTACCTTT-1	18454	3227	3.83657	0	0	Y2	0.0866397	0	TRUE
AAGGTAATCACCGCTT-1	1494	692	4.01606	0	0	Y2	0.0837724	0	TRUE
AAGGTAATCGACGAGA-1	16138	2870	4.46772	0	0	Y2	0.0499719	0	TRUE
AAGTACCAGGTCACTT-1	2759	1011	3.26205	0	0	Y2	0.0238462	0	TRUE
AAGTACCAGTCGCCCA-1	10022	2376	4.83935	0	0	Y2	0.0238462	0	TRUE
AAGTACCCACAATGTC-1	36399	4546	3.77758	0	0	Y2	0.0866397	0	TRUE
AAGTACCCAGTCGTTA-1	1866	755	4.12647	0	0	Y2	0.0576923	0	TRUE
AAGTACCCATAACTCG-1	1091	493	5.31622	0	0	Y2	0.0411371	0	TRUE
AAGTACCCATCGTCCT-1	1196	637	10.2843	0	0	Y2	0.0163642	0	FALSE
AAGTACCCATGGATCT-1	4044	1300	6.99802	0	0	Y2	0.0400264	0	TRUE
AAGTACCGTCCAGTTA-1	4249	1606	8.94328	0	0	Y2	0.00704225	0	TRUE
AAGTACCGTGCTCTCT-1	27051	3918	4.68744	0	0	Y2	0.0499719	0	TRUE
AAGTACCGTTCAAGTC-1	2930	1214	11.1945	0	0	Y2	0.0961538	0	FALSE
AAGTACCTCCGCACTT-1	20651	3494	3.59789	0	0	Y2	0.0928186	0	TRUE
AAGTCGTAGCGCCTCA-1	7512	1794	3.22151	0	0	Y2	0.0422822	0	TRUE
AAGTCGTAGCGCGTTC-1	30872	3718	3.53719	0	0	Y2	0.0576923	0	TRUE
AAGTCGTAGGCAGCTA-1	11100	2412	4.7027	0	0	Y2	0.172382	0	TRUE
AAGTCGTCACATAGCT-1	1893	720	2.58848	0	0	Y2	0.0266272	0	TRUE
AAGTCGTCACCAGCTG-1	16971	2479	4.22485	0	0	Y2	0.0472398	0	TRUE
AAGTCGTCATATCTCT-1	1403	648	3.20741	0	0	Y2	0.0179104	0	TRUE
AAGTCGTGTATGGTTC-1	1217	568	2.38291	0	0	Y2	0.0358974	0	TRUE
AAGTCGTGTGGCTTGC-1	8848	1998	5.51537	0	0	Y2	0.0594121	0	TRUE
AAGTCGTGTGTTGAGG-1	8123	1828	4.08716	0	0	Y2	0.0379018	0	TRUE
AAGTCGTTCTTACGTT-1	1574	889	8.57687	0	0	Y2	0.0238462	0	TRUE
AAGTGAAAGAGCGACT-1	31357	3454	8.75084	0	0	Y2	0.0411371	0	TRUE
AAGTGAACAATCTGCA-1	27336	4005	3.74598	0	0	Y2	0.0422822	0	TRUE
AAGTGAAGTCCGAAAG-1	6421	1301	3.41068	0	0	Y2	0.0434633	0	TRUE
AAGTGAATCAATCTCT-1	30772	4016	3.59743	0	0.00324971	Y2	0.172382	0	TRUE
AAGTGAATCTTGCAGA-1	1359	603	6.10743	0	0	Y2	0.0669975	0	TRUE
AAGTTCGAGCCTCAAT-1	4521	1536	6.48087	0	0	Y2	0.0330948	0	TRUE
AAGTTCGAGTACCCTA-1	6838	1667	5.07458	0	0	Y2	0.0434633	0	TRUE
AAGTTCGAGTTGAATG-1	15842	2366	3.52228	0	0	Y2	0.0349372	0	TRUE
AAGTTCGCAAAGCTAA-1	10224	1609	0.958529	0	0	Y2	0.0368852	0	TRUE
AAGTTCGCAACGATCT-1	15702	2418	1.38199	0	0	Y2	0.0499719	0	TRUE
AAGTTCGCAGGTCAAG-1	11388	2373	4.26765	0	0	Y2	0.0837724	0	TRUE
AAGTTCGGTACAAGCG-1	922	470	9.00217	0	0	Y2	0.0961538	0	TRUE
AAGTTCGGTACCCGAC-1	11316	2271	3.75574	0	0	Y2	0.07594	0	TRUE
AAGTTCGTCAAACCTG-1	7666	2320	6.30055	0	0	Y2	0.214047	0	TRUE
AAGTTCGTCAGGACAG-1	39976	4645	5.38573	0	0	Y2	0.0459402	0	TRUE
AAGTTCGTCCTACTGC-1	4143	1273	2.77577	0	0	Y2	0.0313498	0	TRUE
AAGTTCGTCGACACTA-1	1151	557	6.25543	0	0	Y2	0.142744	0	TRUE
AATAGAGAGGTTCATC-1	25692	3550	8.52795	0	0	Y2	0.0611985	0	TRUE
AATAGAGAGTGCACCC-1	13959	2680	3.95444	0	0	Y2	0.0611985	0	TRUE
AATAGAGCACAATCTG-1	2276	850	3.8225	0	0	Y2	0.0400264	0	TRUE
AATAGAGCAGTCACGC-1	11413	1917	6.22098	0	0	Y2	0.0273656	0	TRUE
AATAGAGGTAGATCCT-1	1852	877	9.39525	0	0	Y2	0.00428752	0	TRUE
AATAGAGTCGTAGCTA-1	18963	2945	5.50546	0	0	Y2	0.0837724	0	TRUE
AATCACGAGTTACGTC-1	8971	1988	3.9572	0	0	Y2	0.0712773	0	TRUE
AATCACGCACTGAATC-1	9733	1973	5.74335	0	0	Y2	0.0349372	0	TRUE
AATCACGCATGGGTCC-1	13621	3011	5.5943	0	0	Y2	0.0611985	0	TRUE
AATCACGGTATCGCAT-1	2709	1132	3.35917	0	0	Y2	0.0411371	0	TRUE
AATCACGTCTGTGCGG-1	2560	982	3.39844	0	0	Y2	0.0560353	0	TRUE
AATCGACAGAAATTCG-1	14792	2409	4.85398	0	0	Y2	0.0313498	0	TRUE
AATCGACAGATAGTCA-1	28466	4104	4.39823	0	0	Y2	0.103385	0	TRUE
AATCGACAGGCTTCCG-1	2723	988	3.85604	0	0	Y2	0.0238462	0	TRUE
AATCGACCACGAGGTA-1	1235	647	5.4251	0	0	Y2	0.0273656	0	TRUE
AATCGACCAGCAGTGA-1	3813	1091	2.64883	0	0	Y2	0.0379018	0	TRUE
AATCGACGTGACTCGC-1	11091	3263	4.11144	0	0	Y2	0.0368852	0	TRUE
AATCGACGTGGTTTAC-1	9242	2099	8.28825	0	0	Y2	0.0594121	0	TRUE
AATCGACTCACTACTT-1	4287	1154	3.1024	0	0	Y2	0.241935	0	TRUE
AATCGACTCCGAGGCT-1	1228	660	5.21173	0	0	Y2	0.0207147	0	TRUE
AATCGACTCTTCCCAG-1	25821	3541	6.88587	0	0	Y2	0.0649867	0	TRUE
AATCGTGAGAGAGTGA-1	1642	751	6.15104	0	0	Y2	0.048583	0	TRUE
AATCGTGAGTCGCCAC-1	12148	2405	6.22325	0	0	Y2	0.0400264	0	TRUE
AATCGTGCAAACTGCT-1	3355	884	8.31595	0	0	Y2	0.0118265	0	TRUE
AATCGTGCATGGGTCC-1	5474	1715	4.4757	0	0	Y2	0.0611985	0	TRUE
AATCGTGCATTCAGGT-1	13109	2285	4.7906	0	0	Y2	0.0288985	0	TRUE
AATCGTGGTAACTAAG-1	22441	3868	4.31799	0	0	Y2	0.048583	0	TRUE
AATCGTGGTACACGCC-1	9760	1837	4.21107	0	0	Y2	0.0669975	0	TRUE
AATCGTGGTCTGCATA-1	5409	1679	4.14125	0	0	Y2	0.0368852	0	TRUE
AATCGTGTCCTATGGA-1	4354	1185	3.1006	0	0	Y2	0.0330948	0	TRUE
AATCGTGTCGGAGCAA-1	3448	1071	7.27958	0	0	Y2	0.0528967	0	TRUE
AATGAAGAGTACGAGC-1	4468	1226	11.0788	0	0	Y2	0.0259067	0	FALSE
AATGAAGAGTGGTTGG-1	8243	2032	5.60476	0	0.0121315	Y2	0.0472398	0	TRUE
AATGAAGCATCAGCGC-1	2258	791	6.33304	0	0	Y2	0.0114183	0	TRUE
AATGAAGCATCTATCT-1	6261	1634	4.58393	0	0	Y2	0.0560353	0	TRUE
AATGAAGGTCAGATTC-1	1891	815	5.07668	0	0	Y2	0.0434633	0	TRUE
AATGAAGGTGACTCTA-1	20800	3889	4.69231	0	0	Y2	0.0459402	0	TRUE
AATGAAGTCAGGTGTT-1	17804	2718	2.55561	0	0	Y2	0.048583	0	TRUE
AATGACCAGAAAGTCT-1	16687	3000	4.92599	0	0	Y2	0.202122	0	TRUE
AATGACCCAAAGGATT-1	1130	484	3.27434	0	0	Y2	0.0163642	0	TRUE
AATGACCCAAGTGATA-1	6266	1701	5.55378	0	0	Y2	0.0330948	0	TRUE
AATGACCCAATTTCCT-1	9635	2825	1.67099	0	0	Y2	0.0735577	0	TRUE
AATGACCCACACGTGC-1	1864	739	5.36481	0	0	Y2	0.0544379	0	TRUE
AATGACCTCCGATGCG-1	25392	3899	5.28907	0	0	Y2	0.0422822	0	TRUE
AATGACCTCTATGCCC-1	2100	777	2.90476	0	0	Y2	0.0459402	0	TRUE
AATGCCAAGACTAAGT-1	7097	1820	4.83303	0	0	Y2	0.051409	0	TRUE
AATGCCAAGGACAACC-1	14852	2859	4.43038	0	0	Y2	0.0690926	0	TRUE
AATGCCACAGAACGCA-1	2780	973	3.34532	0	0	Y2	0.0712773	0	TRUE
AATGCCAGTCATCTAG-1	627	94	83.4131	0	0	Y2	0.0130977	0	FALSE
AATGCCAGTCCCAAAT-1	3997	1445	4.32825	0	0	Y2	0.044682	0	TRUE
AATGCCAGTCGCGTCA-1	26732	3169	10.1152	0	0.00374083	Y2	0.0630553	0	FALSE
AATGCCAGTGAGCAGT-1	13469	2340	3.13312	0	0	Y2	0.0499719	0	TRUE
AATGCCAGTGCACGCT-1	18828	3175	3.88783	0	0	Y2	0.0928186	0	TRUE
AATGCCAGTTACACAC-1	1451	631	5.44452	0	0	Y2	0.0735577	0	TRUE
AATGCCATCTGGAGAG-1	11147	2065	5.05966	0	0	Y2	0.0207147	0	TRUE
AATGCCATCTGTCCGT-1	34248	4316	7.11282	0	0	Y2	0.0996708	0	TRUE
AATGCCATCTTGATTC-1	33784	4633	3.17606	0	0	Y2	0.0411371	0	TRUE
AATGGAAAGTGGAAAG-1	2002	744	2.8971	0	0	Y2	0.0472398	0	TRUE
AATGGAACAATAAGGT-1	3193	1215	9.74006	0	0	Y2	0.0168691	0	TRUE
AATGGAACAATGTTGC-1	1255	571	3.8247	0	0	Y2	0.0305114	0	TRUE
AATGGAACAGAAGCGT-1	2305	898	8.59002	0	0	Y2	0.0135376	0	TRUE
AATGGAACATCTCATT-1	22899	3250	5.29717	0	0	Y2	0.111473	0	TRUE
AATGGAAGTACGTGAG-1	15286	2644	8.03349	0	0.00654193	Y2	0.0630553	0	TRUE
AATGGAAGTAGTTCCA-1	2514	1087	5.80748	0	0	Y2	0.0340033	0	TRUE
AATGGAAGTCGAATGG-1	3137	1065	6.72617	0	0	Y2	0.0168691	0	TRUE
AATGGAAGTCTCAAGT-1	11905	2257	5.53549	0	0	Y2	0.0389484	0	TRUE
AATGGAAGTGCTGATT-1	3766	1275	5.44344	0	0	Y2	0.0313498	0	TRUE
AATGGAAGTTTACACG-1	4665	1180	4.03001	0	0	Y2	0.0305114	0	TRUE
AATGGAATCCATACAG-1	14730	2441	4.15479	0	0	Y2	0.0252035	0	TRUE
AATGGCTAGACTGTTC-1	12116	2496	3.54903	0	0	Y2	0.142744	0	TRUE
AATGGCTAGCAGTCTT-1	30872	4498	3.85139	0	0	Y2	0.0928186	0	TRUE
AATGGCTAGTTGCCTA-1	49434	5294	4.98038	0	0	Y2	0.0544379	0	TRUE
AATGGCTCACATTCGA-1	10256	1771	3.04212	0	0	Y2	0.0368852	0	TRUE
AATGGCTCAGTTAAAG-1	3490	1213	8.76791	0	0	Y2	0.048583	0	TRUE
AATGGCTGTAGACGTG-1	2719	863	4.96506	0	0.0367782	Y2	0.0340033	0	TRUE
AATGGCTGTGGCAGAT-1	32947	4078	6.27068	0	0	Y2	0.115888	0	TRUE
AATGGCTTCACTCTTA-1	14696	3198	4.38214	0	0	Y2	0.0358974	0	TRUE
AATGGCTTCATCCTAT-1	25893	4019	3.69212	0	0.00386205	Y2	0.044682	0	TRUE
AATGGCTTCGGCACTG-1	15495	2658	4.23362	0	0	Y2	0.0288985	0	TRUE
AATGGCTTCTATGTGG-1	1401	649	5.92434	0	0	Y2	0.0266272	0	TRUE
AATTCCTAGGGAGAAT-1	1001	514	1.0989	0	0	Y2	0.0472398	0	TRUE
AATTCCTAGGGTTTCT-1	1077	541	4.73538	0	0	Y2	0.0259067	0	TRUE
AATTCCTAGTTTCTTC-1	23298	4284	3.40373	0	0	Y2	0.0368852	0	TRUE
AATTCCTCAAACACGG-1	16148	2665	5.25762	0	0	Y2	0.115888	0	TRUE
AATTCCTCACGCCACA-1	3936	1297	3.86179	0	0	Y2	0.276923	0	TRUE
AATTCCTGTGAATTGA-1	2781	950	2.30133	0	0	Y2	0.0735577	0	TRUE
AATTCCTTCGCCTAGG-1	570	427	6.66667	0	0	Y2	0.013986	0	TRUE
AATTTCCAGTGCAACG-1	30182	3881	4.72798	0	0	Y2	0.0810394	0	TRUE
AATTTCCCACAAAGCG-1	23242	3822	5.00387	0	0	Y2	0.0330948	0	TRUE
AATTTCCGTGCATACT-1	13838	2985	4.42983	0	0	Y2	0.0379018	0	TRUE
AATTTCCGTTATTCTC-1	1394	778	6.09756	0	0	Y2	0.013986	0	TRUE
AATTTCCTCCTCGCAT-1	7195	2059	2.80751	0	0	Y2	0.0400264	0	TRUE
AATTTCCTCGGCATCG-1	1010	553	29.604	0	0	Y2	0.0313498	0	FALSE
AATTTCCTCTGCGAGC-1	1905	905	6.24672	0	0	Y2	0.120582	0	TRUE
ACAAAGAAGGGCCCTT-1	2384	749	9.89933	0	0	Y2	0.00875624	0	TRUE
ACAAAGACAGAACTAA-1	23205	3404	4.46456	0	0	Y2	0.0810394	0	TRUE
ACAAAGAGTGAACTAA-1	10610	1882	4.26013	0	0	Y2	0.0349372	0	TRUE
ACAAAGAGTGTTCATG-1	2565	887	4.79532	0	0	Y2	0.0296946	0	TRUE
ACAAAGATCCGCAGTG-1	15532	2899	6.8375	0	0	Y2	0.107312	0	TRUE
ACAAAGATCGACCATA-1	19425	3304	4.6332	0	0	Y2	0.0996708	0	TRUE
ACAAAGATCGCTTAAG-1	15800	2378	5.52532	0	0	Y2	0.0896514	0	TRUE
ACAAAGATCTAGACCA-1	29740	4145	4.45192	0	0	Y2	0.0472398	0	TRUE
ACAACCAAGCCGCACT-1	12029	2460	2.59373	0	0	Y2	0.107312	0	TRUE
ACAACCAAGCGTGCCT-1	15499	2629	3.49055	0	0	Y2	0.0322106	0	TRUE
ACAACCAAGGCGAACT-1	19690	3684	3.56526	0	0	Y2	0.0544379	0	TRUE
ACAACCACACTACCGG-1	1725	706	6.55072	0	0	Y2	0.0630553	0	TRUE
ACAACCACAGTACTAC-1	3227	1191	3.22281	0	0	Y2	0.0961538	0	TRUE
ACAACCACAGTCCCGA-1	2231	854	4.25818	0	0	Y2	0.0690926	0	TRUE
ACAACCACATTAAAGG-1	3396	1156	9.48174	0	0	Y2	0.0102369	0	TRUE
ACAACCAGTATCGCTA-1	17967	3145	3.91829	0	0	Y2	0.0459402	0	TRUE
ACAACCAGTCTGTAGT-1	2522	1049	8.64393	0	0	Y2	0.00607983	0	TRUE
ACAACCAGTGCCCACA-1	1307	597	5.81484	0	0	Y2	0.0669975	0	TRUE
ACAACCAGTGTTCATG-1	5471	1707	5.13617	0	0	Y2	0.125581	0	TRUE
ACAACCAGTTACAGCT-1	22690	3642	4.72014	0	0	Y2	0.0996708	0	TRUE
ACAACCAGTTCTCCCA-1	4568	1384	2.5613	0	0	Y2	0.051409	0	TRUE
ACAACCATCATCGTAG-1	5525	1667	5.73756	0	0	Y2	0.0866397	0	TRUE
ACAACCATCGCTCCTA-1	10393	2376	8.12085	0	0	Y2	0.103385	0	TRUE
ACAACCATCTACAGGT-1	1669	767	2.75614	0	0	Y2	0.0144431	0	TRUE
ACAACCATCTCTGAGA-1	1515	676	7.9868	0	0	Y2	0.0110174	0	TRUE
ACAACCATCTTGTTAC-1	853	389	0.117233	0	0	Y2	0.012666	0	TRUE
ACAAGCTCAAAGACGC-1	2323	1009	7.18898	0	0	Y2	0.241935	0	TRUE
ACAAGCTCATGTGACT-1	1152	635	9.28819	0	0	Y2	0.0110174	0	TRUE
ACAAGCTGTAGCACAG-1	16126	2532	2.74712	0	0	Y2	0.0358974	0	TRUE
ACAAGCTGTCCACATA-1	1659	694	3.31525	0	0	Y2	0.0411371	0	TRUE
ACAAGCTGTTCCGGTG-1	12974	2552	8.79451	0	0	Y2	0.0735577	0	TRUE
ACAAGCTTCGCTGTTC-1	3435	1235	7.24891	0	0	Y2	0.07594	0	TRUE
ACACAGTAGTAGAGTT-1	1430	596	10.5594	0	0	Y2	0.0735577	0	FALSE
ACACAGTGTGTTGAGG-1	6380	1355	3.19749	0	0	Y2	0.0349372	0	TRUE
ACACAGTTCAAGGAGC-1	20128	3341	7.39766	0	0	Y2	0.0576923	0	TRUE
ACACAGTTCAAGTTGC-1	37711	4293	6.89984	0	0	Y2	0.115888	0	TRUE
ACACAGTTCCGGTAGC-1	26162	3624	8.99778	0	0	Y2	0.0961538	0	TRUE
ACACAGTTCTACCACC-1	10166	2191	4.08223	0	0	Y2	0.0712773	0	TRUE
ACACAGTTCTAGCATG-1	11701	2521	3.47834	0	0	Y2	0.0690926	0	TRUE
ACACCAAAGAAAGCGA-1	2111	879	9.80578	0	0	Y2	0.00737369	0	TRUE
ACACCAAAGGTTGGAC-1	2146	805	5.12582	0	0	Y2	0.0499719	0	TRUE
ACACCAACACAGAGAC-1	3745	1385	7.77036	0	0	Y2	0.0122424	0	TRUE
ACACCAACACCCTAGG-1	2503	887	6.39233	0	0	Y2	0.0340033	0	TRUE
ACACCAACAGGGCTTC-1	1010	561	8.31683	0	0	Y2	0.00985698	0	TRUE
ACACCAACAGGTACGA-1	1598	800	3.4418	0	0	Y2	0.111473	0	TRUE
ACACCAACATCGATCA-1	2773	1176	8.61882	0	0	Y2	0.0189962	0	TRUE
ACACCAATCAAGGTGG-1	11824	2089	3.52673	0	0	Y2	0.0459402	0	TRUE
ACACCAATCAGACCGC-1	3254	1235	3.16533	0	0	Y2	0.0690926	0	TRUE
ACACCAATCCCTCGAT-1	3057	1219	6.05168	0	0	Y2	0.0810394	0	TRUE
ACACCAATCGTGTCAA-1	1041	275	67.4352	0	0	Y2	0.0173844	0	FALSE
ACACGCGAGCAACCAG-1	1392	666	3.01724	0	0	Y2	0.0168691	0	TRUE
ACACGCGAGCATCTTG-1	11202	2607	2.5799	0	0	Y2	0.0810394	0	TRUE
ACACGCGCAAGACCGA-1	2814	694	4.05117	0	0	Y2	0.0411371	0	TRUE
ACACGCGCAATGTTGC-1	28863	3326	6.30912	0	0	Y2	0.0594121	0	TRUE
ACACGCGCAGAAGCTG-1	7384	2160	5.51192	0	0	Y2	0.0225507	0	TRUE
ACACGCGCATGTGTCA-1	15220	2580	7.24047	0	0	Y2	0.048583	0	TRUE
ACACGCGGTTCTTGCC-1	21092	2784	2.69771	0	0	Y2	0.0400264	0	TRUE
ACACGCGTCGGCTCTT-1	2413	1400	2.11355	0	0	Y2	0.013986	0	TRUE
ACACGCGTCTAGATCG-1	5349	1488	3.38381	0	0	Y2	0.142744	0	TRUE
ACACGCGTCTCCAATT-1	12958	2488	5.71076	0	0.00771724	Y2	0.0649867	0	TRUE
ACACGCGTCTTTCTAG-1	10246	2158	4.58716	0	0	Y2	0.0594121	0	TRUE
ACACTGACAACGTATC-1	1003	405	1.89432	0	0	Y2	0.181422	0	TRUE
ACACTGAGTCACAGAG-1	1610	629	3.10559	0	0	Y2	0.0179104	0	TRUE
ACACTGAGTCTAACGT-1	17671	2717	3.64439	0	0	Y2	0.0379018	0	TRUE
ACACTGAGTGCGAACA-1	981	571	11.6208	0	0	Y2	0.051409	0	FALSE
ACACTGATCAGAACCT-1	25446	2937	6.97949	0	0	Y2	0.0649867	0	TRUE
ACACTGATCATCGCTC-1	2628	914	3.99543	0	0	Y2	0.00546353	0	TRUE
ACACTGATCTCGAGTA-1	2086	762	4.41035	0	0	Y2	0.0411371	0	TRUE
ACAGAAACAGCAGTCC-1	21751	3224	7.16289	0	0	Y2	0.0690926	0	TRUE
ACAGAAACAGTCAACT-1	686	410	5.8309	0	0	Y2	0.0594121	0	TRUE
ACAGAAACATGGCTAT-1	41200	4493	5.39806	0	0	Y2	0.130917	0	TRUE
ACAGAAAGTAACATCC-1	1896	786	5.01055	0	0	Y2	0.0400264	0	TRUE
ACAGAAAGTACGCTTA-1	2051	748	6.5334	0	0	Y2	0.0130977	0	TRUE
ACAGAAATCCAAATGC-1	9422	1835	0.329017	0	0	Y2	0.0459402	0	TRUE
ACAGAAATCGGCTCTT-1	7579	1803	4.88191	0	0	Y2	0.0560353	0	TRUE
ACAGAAATCTAGACAC-1	2408	957	8.22259	0	0	Y2	0.00457472	0	TRUE
ACAGAAATCTGGCTGG-1	1459	714	6.85401	0	0	Y2	0.0238462	0	TRUE
ACAGAAATCTTGAGCA-1	2524	876	4.39778	0	0	Y2	0.0158695	0	TRUE
ACAGCCGAGCAAGCCA-1	1611	713	2.66915	0	0	Y2	0.0690926	0	TRUE
ACAGCCGCAGCTGTGC-1	15079	2829	5.65687	0	0	Y2	0.0630553	0	TRUE
ACAGCCGGTTATGGTC-1	1824	711	2.79605	0	0	Y2	0.0288985	0	TRUE
ACAGCCGTCGGCCAAC-1	1510	736	9.80132	0	0	Y2	0.0259067	0	TRUE
ACAGCCGTCTGCATGA-1	5540	1503	8.08664	0	0	Y2	0.115888	0	TRUE
ACAGGGAAGAGACAAG-1	29747	3769	6.51494	0	0	Y2	0.07594	0	TRUE
ACAGGGAAGATGAAGG-1	8653	1899	3.59413	0	0	Y2	0.044682	0	TRUE
ACAGGGAGTACACGCC-1	12540	2343	5.51834	0	0	Y2	0.0594121	0	TRUE
ACAGGGAGTCGGCCTA-1	611	388	9.98363	0	0	Y2	0.00840179	0	TRUE
ACAGGGAGTGGTCTAT-1	33740	4033	4.56135	0	0	Y2	0.0560353	0	TRUE
ACAGGGAGTTACACAC-1	18088	2888	4.9425	0	0	Y2	0.0594121	0	TRUE
ACAGGGAGTTATGTCG-1	2255	931	6.20843	0	0	Y2	0.0669975	0	TRUE
ACAGGGATCATACAGC-1	6896	1792	4.23434	0	0	Y2	0.0961538	0	TRUE
ACAGGGATCGCCATAA-1	2157	815	4.54335	0	0	Y2	0.0866397	0	TRUE
ACAGGGATCTATTCGT-1	2424	920	6.51815	0	0	Y2	0.115888	0	TRUE
ACATCCCAGACATAGT-1	6106	1836	4.02882	0	0	Y2	0.111473	0	TRUE
ACATCCCAGGAACTCG-1	1804	843	13.6918	0	0	Y2	0.0102369	0	FALSE
ACATCCCAGGAGATAG-1	5768	1739	2.84327	0	0	Y2	0.0630553	0	TRUE
ACATCCCAGTCATGCT-1	3579	1167	2.31908	0	0	Y2	0.0896514	0	TRUE
ACATCCCAGTGCTCGC-1	2434	836	1.68447	0	0	Y2	0.0544379	0	TRUE
ACATCCCAGTGGACGT-1	27540	4140	5.47204	0	0	Y2	0.07594	0	TRUE
ACATCCCCACCTTCGT-1	18939	3384	4.10265	0	0	Y2	0.0649867	0	TRUE
ACATCCCTCGGCTTGG-1	31606	3994	5.04018	0	0	Y2	0.0411371	0	TRUE
ACATCCCTCTCGCCTA-1	3632	1196	4.29515	0	0	Y2	0.00771067	0	TRUE
ACATCGAAGCGACTTT-1	928	449	3.55603	0	0	Y2	0.0544379	0	TRUE
ACATCGAAGGATCATA-1	1761	721	4.54287	0	0	Y2	0.07594	0	TRUE
ACATCGAAGGCTCTAT-1	1813	773	9.70767	0	0	Y2	0.0499719	0	TRUE
ACATCGAAGTGGAAGA-1	21715	3503	4.12618	0	0	Y2	0.0961538	0	TRUE
ACATCGACAATTCTCT-1	11318	2280	3.07475	0	0	Y2	0.07594	0	TRUE
ACATCGACACCAGGTC-1	29660	3805	6.32839	0	0	Y2	0.0712773	0	TRUE
ACATCGAGTCCACGCA-1	6042	1868	3.79014	0	0	Y2	0.0245168	0	TRUE
ACATCGAGTGTGTGGA-1	4464	1447	7.12366	0	0	Y2	0.136625	0	TRUE
ACATCGATCACAGTGT-1	2622	952	4.50038	0	0	Y2	0.0544379	0	TRUE
ACATCGATCGCAATGT-1	2870	973	4.18118	0	0	Y2	0.0114183	0	TRUE
ACATGCAAGGGATCGT-1	1122	493	7.041	0	0	Y2	0.0305114	0	TRUE
ACATGCACATAAGCAA-1	966	140	80.1242	0	0	Y2	0.013986	0	FALSE
ACATGCAGTCTTGGTA-1	2348	948	6.17547	0	0	Y2	0.0499719	0	TRUE
ACATGCAGTGCCTTCT-1	2427	1096	6.05686	0	0	Y2	0.0110174	0	TRUE
ACATGCAGTGTAACGG-1	1924	758	2.65073	0	0	Y2	0.044682	0	TRUE
ACATGCAGTTCCTAGA-1	15151	2594	6.15141	0	0	Y2	0.0576923	0	TRUE
ACATGCAGTTTCGACA-1	27610	3755	4.15067	0	0	Y2	0.115888	0	TRUE
ACATGCATCATTTCCA-1	2583	1047	4.83933	0	0	Y2	0.0669975	0	TRUE
ACATGCATCTGAGAGG-1	8179	2341	6.39442	0	0	Y2	0.0195567	0	TRUE
ACATTTCAGCCATCCG-1	1942	947	5.20082	0	0	Y2	0.00516262	0	TRUE
ACATTTCGTCTTACTT-1	23269	3742	3.885	0	0.00429756	Y2	0.07594	0	TRUE
ACATTTCTCACGATCA-1	31852	4284	3.31533	0	0	Y2	0.107312	0	TRUE
ACCAAACAGCGCCTTG-1	1575	705	4.12698	0	0	Y2	0.0594121	0	TRUE
ACCAAACAGGAAGAAC-1	2620	1018	3.70229	0	0	Y2	0.0690926	0	TRUE
ACCAAACCACTCCCTA-1	2159	906	2.8717	0	0	Y2	0.0368852	0	TRUE
ACCAAACCAGTGACCC-1	2636	956	6.82853	0	0	Y2	0.0712773	0	TRUE
ACCAAACCATACCATG-1	2409	1055	3.52844	0	0	Y2	0.0499719	0	TRUE
ACCAAACCATCGATCA-1	2286	955	3.93701	0	0	Y2	0.0459402	0	TRUE
ACCAAACGTGTCCATA-1	4322	1610	10.6201	0	0	Y2	0.07594	0	FALSE
ACCAAACGTTACCTTT-1	24943	3954	3.94499	0	0	Y2	0.0649867	0	TRUE
ACCAAACGTTATTCCT-1	3743	1044	6.27839	0	0	Y2	0.0358974	0	TRUE
ACCAAACTCTTTGATC-1	3332	1037	5.31212	0	0	Y2	0.0288985	0	TRUE
ACCAACAAGACGGATC-1	18053	2763	3.86085	0	0	Y2	0.0499719	0	TRUE
ACCAACAAGCGACCCT-1	1526	632	4.65269	0	0	Y2	0.0472398	0	TRUE
ACCAACACAATCTAGC-1	3020	1082	9.03974	0	0	Y2	0.051409	0	TRUE
ACCAACACAATTCTTC-1	5703	1873	3.31405	0	0	Y2	0.0434633	0	TRUE
ACCAACACACGATAGG-1	1324	603	3.70091	0	0	Y2	0.0368852	0	TRUE
ACCAACACAGCATTGT-1	30390	4476	3.56367	0	0	Y2	0.214047	0	TRUE
ACCAACACAGCTGTAT-1	2611	1159	5.32363	0	0	Y2	0.0499719	0	TRUE
ACCAACAGTCTCTCAC-1	1312	697	8.68902	0	0	Y2	0.0281224	0	TRUE
ACCAACAGTTAAACAG-1	4744	1316	2.76138	0	0	Y2	0.125581	0	TRUE
ACCAACAGTTGCTTGA-1	1991	795	3.8674	0	0	Y2	0.0544379	0	TRUE
ACCAACATCCTGGGAC-1	2375	949	1.72632	0	0	Y2	0.0690926	0	TRUE
ACCACAAAGAGGTATT-1	3600	1251	4.94444	0	0	Y2	0.0866397	0	TRUE
ACCACAAAGCATACTC-1	2702	1101	7.88305	0	0	Y2	0.00875624	0	TRUE
ACCACAAAGCGTCAAG-1	3063	1173	5.32158	0	0	Y2	0.0168691	0	TRUE
ACCACAAAGTCCCAGC-1	20619	3423	5.49008	0	0	Y2	0.164073	0	TRUE
ACCACAACAGAAGCGT-1	1942	754	5.25232	0	0	Y2	0.0459402	0	TRUE
ACCACAAGTAGGCAGT-1	12821	2148	4.75002	0	0	Y2	0.0358974	0	TRUE
ACCACAAGTAGTACGG-1	16915	2564	5.58676	0	0	Y2	0.0560353	0	TRUE
ACCACAAGTAGTTAGA-1	20251	3175	7.82677	0	0	Y2	0.164073	0	TRUE
ACCACAAGTCTATGAC-1	21847	3252	2.63194	0	0	Y2	0.0434633	0	TRUE
ACCACAAGTCTGCATA-1	602	360	8.30565	0	0	Y2	0.0358974	0	TRUE
ACCACAAGTGACTCGC-1	2669	1123	6.48183	0	0	Y2	0.120582	0	TRUE
ACCACAAGTGTGATGG-1	2299	852	4.6107	0	0	Y2	0.0560353	0	TRUE
ACCACAAGTTAGTCGT-1	1264	619	5.53797	0	0	Y2	0.07594	0	TRUE
ACCATTTAGCAACCAG-1	2531	1133	4.06954	0	0	Y2	0.0358974	0	TRUE
ACCATTTAGGGATCTG-1	1832	674	5.62227	0	0	Y2	0.0594121	0	TRUE
ACCATTTCAACATACC-1	5952	1593	1.6129	0	0	Y2	0.115888	0	TRUE
ACCATTTCAACTGCCG-1	8928	2296	3.47222	0	0	Y2	0.0201294	0	TRUE
ACCATTTCACTGATTG-1	5931	1571	2.27618	0	0	Y2	0.0560353	0	TRUE
ACCATTTCATCGTTCC-1	1219	406	50.8614	0	0	Y2	0.0158695	0	FALSE
ACCATTTGTCTTGCTC-1	2824	1311	4.63881	0	0	Y2	0.0669975	0	TRUE
ACCATTTGTTCAATCG-1	34587	4712	3.66901	0	0	Y2	0.048583	0	TRUE
ACCATTTGTTCTGACA-1	1756	753	3.70159	0	0	Y2	0.0810394	0	TRUE
ACCATTTTCACTGAAC-1	15564	2294	3.12259	0	0	Y2	0.0358974	0	TRUE
ACCATTTTCATACGAC-1	11445	2465	5.01529	0	0	Y2	0.0784314	0	TRUE
ACCATTTTCCATACTT-1	7161	1674	3.37942	0	0	Y2	0.051409	0	TRUE
ACCATTTTCGCAGATT-1	2731	990	3.62505	0	0	Y2	0.0810394	0	TRUE
ACCATTTTCTAGCATG-1	1777	737	6.19021	0	0	Y2	0.0201294	0	TRUE
ACCCAAAAGCGACATG-1	1681	686	6.36526	0	0	Y2	0.0389484	0	TRUE
ACCCAAAAGGGAGGCA-1	44084	4629	4.1058	0	0	Y2	0.125581	0	TRUE
ACCCAAAAGGTCACTT-1	6582	2067	3.93497	0	0	Y2	0.0122424	0	TRUE
ACCCAAAGTAACATAG-1	25972	4313	4.57416	0	0	Y2	0.142744	0	TRUE
ACCCAAAGTTACCCTC-1	3491	1314	3.4947	0	0	Y2	0.0837724	0	TRUE
ACCCAAAGTTGAGAGC-1	1660	662	4.03614	0	0	Y2	0.0252035	0	TRUE
ACCCAAATCACACCCT-1	1444	633	3.53186	0	0	Y2	0.0499719	0	TRUE
ACCCAAATCGCCGATG-1	982	427	33.5031	0	0	Y2	0.0189962	0	FALSE
ACCCTCAAGTTCATGC-1	28695	4341	4.15403	0	0	Y2	0.258383	0	TRUE
ACCCTCACACCCTTGT-1	1470	642	7.34694	0	0	Y2	0.00704225	0	TRUE
ACCCTCACATCTCAAG-1	40042	5003	3.26907	0	0	Y2	0.0669975	0	TRUE
ACCCTCAGTCTAATCG-1	5379	1902	4.74066	0	0	Y2	0.0168691	0	TRUE
ACCCTCAGTTGAATCC-1	1752	871	7.36301	0	0	Y2	0.0184476	0	TRUE
ACCCTCAGTTGAGAGC-1	18885	2907	6.70903	0	0	Y2	0.0630553	0	TRUE
ACCCTCAGTTGCTGAT-1	8422	1789	2.89717	0	0	Y2	0.0459402	0	TRUE
ACCCTTGAGATCCCGC-1	2266	1008	5.9135	0	0	Y2	0.0330948	0	TRUE
ACCCTTGCACAATGAA-1	9122	2183	4.00132	0	0	Y2	0.0649867	0	TRUE
ACCCTTGCACCATAAC-1	15321	2281	0.13054	0	0	Y2	0.0322106	0	TRUE
ACCCTTGCACTGCGTG-1	974	464	3.38809	0	0	Y2	0.0459402	0	TRUE
ACCCTTGGTCTGTAGT-1	2584	1114	7.35294	0	0	Y2	0.012666	0	TRUE
ACCCTTGTCCCATACC-1	13342	2458	5.31405	0	0	Y2	0.0528967	0	TRUE
ACCGTTCAGCATCAAA-1	1632	725	4.59559	0	0	Y2	0.0358974	0	TRUE
ACCGTTCAGGCGAAGG-1	10059	2260	4.65255	0	0	Y2	0.0219249	0	TRUE
ACCGTTCAGGTAAGAG-1	4751	1379	6.44075	0	0	Y2	0.0735577	0	TRUE
ACCGTTCCACTAGGCC-1	2316	1019	5.13817	0	0	Y2	0.0225507	0	TRUE
ACCGTTCCATTGGCAT-1	9437	2242	4.21744	0	0	Y2	0.0630553	0	TRUE
ACCGTTCGTCTGTTAG-1	3032	1014	9.69657	0	0	Y2	0.0669975	0	TRUE
ACCGTTCGTGAGTCAG-1	1380	575	3.98551	0	0	Y2	0.0400264	0	TRUE
ACCGTTCGTGTGATGG-1	1136	494	6.69014	0	0	Y2	0.0281224	0	TRUE
ACCGTTCGTTAATGAG-1	1862	752	2.68528	0	0	Y2	0.0528967	0	TRUE
ACCGTTCGTTCAGCGC-1	6612	1783	2.43497	0	0	Y2	0.0207147	0	TRUE
ACCGTTCTCGGCATTA-1	1649	743	1.63736	0	0	Y2	0.0594121	0	TRUE
ACCTACCAGGGCAGTT-1	3311	1154	2.68801	0	0	Y2	0.0690926	0	TRUE
ACCTACCAGGTTATAG-1	7588	1855	2.56985	0	0	Y2	0.227246	0	TRUE
ACCTACCCAACTCATG-1	27607	4211	4.92991	0	0	Y2	0.0996708	0	TRUE
ACCTACCCACACCGAC-1	5328	1639	6.71922	0	0	Y2	0.0259067	0	TRUE
ACCTACCCACCATTCC-1	1347	640	4.7513	0	0	Y2	0.0358974	0	TRUE
ACCTACCGTATCGCAT-1	6485	2093	5.9522	0	0	Y2	0.0928186	0	TRUE
ACCTACCTCAGTGTTG-1	5355	1610	3.38002	0	0	Y2	0.0735577	0	TRUE
ACCTACCTCGCAACAT-1	603	419	7.13101	0	0	Y2	0.0611985	0	TRUE
ACCTGAAAGACTCTAC-1	1186	595	2.78246	0	0	Y2	0.0669975	0	TRUE
ACCTGAAAGCATGCAG-1	1544	763	3.75648	0	0	Y2	0.0611985	0	TRUE
ACCTGAAAGGTTAAAC-1	21430	2949	5.62296	0	0	Y2	0.0499719	0	TRUE
ACCTGAAAGTGGCGAT-1	10947	1977	8.2123	0	0	Y2	0.0219249	0	TRUE
ACCTGAAAGTTCGCAT-1	1314	566	2.207	0	0	Y2	0.0158695	0	TRUE
ACCTGAACAACAAGAT-1	22489	3788	4.45106	0	0	Y2	0.0560353	0	TRUE
ACCTGAACACGCGGTT-1	23075	3392	3.2286	0	0.00433369	Y2	0.048583	0	TRUE
ACCTGAACACGCTTAA-1	13062	2577	4.83846	0	0	Y2	0.0866397	0	TRUE
ACCTGAAGTAAGTAGT-1	2074	829	14.8023	0	0	Y2	0.0313498	0	FALSE
ACCTGAAGTCCGTTTC-1	1439	705	31.3412	0	0	Y2	0.0669975	0	FALSE
ACCTGAAGTGCTCTTC-1	2166	924	5.81717	0	0	Y2	0.0288985	0	TRUE
ACCTGAAGTGCTTCAA-1	6520	1843	4.29448	0	0	Y2	0.0379018	0	TRUE
ACCTGAAGTGTGTTTG-1	917	489	16.0305	0	0	Y2	0.07594	0	FALSE
ACCTGAAGTTATAGCC-1	2823	906	4.42791	0	0	Y2	0.048583	0	TRUE
ACCTGAAGTTGAAGTA-1	5708	1369	4.2747	0	0	Y2	0.0928186	0	TRUE
ACCTGAAGTTGTATGC-1	2958	961	1.72414	0	0	Y2	0.107312	0	TRUE
ACCTGAATCACCTCTG-1	16322	3063	5.33636	0	0	Y2	0.0630553	0	TRUE
ACCTGAATCAGAGTGG-1	1488	645	7.99731	0	0	Y2	0.0528967	0	TRUE
ACCTGAATCGAATCCA-1	15563	2342	4.09947	0	0	Y2	0.0611985	0	TRUE
ACCTGTCAGAATCTAG-1	2684	1053	4.65723	0	0	Y2	0.048583	0	TRUE
ACCTGTCAGCTGTTAC-1	48923	2045	0.932077	0	0	Y2	0.103385	0	TRUE
ACCTGTCCACGAGAAC-1	15538	2696	2.54215	0	0	Y2	0.0649867	0	TRUE
ACCTGTCCACTCATAG-1	11046	2553	6.11986	0	0	Y2	0.0928186	0	TRUE
ACCTGTCCAGTCCCGA-1	1597	735	4.13275	0	0	Y2	0.0266272	0	TRUE
ACCTGTCCATAGGTTC-1	18505	2881	4.58795	0	0	Y2	0.0594121	0	TRUE
ACCTGTCGTAGCTTGT-1	1933	806	5.89757	0	0	Y2	0.0866397	0	TRUE
ACCTGTCGTTCGTAAC-1	2040	732	4.16667	0	0	Y2	0.0273656	0	TRUE
ACCTGTCTCACGGTCG-1	12360	2361	3.80259	0	0	Y2	0.0996708	0	TRUE
ACCTGTCTCGATTGAC-1	1195	574	4.1841	0	0	Y2	0.0630553	0	TRUE
ACCTGTCTCGTTCTAT-1	12818	3251	4.5951	0	0	Y2	0.15641	0	TRUE
ACGATCAAGCAACTTC-1	32364	3699	8.04598	0	0.00926956	Y2	0.0690926	0	TRUE
ACGATCAAGTACGTCT-1	1372	650	8.30904	0	0	Y2	0.00985698	0	TRUE
ACGATCAAGTTGCGAG-1	9013	1942	5.20359	0	0	Y2	0.111473	0	TRUE
ACGATCACAAGTTCGT-1	1776	680	7.93919	0	0	Y2	0.0996708	0	TRUE
ACGATCACACTGCGTG-1	7852	2211	12.7738	0	0	Y2	0.0576923	0	FALSE
ACGATCAGTCGTTGGC-1	2113	879	9.70185	0	0	Y2	0.0130977	0	TRUE
ACGATCAGTCTAATCG-1	43742	5231	5.97824	0	0	Y2	0.130917	0	TRUE
ACGATCATCACTACGA-1	2051	1054	16.8698	0	0	Y2	0.0630553	0	FALSE
ACGATCATCCATGAGT-1	1750	679	4	0	0	Y2	0.00840179	0	TRUE
ACGATCATCCTCCACA-1	1141	561	2.10342	0	0	Y2	0.0434633	0	TRUE
ACGATCATCGCTATTT-1	3218	1290	6.99192	0	0	Y2	0.0349372	0	TRUE
ACGATCATCTAATTCC-1	3540	1333	4.29379	0	0	Y2	0.0340033	0	TRUE
ACGATGTAGAGTAACT-1	5669	1398	5.89169	0	0	Y2	0.0189962	0	TRUE
ACGATGTAGCCATTGT-1	2669	1049	5.62008	0	0	Y2	0.0400264	0	TRUE
ACGATGTAGGAAGTCC-1	4429	1310	2.91262	0	0	Y2	0.07594	0	TRUE
ACGATGTAGGCGAAGG-1	10286	2493	7.5734	0	0	Y2	0.107312	0	TRUE
ACGATGTAGTTGCTCA-1	2624	1052	4.11585	0	0	Y2	0.0379018	0	TRUE
ACGATGTCAAAGCTCT-1	3329	1095	5.37699	0	0	Y2	0.0349372	0	TRUE
ACGATGTCAATCGCGC-1	1626	702	6.39606	0	0	Y2	0.0611985	0	TRUE
ACGATGTCACTGGATT-1	2452	969	5.13866	0	0	Y2	0.0499719	0	TRUE
ACGATGTCACTTCATT-1	2635	1108	4.21252	0	0	Y2	0.0358974	0	TRUE
ACGATGTCAGGTCCCA-1	23939	3545	3.32512	0	0	Y2	0.0472398	0	TRUE
ACGATGTGTGAATTAG-1	962	511	5.30146	0	0	Y2	0.0837724	0	TRUE
ACGATGTTCAGGAAGC-1	11873	2234	4.96926	0	0	Y2	0.0281224	0	TRUE
ACGATGTTCATAGGCT-1	1125	667	3.37778	0	0	Y2	0.0106236	0	TRUE
ACGCACGAGAAGGCTC-1	2583	926	2.20674	0	0	Y2	0.0296946	0	TRUE
ACGCACGAGCTCGAAG-1	7165	2076	7.91347	0	0	Y2	0.00639545	0	TRUE
ACGCACGCAATAGTCC-1	26446	3900	3.22166	0	0	Y2	0.0322106	0	TRUE
ACGCACGGTAAGCGGT-1	20621	3262	5.06765	0	0	Y2	0.0866397	0	TRUE
ACGCACGGTTTGGAGG-1	11608	2290	4.95348	0	0	Y2	0.0735577	0	TRUE
ACGCACGTCCGAACGC-1	8682	2409	3.32873	0	0	Y2	0.0996708	0	TRUE
ACGCACGTCGTGTGGC-1	5341	1514	5.95394	0	0	Y2	0.051409	0	TRUE
ACGCACGTCTTACACT-1	1001	607	6.09391	0	0	Y2	0.00911681	0	TRUE
ACGGAAGAGACGAGCT-1	6697	1637	7.30178	0	0	Y2	0.0928186	0	TRUE
ACGGAAGAGCACTAAA-1	6480	1745	7.4537	0	0	Y2	0.0422822	0	TRUE
ACGGAAGCAACCTATG-1	12695	2465	6.39622	0	0	Y2	0.103385	0	TRUE
ACGGAAGCACAACATC-1	15459	3161	5.03914	0	0	Y2	0.0330948	0	TRUE
ACGGAAGCACACTGGC-1	1681	731	3.92623	0	0	Y2	0.0411371	0	TRUE
ACGGAAGGTCGATTAC-1	3710	952	4.5283	0	0	Y2	0.0368852	0	TRUE
ACGGAAGGTGACAGCA-1	6334	1691	2.87338	0	0	Y2	0.125581	0	TRUE
ACGGAAGGTTCCATTT-1	2454	774	11.3692	0	0	Y2	0.0273656	0	FALSE
ACGGGTCAGGACAACC-1	23966	3167	3.45072	0	0	Y2	0.0288985	0	TRUE
ACGGGTCCACTTGAGT-1	8573	1726	4.22256	0	0	Y2	0.0358974	0	TRUE
ACGGGTCCAGGCTTGC-1	21524	3348	5.15239	0	0	Y2	0.0712773	0	TRUE
ACGGGTCCATACTGAC-1	6917	1781	3.8456	0	0	Y2	0.044682	0	TRUE
ACGGGTCGTAGCGAGT-1	2873	977	5.56909	0	0	Y2	0.0528967	0	TRUE
ACGGGTCGTCGGTGTC-1	9900	1679	3.89899	0	0	Y2	0.0219249	0	TRUE
ACGGGTCGTGCTGATT-1	2384	1016	11.2836	0	0	Y2	0.00805332	0	FALSE
ACGGGTCGTTGCCAAT-1	2391	833	14.4709	0	0.209118	Y2	0.0110174	0	FALSE
ACGGGTCTCCGATCGG-1	1789	667	4.52767	0	0	Y2	0.0411371	0	TRUE
ACGGGTCTCCGGTAGC-1	4729	1398	5.85748	0	0	Y2	0.0499719	0	TRUE
ACGGGTCTCTAGACAC-1	11278	2499	4.01667	0	0	Y2	0.0996708	0	TRUE
ACGGTCGAGGGTACAC-1	1794	872	7.52508	0	0	Y2	0.0135376	0	TRUE
ACGGTCGCAAATCGTC-1	5226	1761	4.42021	0	0	Y2	0.0288985	0	TRUE
ACGGTCGGTCCAGCAC-1	4004	1421	8.14186	0	0	Y2	0.0784314	0	TRUE
ACGGTCGGTGCATTTG-1	28982	3720	4.27507	0	0.00345042	Y2	0.044682	0	TRUE
ACGGTCGTCCAAGGGA-1	1116	544	7.97491	0	0	Y2	0.0238462	0	TRUE
ACGGTCGTCGCAGTCG-1	2093	814	3.15337	0	0	Y2	0.0560353	0	TRUE
ACGGTCGTCGGACTTA-1	804	630	0.746269	0	0	Y2	0.0459402	0	TRUE
ACGGTCGTCTGGGATT-1	1684	658	6.11639	0	0	Y2	0.0499719	0	TRUE
ACGGTTAAGTGTGTTC-1	852	432	13.0282	0	0	Y2	0.111473	0	FALSE
ACGGTTACAAATGAGT-1	76817	6166	3.98219	0	0	Y2	0.0837724	0	TRUE
ACGGTTACAGCAATTC-1	22782	3088	2.4493	0	0	Y2	0.0459402	0	TRUE
ACGGTTACAGTAGATA-1	27702	3804	4.34265	0	0	Y2	0.0784314	0	TRUE
ACGGTTAGTAAGTCAA-1	741	368	7.82726	0	0	Y2	0.0349372	0	TRUE
ACGGTTAGTAGACGGT-1	4027	1186	2.75639	0	0	Y2	0.0368852	0	TRUE
ACGGTTAGTCGCAGTC-1	1783	737	5.55244	0	0	Y2	0.0358974	0	TRUE
ACGGTTAGTTACACTG-1	2384	473	0.0838926	0	0	Y2	0.0313498	0	TRUE
ACGGTTATCATTCGGA-1	6306	1570	4.63051	0	0	Y2	0.0273656	0	TRUE
ACGGTTATCTTACCGC-1	80080	6323	3.36289	0	0.00124875	Y2	0.051409	0	TRUE
ACGTAACAGACATAGT-1	8303	1871	2.45694	0	0	Y2	0.0349372	0	TRUE
ACGTAACAGAGCATTA-1	1720	669	5.17442	0	0	Y2	0.0379018	0	TRUE
ACGTAACAGTAAACAC-1	3604	1200	2.7192	0	0	Y2	0.142744	0	TRUE
ACGTAACCACAGCATT-1	3284	974	4.5676	0	0	Y2	0.00671622	0	TRUE
ACGTAACCAGTGTACT-1	26891	3597	8.23696	0	0	Y2	0.0594121	0	TRUE
ACGTAACCATGAGGGT-1	49628	4570	6.01676	0	0.00402998	Y2	0.350043	0	TRUE
ACGTAACGTCATCACA-1	2463	999	3.04507	0	0	Y2	0.0690926	0	TRUE
ACGTAACGTCTGTGGC-1	977	444	7.26714	0	0	Y2	0.0281224	0	TRUE
ACGTAACTCAAGAGTA-1	13683	2322	3.12797	0	0	Y2	0.0810394	0	TRUE
ACGTAACTCCCAATAG-1	8932	1848	3.1236	0	0	Y2	0.0422822	0	TRUE
ACGTACAAGATGTTAG-1	11559	2305	4.52461	0	0	Y2	0.0961538	0	TRUE
ACGTACAAGCCAACCC-1	30778	4837	4.86386	0	0	Y2	0.191296	0	TRUE
ACGTACAAGTATGCAA-1	1921	746	4.94534	0	0	Y2	0.0368852	0	TRUE
ACGTACAAGTGAGTTA-1	30666	3804	9.28716	0	0	Y2	0.07594	0	TRUE
ACGTACACATGCACTA-1	1888	806	3.70763	0	0	Y2	0.0784314	0	TRUE
ACGTACACATGGCGCT-1	2500	882	2.56	0	0	Y2	0.0368852	0	TRUE
ACGTACAGTATCCCAA-1	15260	2515	7.85059	0	0	Y2	0.0690926	0	TRUE
ACGTACAGTTCCTAAG-1	7879	1530	1.18035	0	0	Y2	0.0576923	0	TRUE
ACGTACATCCGGTTCT-1	3471	1330	9.16162	0	0	Y2	0.0102369	0	TRUE
ACGTACATCTCTGCTG-1	2261	909	3.36134	0	0	Y2	0.0594121	0	TRUE
ACGTACATCTGTGCAA-1	8554	2193	4.07996	0	0	Y2	0.0368852	0	TRUE
ACGTAGTAGCACTCCG-1	22790	3336	3.18561	0	0	Y2	0.0544379	0	TRUE
ACGTAGTAGTCCCAAT-1	1248	634	5.84936	0	0	Y2	0.00704225	0	TRUE
ACGTAGTCACAGTCAT-1	2083	829	5.28084	0	0	Y2	0.241935	0	TRUE
ACGTAGTCAGAACTCT-1	34278	3877	10.6424	0	0	Y2	0.051409	0	FALSE
ACGTAGTCATACTGAC-1	2818	1024	4.93258	0	0.0354862	Y2	0.0837724	0	TRUE
ACGTAGTCATCCGGCA-1	5405	1520	1.42461	0	0	Y2	0.0996708	0	TRUE
ACGTAGTCATGTGACT-1	1899	817	4.2654	0	0	Y2	0.0630553	0	TRUE
ACGTAGTGTCAGGTAG-1	2844	1104	7.03235	0	0	Y2	0.382739	0	TRUE
ACGTAGTGTCGAAACG-1	5039	1279	4.04842	0	0	Y2	0.0961538	0	TRUE
ACGTAGTTCCCGAAAT-1	9426	2416	3.85105	0	0.010609	Y2	0.322115	0	TRUE
ACGTAGTTCCGCAGTG-1	15042	2741	3.53676	0	0	Y2	0.0305114	0	TRUE
ACGTCCTAGGAATGTT-1	90469	2458	0.536095	0	0.00110535	Y2	0.107312	0	TRUE
ACGTCCTAGGCTGAAC-1	3095	1231	3.03716	0	0	Y2	0.0649867	0	TRUE
ACGTCCTAGGTTCATC-1	2394	850	3.04929	0	0	Y2	0.0305114	0	TRUE
ACGTCCTGTGGAGGTT-1	21077	3294	5.60801	0	0	Y2	0.0411371	0	TRUE
ACGTTCCAGTTGTCGT-1	1113	562	13.7466	0	0	Y2	0.0544379	0	FALSE
ACGTTCCCAAGACAAT-1	13605	2605	5.01286	0	0	Y2	0.0712773	0	TRUE
ACGTTCCGTCCAAGAG-1	30175	4042	5.36868	0	0	Y2	0.0712773	0	TRUE
ACGTTCCGTCGCTTGG-1	40576	5099	6.82177	0	0	Y2	0.181422	0	TRUE
ACGTTCCGTCGGTGTC-1	1055	549	0.189573	0	0	Y2	0.0544379	0	TRUE
ACGTTCCGTCTAGGCC-1	4725	1097	0.021164	0	0	Y2	0.0735577	0	TRUE
ACGTTCCGTGCGTCGT-1	8490	1913	5.3828	0	0	Y2	0.0735577	0	TRUE
ACGTTCCTCAAGCCCG-1	1830	786	4.7541	0	0	Y2	0.0690926	0	TRUE
ACGTTCCTCCTGGCTT-1	3285	1293	4.14003	0	0	Y2	0.0245168	0	TRUE
ACTACGAAGGTAACTA-1	18438	2470	4.5992	0	0	Y2	0.048583	0	TRUE
ACTACGAAGTTGCTCA-1	2515	917	4.57256	0	0	Y2	0.0400264	0	TRUE
ACTACGACAACACGAG-1	44772	5295	3.85732	0	0	Y2	0.142744	0	TRUE
ACTACGACAGCTGGTC-1	1785	936	18.7675	0	0	Y2	0.0422822	0	FALSE
ACTACGACATTAGGAA-1	26740	3774	3.54899	0	0	Y2	0.0630553	0	TRUE
ACTACGACATTCATCT-1	12921	2530	6.3153	0	0	Y2	0.07594	0	TRUE
ACTACGATCCTACGGG-1	1301	688	7.84012	0	0	Y2	0.00576923	0	TRUE
ACTACGATCGATGCTA-1	11548	2822	5.21302	0	0	Y2	0.0296946	0	TRUE
ACTACGATCGTTTACT-1	14403	1698	0.923419	0	0	Y2	0.0389484	0	TRUE
ACTACGATCTCCATAT-1	4398	1361	6.8895	0	0	Y2	0.276923	0	TRUE
ACTACGATCTGCAGCG-1	2503	921	2.39712	0	0	Y2	0.0669975	0	TRUE
ACTATCTAGAATAACC-1	9231	2311	6.06652	0	0	Y2	0.0712773	0	TRUE
ACTATCTCACCTGATA-1	1079	507	6.76552	0	0	Y2	0.0195567	0	TRUE
ACTATCTCAGCGTTGC-1	11420	2294	4.82487	0	0	Y2	0.0712773	0	TRUE
ACTATCTCATAAGATG-1	1780	750	0.168539	0	0	Y2	0.125581	0	TRUE
ACTATCTCATCCCACT-1	18993	3262	5.20192	0	0	Y2	0.103385	0	TRUE
ACTATCTGTATCGAAA-1	1028	603	6.90661	0	0	Y2	0.0149092	0	TRUE
ACTATCTGTATGAGAT-1	6378	1632	3.38664	0	0	Y2	0.0866397	0	TRUE
ACTATCTTCCATCCGT-1	4092	1568	4.54545	0	0	Y2	0.0288985	0	TRUE
ACTATGGCAATACGCT-1	5405	1689	5.2729	0	0	Y2	0.0225507	0	TRUE
ACTATGGCATTGTGCA-1	2087	734	3.21035	0	0	Y2	0.0163642	0	TRUE
ACTATGGTCGAACACT-1	2036	789	3.48723	0	0	Y2	0.00576923	0	TRUE
ACTATGGTCGTGGACC-1	2254	946	8.16327	0	0	Y2	0.0189962	0	TRUE
ACTATGGTCTCGTTTA-1	3822	1167	2.1978	0	0	Y2	0.0594121	0	TRUE
ACTATTCAGCTGGAGT-1	2153	812	4.08732	0	0	Y2	0.0544379	0	TRUE
ACTATTCCAGTCCGTG-1	1982	791	6.1554	0	0	Y2	0.0669975	0	TRUE
ACTATTCCATCCGAGC-1	5565	1404	3.53998	0	0	Y2	0.0238462	0	TRUE
ACTATTCCATCTGGGC-1	1980	728	3.63636	0	0	Y2	0.0245168	0	TRUE
ACTATTCCATTACGGT-1	20368	3482	4.00137	0	0	Y2	0.0810394	0	TRUE
ACTATTCGTAGATTGA-1	8860	1766	5.59819	0	0	Y2	0.0349372	0	TRUE
ACTATTCGTAGGCTCC-1	2743	1017	29.4933	0	0	Y2	0.0499719	0	FALSE
ACTATTCGTGGTCTGC-1	5110	1365	5.04892	0	0	Y2	0.0472398	0	TRUE
ACTATTCGTTGGGAAC-1	33141	4015	4.63776	0	0	Y2	0.051409	0	TRUE
ACTATTCGTTTCCCAC-1	1897	716	4.21719	0	0	Y2	0.0735577	0	TRUE
ACTCTCGAGCCTCAAT-1	1763	771	25.0142	0	0	Y2	0.0288985	0	FALSE
ACTCTCGAGGGCAGTT-1	23912	3752	4.33255	0	0	Y2	0.0712773	0	TRUE
ACTCTCGCAAATGGAT-1	10287	2527	3.54817	0	0	Y2	0.0996708	0	TRUE
ACTCTCGCACCAATTG-1	8677	1845	3.50352	0	0	Y2	0.0784314	0	TRUE
ACTCTCGGTCTCTCCA-1	24441	3124	9.1322	0	0	Y2	0.0649867	0	TRUE
ACTCTCGGTGAGATTA-1	9555	2474	5.31659	0	0	Y2	0.0400264	0	TRUE
ACTCTCGTCCTAGCTC-1	11660	2152	3.55918	0	0	Y2	0.0330948	0	TRUE
ACTGATGAGCACGTCC-1	3008	1253	9.74069	0	0	Y2	0.0158695	0	TRUE
ACTGATGAGCCACTCG-1	1655	716	2.65861	0	0	Y2	0.07594	0	TRUE
ACTGATGAGGTAAGTT-1	1068	522	10.206	0	0	Y2	0.0368852	0	FALSE
ACTGATGCACACAGCC-1	2418	948	5.7072	0	0	Y2	0.0305114	0	TRUE
ACTGATGCACTTACAG-1	6005	1595	3.14738	0	0	Y2	0.0961538	0	TRUE
ACTGATGCAGACAAAT-1	9619	1942	3.57626	0	0	Y2	0.044682	0	TRUE
ACTGATGCAGAGTGTG-1	563	349	2.84192	0	0	Y2	0.136625	0	TRUE
ACTGATGCATTGTCGA-1	2905	1103	8.81239	0	0	Y2	0.0102369	0	TRUE
ACTGATGGTACCCGCA-1	1928	923	7.31328	0	0	Y2	0.0122424	0	TRUE
ACTGATGGTGGCTTGC-1	11097	1764	3.01883	0	0	Y2	0.0189962	0	TRUE
ACTGATGGTTTCGTGA-1	1003	452	4.08774	0	0	Y2	0.0201294	0	TRUE
ACTGATGTCTGGTTGA-1	3156	1045	45.9125	0	0	Y2	0.0358974	0	FALSE
ACTGCAAAGACATCAA-1	8679	1843	4.41295	0	0	Y2	0.0560353	0	TRUE
ACTGCAAAGCGTATGG-1	10337	1989	6.26874	0	0	Y2	0.181422	0	TRUE
ACTGCAAAGTTTGAGA-1	25584	3483	5.28455	0	0	Y2	0.0528967	0	TRUE
ACTGCAAGTTCTCTAT-1	16840	3008	4.91686	0	0	Y2	0.0340033	0	TRUE
ACTGCAATCCCTCAAC-1	5628	1668	1.35039	0	0	Y2	0.111473	0	TRUE
ACTGCAATCCGCAGTG-1	18689	2914	7.42148	0	0	Y2	0.0358974	0	TRUE
ACTGCAATCCTAGCGG-1	808	416	0.49505	0	0	Y2	0.0368852	0	TRUE
ACTGCAATCCTCTAAT-1	17320	2786	5.51963	0	0	Y2	0.0305114	0	TRUE
ACTGCAATCTCCCAAC-1	1974	983	9.06788	0	0	Y2	0.00985698	0	TRUE
ACTGTCCAGAAAGCGA-1	1306	649	6.35528	0	0	Y2	0.0459402	0	TRUE
ACTGTCCAGAATACAC-1	2849	910	3.0888	0	0	Y2	0.0368852	0	TRUE
ACTGTCCAGGGTACAC-1	3224	925	4.00124	0	0	Y2	0.0110174	0	TRUE
ACTGTCCCAAGTCGTT-1	6850	1902	4.62774	0	0	Y2	0.115888	0	TRUE
ACTGTCCCACGAGGAT-1	2367	849	2.83059	0	0	Y2	0.0576923	0	TRUE
ACTGTCCCAGCAATTC-1	4359	1508	5.57467	0	0	Y2	0.0576923	0	TRUE
ACTGTCCCAGCGACAA-1	4076	1262	6.40334	0	0	Y2	0.0322106	0	TRUE
ACTGTCCGTAGTAAGT-1	1997	875	7.11067	0	0	Y2	0.0288985	0	TRUE
ACTGTCCGTGTCTCCT-1	3209	1108	5.92085	0	0	Y2	0.214047	0	TRUE
ACTGTCCTCAAGAAAC-1	3074	973	4.19649	0	0	Y2	0.0594121	0	TRUE
ACTGTCCTCGGACTTA-1	20221	3527	4.51016	0	0	Y2	0.0866397	0	TRUE
ACTGTGAAGAGGTTTA-1	1107	565	9.39476	0	0	Y2	0.103385	0	TRUE
ACTGTGAAGGCCTAGA-1	1824	743	2.52193	0	0	Y2	0.0499719	0	TRUE
ACTGTGAAGTAACCTC-1	2842	1183	7.10767	0	0	Y2	0.0238462	0	TRUE
ACTGTGAAGTACAGCG-1	1191	560	5.28967	0	0	Y2	0.0544379	0	TRUE
ACTGTGACAGGGTTGA-1	1730	688	2.77457	0	0	Y2	0.0273656	0	TRUE
ACTGTGACATGGAACG-1	10625	1764	4.96	0	0	Y2	0.0245168	0	TRUE
ACTGTGAGTTCCACGG-1	4294	1215	6.21798	0	0	Y2	0.0434633	0	TRUE
ACTGTGATCGGCCTTT-1	2406	922	4.44722	0	0	Y2	0.0996708	0	TRUE
ACTGTGATCGTTCTCG-1	1058	496	5.86011	0	0	Y2	0.0996708	0	TRUE
ACTTAGGAGAAAGTCT-1	1112	596	4.85612	0	0	Y2	0.0560353	0	TRUE
ACTTAGGCACGACCTG-1	35800	4387	3.84078	0	0	Y2	0.0712773	0	TRUE
ACTTAGGCACGGGTAA-1	15428	2604	1.8084	0	0	Y2	0.0896514	0	TRUE
ACTTAGGCAGTATGAA-1	615	392	21.7886	0	0	Y2	0.0340033	0	FALSE
ACTTAGGGTAGGCAAC-1	23998	3473	4.47954	0	0	Y2	0.0594121	0	TRUE
ACTTAGGGTTGCCAAT-1	3441	1184	4.67887	0	0	Y2	0.0560353	0	TRUE
ACTTAGGGTTTCGACA-1	11483	2721	7.51546	0	0	Y2	0.0690926	0	TRUE
ACTTAGGTCAGCACCG-1	39260	4400	5.89913	0	0	Y2	0.0422822	0	TRUE
ACTTAGGTCCACACAA-1	3371	1665	9.84871	0	0	Y2	0.0201294	0	TRUE
ACTTATCCAATGGGTG-1	14084	2588	4.43056	0	0	Y2	0.0649867	0	TRUE
ACTTATCCAGCTGTAT-1	1486	684	6.52759	0	0	Y2	0.0144431	0	TRUE
ACTTATCGTAGCGAGT-1	1779	707	6.914	0	0	Y2	0.0238462	0	TRUE
ACTTATCGTCAGCTTA-1	3724	1441	7.78733	0	0	Y2	0.0184476	0	TRUE
ACTTATCGTCATCAGT-1	11265	2185	3.28451	0	0	Y2	0.107312	0	TRUE
ACTTATCTCAAACCTG-1	8059	2214	4.70282	0	0	Y2	0.107312	0	TRUE
ACTTATCTCATGGGAG-1	4885	1298	4.29887	0	0	Y2	0.0690926	0	TRUE
ACTTATCTCCGTTGGG-1	9417	2586	5.99979	0	0	Y2	0.0560353	0	TRUE
ACTTCCGAGCCAGTAG-1	18994	2809	4.62778	0	0	Y2	0.0322106	0	TRUE
ACTTCCGAGCTAGCCC-1	8311	1943	4.23535	0	0	Y2	0.214047	0	TRUE
ACTTCCGAGGCTCCCA-1	4547	1298	2.92501	0	0	Y2	0.111473	0	TRUE
ACTTCCGAGGTTCTAC-1	1641	772	5.36258	0	0	Y2	0.00639545	0	TRUE
ACTTCCGGTCCACGCA-1	2223	916	3.64372	0	0	Y2	0.0810394	0	TRUE
ACTTCCGGTCCTTTGC-1	8594	2325	3.80498	0	0	Y2	0.0422822	0	TRUE
ACTTCCGGTTTACCTT-1	31756	4502	3.71898	0	0	Y2	0.048583	0	TRUE
ACTTCCGTCCACGTAA-1	8251	2308	3.9268	0	0	Y2	0.0996708	0	TRUE
ACTTCCGTCCTGATAG-1	4853	1652	3.9151	0	0	Y2	0.0611985	0	TRUE
ACTTCCGTCTGAGATC-1	25273	1551	1.38488	0	0	Y2	0.0784314	0	TRUE
ACTTCGCGTTCTAAGC-1	2081	641	60.9322	0	0	Y2	0.0168691	0	FALSE
ACTTCGCTCCAAGCCG-1	9705	2817	2.53478	0	0	Y2	0.142744	0	TRUE
ACTTCGCTCGATGGAG-1	8217	1800	3.5171	0	0	Y2	0.0434633	0	TRUE
ACTTCGCTCTATTGTC-1	9185	2608	12.8906	0	0	Y2	0.048583	0	FALSE
ACTTTCAAGATAACAC-1	7730	1613	3.29884	0	0	Y2	0.0400264	0	TRUE
ACTTTCAAGGAAGAAC-1	1552	695	9.08505	0	0	Y2	0.0313498	0	TRUE
ACTTTCAAGTCAACAA-1	2621	1167	8.31744	0	0	Y2	0.227246	0	TRUE
ACTTTCAGTATCGTGT-1	612	265	46.4052	0	0	Y2	0.0207147	0	FALSE
ACTTTCAGTCGTGTTA-1	1807	751	6.0321	0	0	Y2	0.0837724	0	TRUE
ACTTTCATCAGCACCG-1	16860	2915	2.95967	0	0	Y2	0.0305114	0	TRUE
ACTTTCATCCACGTGG-1	3423	1132	3.44727	0	0	Y2	0.0368852	0	TRUE
ACTTTCATCTACGCAA-1	9984	2296	5.11819	0	0	Y2	0.103385	0	TRUE
ACTTTGTAGTAACGTA-1	999	573	13.4134	0	0	Y2	0.0179104	0	FALSE
ACTTTGTTCCCTTGGT-1	1690	920	4.7929	0	0	Y2	0.0102369	0	TRUE
ACTTTGTTCCTGCCAT-1	1921	784	4.26861	0	0	Y2	0.051409	0	TRUE
AGAAATGCACGACTAT-1	3035	1261	8.10544	0	0	Y2	0.0179104	0	TRUE
AGAAATGCATCTGGGC-1	22520	3094	3.0151	0	0	Y2	0.0560353	0	TRUE
AGAAATGCATGGTACT-1	20583	3088	2.91989	0	0	Y2	0.0434633	0	TRUE
AGAAATGCATTGTGCA-1	3726	1290	7.30005	0	0	Y2	0.125581	0	TRUE
AGAAATGGTACCAGAG-1	32046	4140	5.12388	0	0	Y2	0.048583	0	TRUE
AGAAATGGTGCTGATT-1	18632	2912	3.79455	0	0	Y2	0.0472398	0	TRUE
AGAAATGTCCATGCAA-1	12683	2471	4.35228	0	0	Y2	0.0735577	0	TRUE
AGAAATGTCGACACCG-1	17998	2874	6.33404	0	0	Y2	0.107312	0	TRUE
AGAAATGTCGATCCCT-1	928	525	9.05172	0	0	Y2	0.0340033	0	TRUE
AGAAATGTCGCTCATC-1	3572	1481	3.66741	0	0	Y2	0.0544379	0	TRUE
AGAAATGTCTCTTGCG-1	11761	2220	4.83802	0	0	Y2	0.0281224	0	TRUE
AGAAATGTCTGAGTCA-1	14117	2489	3.28682	0	0	Y2	0.0630553	0	TRUE
AGAACAAAGGCTGAAC-1	19505	3080	2.56345	0	0	Y2	0.0296946	0	TRUE
AGAACAACAAAGGCGT-1	20488	3166	4.64662	0	0	Y2	0.0784314	0	TRUE
AGAACAAGTGAGGAAA-1	13961	2375	3.59573	0	0	Y2	0.0649867	0	TRUE
AGAACAAGTTGCGAAG-1	21494	3052	5.32707	0	0	Y2	0.0368852	0	TRUE
AGAACAAGTTTGAACC-1	16834	3484	5.06713	0	0	Y2	0.0712773	0	TRUE
AGAACAATCAGTGCGC-1	2372	879	5.10118	0	0	Y2	0.00771067	0	TRUE
AGAACAATCGATAACC-1	2052	833	32.5049	0	0	Y2	0.0358974	0	FALSE
AGAACAATCTTCCAGC-1	2085	880	5.08393	0	0	Y2	0.0330948	0	TRUE
AGAACCTAGAAACTAC-1	8890	2443	4.11699	0	0	Y2	0.0219249	0	TRUE
AGAACCTAGAAGCGCT-1	3894	1315	4.00616	0	0	Y2	0.0594121	0	TRUE
AGAACCTAGACTGTTC-1	24863	4252	4.67763	0	0	Y2	0.181422	0	TRUE
AGAACCTAGCACGATG-1	1602	435	67.166	0	0	Y2	0.0130977	0	FALSE
AGAACCTAGCTTTGTG-1	1218	555	3.36617	0	0	Y2	0.0340033	0	TRUE
AGAACCTAGGGAGAAT-1	6311	1622	3.3909	0	0	Y2	0.0379018	0	TRUE
AGAACCTAGTGCAGCA-1	5780	1468	2.69896	0	0	Y2	0.0712773	0	TRUE
AGAACCTCAATGGCAG-1	16621	2955	3.26695	0	0	Y2	0.0649867	0	TRUE
AGAACCTGTAGAGTTA-1	15851	2917	5.61479	0	0	Y2	0.0928186	0	TRUE
AGAACCTGTCTGCCTT-1	7529	1992	2.32435	0	0	Y2	0.0400264	0	TRUE
AGAACCTTCACAACCA-1	6561	1735	2.43865	0	0	Y2	0.0611985	0	TRUE
AGAACCTTCCGCGAGT-1	13514	2220	5.96419	0	0	Y2	0.0576923	0	TRUE
AGAAGCGAGCGAGAAA-1	27147	3828	5.34866	0	0	Y2	0.051409	0	TRUE
AGAAGCGAGGTGCTGA-1	2473	892	5.37808	0	0	Y2	0.0961538	0	TRUE
AGAAGCGCACGAGGTA-1	1972	731	4.15822	0	0	Y2	0.0411371	0	TRUE
AGAAGCGCAGTCTTCC-1	3794	1232	14.1012	0	0	Y2	0.103385	0	FALSE
AGAAGCGGTCTTTATC-1	2037	757	5.00736	0	0	Y2	0.0379018	0	TRUE
AGAAGCGGTGGGCTTC-1	2288	1123	8.78497	0	0	Y2	0.191296	0	TRUE
AGAAGCGGTGGTTTGT-1	2146	775	1.49115	0	0	Y2	0.0245168	0	TRUE
AGAAGCGTCACAATGC-1	15398	3062	4.92921	0	0	Y2	0.421538	0	TRUE
AGAAGCGTCGGCTGTG-1	1920	771	4.89583	0	0	Y2	0.0735577	0	TRUE
AGAAGTACAATAACGA-1	15176	2670	4.92884	0	0	Y2	0.0434633	0	TRUE
AGAAGTACAGCGCTTG-1	14776	2169	6.09773	0	0	Y2	0.051409	0	TRUE
AGAAGTACATTGCTTT-1	15141	2900	6.03659	0	0	Y2	0.0866397	0	TRUE
AGAAGTAGTACGGTTT-1	8907	1671	3.37936	0	0	Y2	0.0225507	0	TRUE
AGAAGTAGTAGGACCA-1	44266	4266	4.16121	0	0	Y2	0.0866397	0	TRUE
AGAAGTAGTCGAACGA-1	26410	3945	6.11511	0	0	Y2	0.0528967	0	TRUE
AGAAGTAGTGGTAATA-1	23080	3573	5.2383	0	0	Y2	0.258383	0	TRUE
AGAAGTAGTTCCAAAC-1	11850	2251	3.11392	0	0	Y2	0.107312	0	TRUE
AGAAGTATCCAGTGCG-1	1966	838	28.8911	0	0	Y2	0.0422822	0	FALSE
AGACAAAAGCAGCGAT-1	12834	2163	5.25168	0	0	Y2	0.0296946	0	TRUE
AGACAAAAGCTGGCCT-1	2033	882	7.03394	0	0	Y2	0.0184476	0	TRUE
AGACAAACACCCAATA-1	1159	570	5.43572	0	0	Y2	0.0472398	0	TRUE
AGACAAACACTTCATT-1	36745	4569	3.14056	0	0	Y2	0.0611985	0	TRUE
AGACAAACAGTCGAGA-1	2937	1050	3.20054	0	0	Y2	0.0472398	0	TRUE
AGACAAACAGTTGTTG-1	4652	1241	4.70765	0	0	Y2	0.125581	0	TRUE
AGACAAAGTACAGTCT-1	17931	3001	5.76097	0	0	Y2	0.0411371	0	TRUE
AGACAAAGTACTGCGC-1	2343	922	7.63978	0	0	Y2	0.0544379	0	TRUE
AGACAAAGTTGGCTAT-1	1450	775	9.24138	0	0	Y2	0.0273656	0	TRUE
AGACAAATCAGATTGC-1	4638	1596	5.23933	0	0	Y2	0.00985698	0	TRUE
AGACACTAGACCAAAT-1	1719	566	0.290867	0	0	Y2	0.120582	0	TRUE
AGACACTAGCCGATTT-1	2569	949	5.02141	0	0	Y2	0.0322106	0	TRUE
AGACACTAGGCTCCCA-1	4303	1298	2.83523	0	0	Y2	0.0996708	0	TRUE
AGACACTCAAGTCCCG-1	31820	3740	5.98366	0	0	Y2	0.0472398	0	TRUE
AGACACTCACCACATA-1	2186	914	3.7054	0	0	Y2	0.044682	0	TRUE
AGACACTCACTTGAGT-1	2130	866	3.19249	0	0	Y2	0.051409	0	TRUE
AGACACTCATTGAGCT-1	12332	1996	2.2543	0	0	Y2	0.0252035	0	TRUE
AGACACTGTACTTGTG-1	24410	3556	1.61	0	0	Y2	0.0499719	0	TRUE
AGACACTGTATCGTTG-1	12217	2311	2.70115	0	0	Y2	0.0896514	0	TRUE
AGACACTGTCTATGAC-1	22589	3722	6.02506	0	0.00442693	Y2	0.0649867	0	TRUE
AGACACTGTTGGGCCT-1	1379	722	0.507614	0	0	Y2	0.15641	0	TRUE
AGACACTTCAGCCCAG-1	1074	593	1.8622	0	0	Y2	0.00948367	0	TRUE
AGACACTTCTGCGTCT-1	23485	3551	4.29636	0	0	Y2	0.0735577	0	TRUE
AGACAGGAGGTAAAGG-1	1895	734	2.90237	0	0	Y2	0.0411371	0	TRUE
AGACAGGAGTTAGTGA-1	2142	807	6.25584	0	0	Y2	0.00704225	0	TRUE
AGACAGGCAAACTAAG-1	6582	1725	14.1902	0	0	Y2	0.0837724	0	FALSE
AGACAGGCAATCACGT-1	2454	835	3.30073	0	0	Y2	0.0400264	0	TRUE
AGACAGGCAGTTCCAA-1	3076	1499	3.73862	0	0	Y2	0.0219249	0	TRUE
AGACAGGCATCCCACT-1	2150	830	2.23256	0	0	Y2	0.0168691	0	TRUE
AGACAGGCATCTATCT-1	9745	2207	3.25295	0	0	Y2	0.0630553	0	TRUE
AGACAGGGTACCATAC-1	15855	2801	4.45916	0	0	Y2	0.0630553	0	TRUE
AGACAGGGTATGAGCG-1	9604	1967	3.22782	0	0	Y2	0.0866397	0	TRUE
AGACAGGGTCTCAGAT-1	1386	724	7.14286	0	0	Y2	0.0499719	0	TRUE
AGACAGGGTTCCATTT-1	744	360	0	0	0	Y2	0.0349372	0	TRUE
AGACAGGGTTGTAAAG-1	17443	3085	5.65843	0	0	Y2	0.0896514	0	TRUE
AGACAGGTCACAGTGT-1	5628	1806	5.75693	0	0	Y2	0.0434633	0	TRUE
AGACAGGTCATTTGTC-1	6351	2353	7.62085	0	0	Y2	0.0400264	0	TRUE
AGACAGGTCCAAATGC-1	1828	899	8.20569	0	0	Y2	0.0330948	0	TRUE
AGACAGGTCCATCCGT-1	2382	906	3.02267	0	0	Y2	0.0712773	0	TRUE
AGACAGGTCGGACGTC-1	2472	874	7.80744	0	0	Y2	0.07594	0	TRUE
AGACAGGTCTCCTGTG-1	1587	640	3.40265	0	0	Y2	0.0296946	0	TRUE
AGACCATAGATGGCAC-1	3139	1129	4.71488	0	0	Y2	0.103385	0	TRUE
AGACCATAGCGCCATC-1	18764	3146	2.67534	0	0	Y2	0.0472398	0	TRUE
AGACCATAGGTACATA-1	1641	712	4.38757	0	0	Y2	0.0179104	0	TRUE
AGACCATCAACCAGAG-1	1798	777	1.72414	0	0	Y2	0.0379018	0	TRUE
AGACCATGTACACTCA-1	21878	3154	3.5058	0	0	Y2	0.0349372	0	TRUE
AGACCATGTCCATACA-1	2319	1039	4.05347	0	0	Y2	0.0252035	0	TRUE
AGACCATGTGGTTCTA-1	9762	2214	2.61217	0	0	Y2	0.0712773	0	TRUE
AGACCATTCACAACCA-1	22348	4197	3.87507	0	0	Y2	0.0866397	0	TRUE
AGACCATTCGAGCACC-1	2263	1155	5.92134	0	0	Y2	0.0106236	0	TRUE
AGACCATTCGGCTGGT-1	2554	1048	4.42443	0	0	Y2	0.0368852	0	TRUE
AGACCCGAGAGCCTGA-1	3711	1149	4.25761	0	0	Y2	0.0560353	0	TRUE
AGACCCGCAGTCAGCC-1	2535	1343	13.215	0	0	Y2	0.0389484	0	FALSE
AGACCCGCATAGGTTC-1	1287	566	3.3411	0	0	Y2	0.0179104	0	TRUE
AGACCCGGTTCCGCAG-1	2620	1183	2.36641	0	0	Y2	0.0560353	0	TRUE
AGACCCGTCATTGTGG-1	11434	2420	5.7985	0	0	Y2	0.07594	0	TRUE
AGACCCGTCGCATGAT-1	4406	1346	11.1212	0	0	Y2	0.0368852	0	FALSE
AGACTCAAGAGCCGTA-1	1821	708	3.02032	0	0	Y2	0.0389484	0	TRUE
AGACTCAAGCTGAGTG-1	542	216	44.2804	0	0	Y2	0.0330948	0	FALSE
AGACTCACAGTCAACT-1	687	386	0.582242	0	0	Y2	0.0896514	0	TRUE
AGACTCAGTCCCACGA-1	13015	2439	4.84825	0	0	Y2	0.0594121	0	TRUE
AGACTCAGTCTCAGGC-1	1392	648	5.10057	0	0	Y2	0.0499719	0	TRUE
AGACTCATCAGCGCGT-1	2066	666	3.5818	0	0	Y2	0.0102369	0	TRUE
AGACTCATCCGAGGCT-1	16607	2471	4.92563	0	0	Y2	0.0400264	0	TRUE
AGACTCATCCTGTACC-1	4522	1379	4.35648	0	0	Y2	0.0594121	0	TRUE
AGACTCATCGACCACG-1	6455	1387	0.0309837	0	0	Y2	0.0266272	0	TRUE
AGACTCATCGATTTCT-1	22479	3309	5.12033	0	0	Y2	0.0690926	0	TRUE
AGACTCATCTGGTGGC-1	1332	843	11.7868	0	0	Y2	0.0411371	0	FALSE
AGACTCATCTTACCAT-1	3408	1349	6.71948	0	0	Y2	0.0296946	0	TRUE
AGAGAATAGAACGCGT-1	2043	781	3.81791	0	0	Y2	0.0207147	0	TRUE
AGAGAATAGATCCTAC-1	3079	1052	3.57259	0	0	Y2	0.0649867	0	TRUE
AGAGAATAGGCGATAC-1	55625	5297	7.07416	0	0	Y2	0.0896514	0	TRUE
AGAGAATAGGTGCCTC-1	1981	1082	5.60323	0	0	Y2	0.0179104	0	TRUE
AGAGAATAGTAGTCTC-1	17466	2828	4.24253	0	0	Y2	0.0630553	0	TRUE
AGAGAATCAAACTCGT-1	2326	922	7.00774	0	0	Y2	0.0961538	0	TRUE
AGAGAATCAGCAGATG-1	1058	551	4.7259	0	0	Y2	0.0207147	0	TRUE
AGAGAATGTCCTTTGC-1	2136	844	4.07303	0	0	Y2	0.0259067	0	TRUE
AGAGAATGTTTGGCTA-1	3564	976	52.4972	0	0	Y2	0.0281224	0	FALSE
AGAGAATTCAGCATTG-1	4015	1638	5.57908	0	0	Y2	0.051409	0	TRUE
AGAGAATTCAGTGGGA-1	1856	714	5.38793	0	0	Y2	0.202122	0	TRUE
AGAGAATTCCCATTCG-1	4127	1506	5.16113	0	0	Y2	0.0322106	0	TRUE
AGAGAATTCGCCTCTA-1	2479	983	7.50303	0	0	Y2	0.0544379	0	TRUE
AGAGAATTCTACCAGA-1	2124	769	2.30697	0	0	Y2	0.0422822	0	TRUE
AGAGAATTCTCACGAA-1	5495	1751	4.74977	0	0	Y2	0.0313498	0	TRUE
AGAGAATTCTCCAAGA-1	6520	995	2.0092	0	0	Y2	0.0996708	0	TRUE
AGAGAATTCTGGCTGG-1	4228	1345	4.54115	0	0	Y2	0.0896514	0	TRUE
AGAGAGCGTTGGAGGT-1	49563	4598	5.7099	0	0	Y2	0.107312	0	TRUE
AGAGAGCTCCCTTTGG-1	7541	2371	5.74194	0	0	Y2	0.214047	0	TRUE
AGAGCAGAGGTGGCTA-1	3385	1202	9.30576	0	0	Y2	0.149321	0	TRUE
AGAGCAGAGTATTCCG-1	11593	2180	3.77814	0	0	Y2	0.0472398	0	TRUE
AGAGCAGCACCTATCC-1	5342	1537	3.29465	0	0	Y2	0.0690926	0	TRUE
AGAGCAGGTCGCTCGA-1	10684	2138	5.20404	0	0	Y2	0.115888	0	TRUE
AGAGCAGGTTATTCTC-1	20670	3411	5.791	0	0	Y2	0.044682	0	TRUE
AGAGCAGTCGCTGTTC-1	4146	1138	4.75157	0	0	Y2	0.0528967	0	TRUE
AGAGCCCAGACGGTCA-1	30894	3662	6.30867	0	0	Y2	0.0434633	0	TRUE
AGAGCCCAGCGGTAAC-1	1487	617	2.75723	0	0	Y2	0.048583	0	TRUE
AGAGCCCAGCGTACAG-1	2803	881	6.74278	0	0	Y2	0.00948367	0	TRUE
AGAGCCCCAACCCTCT-1	19960	3233	5.2004	0	0	Y2	0.0690926	0	TRUE
AGAGCCCCACTTGTCC-1	1461	717	6.5024	0	0	Y2	0.0499719	0	TRUE
AGAGCCCCAGGTGGAT-1	3006	1113	6.65336	0	0	Y2	0.0114183	0	TRUE
AGAGCCCGTAACTTCG-1	2986	999	5.55928	0	0	Y2	0.0281224	0	TRUE
AGAGCCCTCGTCTAAG-1	1555	703	6.36656	0	0	Y2	0.125581	0	TRUE
AGATAGAAGGAACGAA-1	18055	3076	8.00332	0	0	Y2	0.0928186	0	TRUE
AGATAGACAATCGCGC-1	2356	1077	4.83871	0	0	Y2	0.012666	0	TRUE
AGATAGACAGCCTATA-1	2871	1011	2.78649	0	0	Y2	0.130917	0	TRUE
AGATAGACAGTTTCGA-1	23241	3900	6.52296	0	0	Y2	0.0669975	0	TRUE
AGATAGACATCGGAAG-1	18195	2795	5.61693	0	0	Y2	0.0810394	0	TRUE
AGATAGATCAACTACG-1	2461	1043	8.04551	0	0	Y2	0.00607983	0	TRUE
AGATAGATCCTTCTTC-1	46506	1311	0.483809	0	0	Y2	0.103385	0	TRUE
AGATAGATCGCATTGA-1	2753	772	48.6742	0	0	Y2	0.0560353	0	FALSE
AGATCCAAGAATACAC-1	17788	2875	3.98021	0	0	Y2	0.0434633	0	TRUE
AGATCCAAGGGTGAGG-1	2208	813	4.8913	0	0	Y2	0.0281224	0	TRUE
AGATCCACAACACGAG-1	2499	953	2.0008	0	0	Y2	0.0735577	0	TRUE
AGATCCACACTTGAAC-1	27867	3967	4.27387	0	0	Y2	0.0649867	0	TRUE
AGATCCACAGACCCGT-1	23171	3943	6.54266	0	0	Y2	0.0459402	0	TRUE
AGATCCAGTAGCGTTT-1	21434	3229	5.98115	0	0	Y2	0.0576923	0	TRUE
AGATCCAGTTCTCTAT-1	10607	2960	4.08221	0	0	Y2	0.07594	0	TRUE
AGATCGTAGCTGGCCT-1	1613	705	3.47179	0	0	Y2	0.0459402	0	TRUE
AGATCGTAGTCAGAGC-1	1058	531	4.63138	0	0	Y2	0.0389484	0	TRUE
AGATCGTTCATTATCC-1	6774	1952	3.12961	0	0	Y2	0.130917	0	TRUE
AGATCGTTCGAATGCT-1	62694	5703	3.83131	0	0	Y2	0.0690926	0	TRUE
AGATCGTTCTCATAGG-1	10448	1848	2.03867	0	0	Y2	0.0195567	0	TRUE
AGATCGTTCTGGGTCG-1	12780	2280	8.62285	0	0	Y2	0.0649867	0	TRUE
AGATGAAAGGACGGAG-1	15013	2588	5.95484	0	0	Y2	0.0630553	0	TRUE
AGATGAAAGGCGAACT-1	1800	739	3.55556	0	0	Y2	0.0576923	0	TRUE
AGATGAACAATAGGAT-1	2539	950	4.3718	0	0	Y2	0.0866397	0	TRUE
AGATGAACAATGGGTG-1	4233	1486	3.21285	0	0	Y2	0.120582	0	TRUE
AGATGAACACAACATC-1	2958	1150	4.19202	0	0	Y2	0.0712773	0	TRUE
AGATGAACACCCTGTT-1	7726	1715	4.23246	0	0	Y2	0.0472398	0	TRUE
AGATGAACAGCGAGTA-1	1825	722	5.9726	0	0	Y2	0.0379018	0	TRUE
AGATGAAGTGGAACAC-1	20053	3279	3.57054	0	0	Y2	0.0866397	0	TRUE
AGATGAAGTTCCTAAG-1	943	496	6.46872	0	0	Y2	0.0472398	0	TRUE
AGATGAAGTTCGATTG-1	2159	745	3.93701	0	0	Y2	0.0259067	0	TRUE
AGATGAATCGCCGAAC-1	2659	934	4.28733	0	0	Y2	0.0649867	0	TRUE
AGATGAATCTCTAGGA-1	28849	3694	4.30864	0	0	Y2	0.0576923	0	TRUE
AGATGAATCTGTACAG-1	23453	3399	7.19737	0	0.00426385	Y2	0.0712773	0	TRUE
AGATGCTAGATTGACA-1	10673	2479	5.56545	0	0	Y2	0.0330948	0	TRUE
AGATGCTAGCAGCCCT-1	35075	4670	3.66358	0	0.00285103	Y2	0.0389484	0	TRUE
AGATGCTAGCCTATTG-1	38117	4951	5.52247	0	0	Y2	0.0594121	0	TRUE
AGATGCTCAGGTTTAC-1	5305	1666	4.95759	0	0	Y2	0.297984	0	TRUE
AGATGCTGTTCTCCAC-1	1414	599	3.3239	0	0	Y2	0.0400264	0	TRUE
AGATGCTGTTCTGACA-1	1415	650	8.48057	0	0	Y2	0.0669975	0	TRUE
AGATGCTGTTTGCAGT-1	7179	1948	5.02856	0	0	Y2	0.0368852	0	TRUE
AGATGCTTCGCCGAAC-1	23937	3057	6.45444	0	0	Y2	0.07594	0	TRUE
AGATGCTTCTGACAGT-1	5085	1583	3.48083	0	0	Y2	0.0961538	0	TRUE
AGCATCAAGCTGACCC-1	1766	382	72.0838	0	0	Y2	0.0153846	0	FALSE
AGCATCAAGGAAAGGT-1	3017	1094	5.5353	0	0	Y2	0.0611985	0	TRUE
AGCATCAAGGGTCAAC-1	3846	1378	5.69423	0	0	Y2	0.0358974	0	TRUE
AGCATCACACGCAAAG-1	2715	992	5.37753	0	0	Y2	0.0184476	0	TRUE
AGCATCACAGAAGCGT-1	7332	1840	5.07365	0	0	Y2	0.191296	0	TRUE
AGCATCACAGCGTTGC-1	4737	1468	4.41208	0	0	Y2	0.149321	0	TRUE
AGCATCACATCCTTCG-1	2976	980	3.66263	0	0	Y2	0.0560353	0	TRUE
AGCATCAGTAGGTCAG-1	9018	2052	4.64626	0	0	Y2	0.0358974	0	TRUE
AGCATCAGTATACGGG-1	1711	668	3.15605	0	0	Y2	0.0195567	0	TRUE
AGCATCATCATACGGT-1	18841	2857	2.37249	0	0	Y2	0.044682	0	TRUE
AGCATCATCATTATCC-1	994	482	7.34406	0	0	Y2	0.172382	0	TRUE
AGCATCATCGTTCTAT-1	1181	703	5.50381	0	0	Y2	0.0184476	0	TRUE
AGCATCATCTATCGTT-1	15298	2676	5.3994	0	0	Y2	0.0322106	0	TRUE
AGCATCATCTCCAATT-1	2691	1035	2.63842	0	0	Y2	0.0611985	0	TRUE
AGCCAATAGTGAGCCA-1	12875	2515	6.70291	0	0	Y2	0.0837724	0	TRUE
AGCCAATCACCCTGAG-1	2576	971	3.37733	0	0	Y2	0.0499719	0	TRUE
AGCCAATCATAATGCC-1	12026	2272	3.16814	0	0	Y2	0.142744	0	TRUE
AGCCAATCATCTTCGC-1	3275	1415	4.06107	0	0	Y2	0.0411371	0	TRUE
AGCCAATGTCCCTGTT-1	7704	1885	9.57944	0	0	Y2	0.136625	0	TRUE
AGCCAATGTGGTAACG-1	7733	2087	6.4658	0	0	Y2	0.07594	0	TRUE
AGCCAATTCAAAGGTA-1	9394	1918	6.24867	0	0	Y2	0.0313498	0	TRUE
AGCCACGAGAATAACC-1	16277	3219	2.8445	0	0	Y2	0.0837724	0	TRUE
AGCCACGAGCAACTCT-1	14887	3299	3.21086	0	0	Y2	0.0996708	0	TRUE
AGCCACGCACTTTATC-1	19411	3316	6.47056	0	0	Y2	0.111473	0	TRUE
AGCCACGCAGAGAATT-1	5599	1361	3.66137	0	0	Y2	0.125581	0	TRUE
AGCCACGGTCTCACGG-1	1865	822	14.9598	0	0	Y2	0.0296946	0	FALSE
AGCCACGGTGTGGTCC-1	1782	743	3.53535	0	0	Y2	0.0810394	0	TRUE
AGCCACGTCAAGCCTA-1	23617	4006	5.6019	0	0	Y2	0.0735577	0	TRUE
AGCCACGTCAGATGCT-1	4316	1380	1.92308	0	0	Y2	0.0528967	0	TRUE
AGCCACGTCGCTTGAA-1	3072	937	5.92448	0	0	Y2	0.0225507	0	TRUE
AGCCACGTCGTCCTTG-1	1356	729	3.17109	0	0	Y2	0.048583	0	TRUE
AGCCACGTCTCCTACG-1	1751	776	3.54083	0	0	Y2	0.00875624	0	TRUE
AGCCAGCAGACCTGGA-1	3533	1278	2.51911	0	0	Y2	0.0544379	0	TRUE
AGCCAGCAGCACGGAT-1	2326	819	3.61135	0	0	Y2	0.0630553	0	TRUE
AGCCAGCCACTCTGCT-1	10412	1946	2.19939	0	0	Y2	0.0594121	0	TRUE
AGCCAGCCAGCTCGGT-1	14657	2481	4.95326	0	0	Y2	0.044682	0	TRUE
AGCCAGCGTTAGGCCC-1	1255	556	4.78088	0	0	Y2	0.0379018	0	TRUE
AGCCAGCTCAAATGAG-1	6535	1469	2.99923	0	0	Y2	0.276923	0	TRUE
AGCCAGCTCTAGGCCG-1	991	577	11.8063	0	0	Y2	0.0389484	0	FALSE
AGCCAGCTCTTCGATT-1	1345	564	8.32714	0	0	Y2	0.125581	0	TRUE
AGCGATTAGACAACTA-1	2352	997	6.97279	0	0	Y2	0.0149092	0	TRUE
AGCGATTAGACCATTC-1	10322	2777	4.72777	0	0	Y2	0.0712773	0	TRUE
AGCGATTAGACGGAAA-1	25102	3665	5.10716	0	0	Y2	0.0576923	0	TRUE
AGCGATTAGCCATGCC-1	6163	2029	7.05825	0	0	Y2	0.0459402	0	TRUE
AGCGATTCAAGGGTCA-1	29154	3399	7.53241	0	0	Y2	0.0649867	0	TRUE
AGCGATTCAGGAAGTC-1	4101	1192	4.87686	0	0	Y2	0.023191	0	TRUE
AGCGATTCAGTCTTCC-1	11414	2165	2.9788	0	0	Y2	0.0611985	0	TRUE
AGCGATTCAGTGACCC-1	5439	1619	4.00809	0	0	Y2	0.0368852	0	TRUE
AGCGATTGTCACTTCC-1	2116	777	2.31569	0	0	Y2	0.0379018	0	TRUE
AGCGATTGTGGATGAC-1	12389	1789	1.96142	0	0	Y2	0.0330948	0	TRUE
AGCGATTGTGGCTTGC-1	2484	969	4.79066	0	0	Y2	0.0389484	0	TRUE
AGCGATTTCAAACGTC-1	16706	3062	5.9739	0	0	Y2	0.07594	0	TRUE
AGCGATTTCACAACCA-1	2217	854	4.64592	0	0	Y2	0.0576923	0	TRUE
AGCGATTTCCCAAGTA-1	2368	878	5.91216	0	0	Y2	0.181422	0	TRUE
AGCGATTTCGTAACCA-1	28017	3412	6.31402	0	0	Y2	0.0349372	0	TRUE
AGCGCCAAGGCCGCTT-1	12112	2643	9.10667	0	0	Y2	0.07594	0	TRUE
AGCGCCAAGGGAGTGG-1	963	503	6.54206	0	0	Y2	0.0961538	0	TRUE
AGCGCCACAAGTGGTG-1	10965	2310	2.96398	0	0	Y2	0.07594	0	TRUE
AGCGCCACACAGTGTT-1	2221	891	5.13282	0	0	Y2	0.149321	0	TRUE
AGCGCCACAGGACATG-1	1992	775	3.66466	0	0	Y2	0.0472398	0	TRUE
AGCGCCAGTCTGATCA-1	1963	789	2.64901	0	0	Y2	0.0472398	0	TRUE
AGCGCCAGTTGTGCCG-1	2306	983	5.85429	0	0	Y2	0.15641	0	TRUE
AGCGCCATCGATTGAC-1	1291	618	0.232378	0	0	Y2	0.0313498	0	TRUE
AGCGCTGAGAAGCCTG-1	35191	4099	3.40428	0	0	Y2	0.0712773	0	TRUE
AGCGCTGAGATTAGAC-1	19325	2619	2.489	0	0	Y2	0.0866397	0	TRUE
AGCGCTGAGGAGGTTC-1	1603	657	2.49532	0	0	Y2	0.0340033	0	TRUE
AGCGCTGAGGGAGTGG-1	1365	586	7.47253	0	0	Y2	0.0173844	0	TRUE
AGCGCTGAGTTACGTC-1	36235	4169	7.49828	0	0	Y2	0.125581	0	TRUE
AGCGCTGCACCAAAGG-1	1694	702	9.09091	0	0	Y2	0.0411371	0	TRUE
AGCGCTGCACGCAAAG-1	10318	1857	2.88816	0	0	Y2	0.051409	0	TRUE
AGCGCTGCAGCGTAGA-1	5199	1514	3.75072	0	0	Y2	0.0422822	0	TRUE
AGCGCTGCATCCTGTC-1	4370	1162	3.29519	0	0	Y2	0.0459402	0	TRUE
AGCGCTGGTCAAGGCA-1	9063	1794	2.41642	0	0	Y2	0.0389484	0	TRUE
AGCGCTGGTCGCGTCA-1	775	406	4.90323	0	0	Y2	0.0961538	0	TRUE
AGCGCTGGTGATAGTA-1	7299	1563	4.94588	0	0	Y2	0.048583	0	TRUE
AGCGCTGGTGTAACGG-1	14259	2617	6.39596	0	0	Y2	0.0735577	0	TRUE
AGCGCTGTCATTATCC-1	3211	1064	3.11429	0	0	Y2	0.0896514	0	TRUE
AGCGCTGTCCGCAAAT-1	33181	3929	6.13906	0	0	Y2	0.0866397	0	TRUE
AGCGTATAGTGATGGC-1	28262	3613	3.59847	0	0	Y2	0.0296946	0	TRUE
AGCGTATCAACTGATC-1	5957	1419	3.82743	0	0	Y2	0.111473	0	TRUE
AGCGTATCACGTCGTG-1	11363	2687	8.81809	0	0	Y2	0.107312	0	TRUE
AGCGTATGTGCAAGAC-1	3125	812	10.688	0	0	Y2	0.0400264	0	FALSE
AGCGTATTCTATCCAT-1	22041	3483	4.83644	0	0	Y2	0.0649867	0	TRUE
AGCGTCGAGCTTGTGT-1	2426	853	5.9357	0	0	Y2	0.0252035	0	TRUE
AGCGTCGAGGATGAGA-1	8120	1630	3.55911	0	0	Y2	0.0296946	0	TRUE
AGCGTCGCAGCGACAA-1	861	77	5.22648	0	0	Y2	0.0810394	0	FALSE
AGCGTCGCATTCTCCG-1	24386	3379	5.28992	0	0	Y2	0.051409	0	TRUE
AGCGTCGGTGACACGA-1	562	310	6.9395	0	0	Y2	0.0144431	0	TRUE
AGCGTCGTCCCATAGA-1	573	284	5.58464	0	0	Y2	0.0330948	0	TRUE
AGCTACAAGTCAGCGA-1	2821	891	6.84155	0	0	Y2	0.0459402	0	TRUE
AGCTACACAATTGCTG-1	1838	716	4.46137	0	0	Y2	0.048583	0	TRUE
AGCTACAGTGGCAACA-1	4783	1412	4.64144	0	0	Y2	0.0735577	0	TRUE
AGCTACAGTGGCCACT-1	635	305	43.3071	0	0	Y2	0.0207147	0	FALSE
AGCTACATCTGTCGTC-1	8577	2362	5.99277	0	0	Y2	0.164073	0	TRUE
AGCTCAAAGACCATTC-1	16168	2490	3.38323	0	0	Y2	0.0349372	0	TRUE
AGCTCAAAGAGTGAAG-1	2615	923	8.413	0	0	Y2	0.0110174	0	TRUE
AGCTCAAAGCACTAGG-1	9205	1955	6.1271	0	0	Y2	0.0690926	0	TRUE
AGCTCAACAAAGACGC-1	12889	2327	4.86461	0	0	Y2	0.0368852	0	TRUE
AGCTCAACAGAGCCCT-1	3764	1196	3.16153	0	0	Y2	0.0330948	0	TRUE
AGCTCAATCAAACCCA-1	3958	1192	6.36685	0	0	Y2	0.048583	0	TRUE
AGCTCAATCATGGCCG-1	25990	3976	5.85225	0	0	Y2	0.0669975	0	TRUE
AGCTCAATCCACCCTA-1	11306	2206	7.75694	0	0	Y2	0.0961538	0	TRUE
AGCTCAATCCCTTTGG-1	1590	739	4.96855	0	0	Y2	0.051409	0	TRUE
AGCTCAATCCGTCACT-1	25281	4327	4.06629	0	0	Y2	0.149321	0	TRUE
AGCTTCCAGCACTAGG-1	2414	944	3.23115	0	0	Y2	0.0411371	0	TRUE
AGCTTCCAGCTAAACA-1	4308	1340	3.99257	0	0	Y2	0.044682	0	TRUE
AGCTTCCAGGAAAGGT-1	1312	582	7.62195	0	0	Y2	0.0669975	0	TRUE
AGCTTCCAGGGCCCTT-1	10773	2604	4.21424	0	0	Y2	0.0837724	0	TRUE
AGCTTCCCATGGCTGC-1	11549	2027	3.0652	0	0	Y2	0.0594121	0	TRUE
AGCTTCCTCCCTCTTT-1	31890	4545	4.26152	0	0	Y2	0.0735577	0	TRUE
AGCTTCCTCCTATTTG-1	30978	4084	7.04048	0	0	Y2	0.0459402	0	TRUE
AGGAAATAGAATTTGG-1	1776	990	13.5135	0	0	Y2	0.0281224	0	FALSE
AGGAAATAGCACTTTG-1	2325	984	6.32258	0	0	Y2	0.0330948	0	TRUE
AGGAAATCAACCAATC-1	18374	3328	4.60433	0	0	Y2	0.0690926	0	TRUE
AGGAAATCATGAAAGT-1	1174	533	8.8586	0	0	Y2	0.00875624	0	TRUE
AGGAAATCATGTTTGG-1	29694	3345	5.89345	0	0.00336768	Y2	0.0459402	0	TRUE
AGGAAATGTTCCGTTC-1	2768	829	7.87572	0	0	Y2	0.023191	0	TRUE
AGGAATAAGGTTAAAC-1	7670	1678	3.08996	0	0	Y2	0.0735577	0	TRUE
AGGAATAAGTGCTCGC-1	16303	2690	5.15856	0	0	Y2	0.0368852	0	TRUE
AGGAATACATGCGTGC-1	2432	980	4.27632	0	0	Y2	0.044682	0	TRUE
AGGAATAGTATCAGGG-1	10038	2281	7.64096	0	0	Y2	0.0434633	0	TRUE
AGGACGAAGAATCGTA-1	8282	1527	2.24583	0	0	Y2	0.048583	0	TRUE
AGGACGAAGAGGGTGG-1	37493	4617	6.64124	0	0	Y2	0.0594121	0	TRUE
AGGACGAAGCCTGAGA-1	2023	917	3.11419	0	0	Y2	0.0669975	0	TRUE
AGGACGAAGGTAGGCT-1	15382	2613	5.11637	0	0	Y2	0.0411371	0	TRUE
AGGACGAAGTTCAACC-1	2365	856	2.24101	0	0	Y2	0.0349372	0	TRUE
AGGACGACAACCGGAA-1	13429	2334	3.34351	0	0	Y2	0.051409	0	TRUE
AGGACGACAAGTCGTT-1	1953	846	6.34921	0	0	Y2	0.181422	0	TRUE
AGGACGAGTATACGGG-1	1861	795	5.58839	0	0	Y2	0.0411371	0	TRUE
AGGACGAGTCAAGCGA-1	2559	900	4.14224	0	0	Y2	0.0560353	0	TRUE
AGGACGATCAGCGGAA-1	1930	1119	10.2073	0	0	Y2	0.0225507	0	FALSE
AGGACGATCTCAGAAC-1	7785	1946	4.07193	0	0	Y2	0.0712773	0	TRUE
AGGACTTAGAATCGAT-1	7553	1947	6.81848	0	0	Y2	0.149321	0	TRUE
AGGACTTAGCGAGGAG-1	3683	1089	42.7369	0	0	Y2	0.0735577	0	FALSE
AGGACTTCAATCGCGC-1	1592	787	6.97236	0	0	Y2	0.00400467	0	TRUE
AGGACTTCAATTTCTC-1	1011	537	3.56083	0	0	Y2	0.051409	0	TRUE
AGGACTTCACCCTTGT-1	1239	416	45.2785	0	0	Y2	0.0379018	0	FALSE
AGGACTTGTGCAACAG-1	8389	2129	6.30588	0	0	Y2	0.350043	0	TRUE
AGGACTTGTGTTGCCG-1	12422	2095	9.65223	0	0	Y2	0.0560353	0	TRUE
AGGACTTGTTAAGCAA-1	2252	888	4.52931	0	0	Y2	0.0560353	0	TRUE
AGGACTTGTTGTCAGT-1	1757	976	13.6596	0	0	Y2	0.0213131	0	FALSE
AGGACTTTCACCATAG-1	2354	710	7.34919	0	0	Y2	0.0296946	0	TRUE
AGGACTTTCAGACCCG-1	1937	836	3.04595	0	0	Y2	0.0499719	0	TRUE
AGGACTTTCGTTCTCG-1	13568	3065	5.40242	0	0	Y2	0.125581	0	TRUE
AGGAGGTAGAATAACC-1	2398	944	3.62802	0	0	Y2	0.0544379	0	TRUE
AGGAGGTAGATTGCGG-1	2240	798	2.76786	0	0	Y2	0.0528967	0	TRUE
AGGAGGTAGCAAATGT-1	2345	866	5.79957	0	0	Y2	0.0630553	0	TRUE
AGGAGGTAGTCATGGG-1	3813	1325	3.98636	0	0	Y2	0.0594121	0	TRUE
AGGAGGTCAAAGCAAT-1	1313	643	4.26504	0	0	Y2	0.07594	0	TRUE
AGGAGGTCACGAGGTA-1	3681	1354	13.4203	0	0	Y2	0.0252035	0	FALSE
AGGAGGTGTAAGGTCG-1	2856	1072	9.38375	0	0	Y2	0.0368852	0	TRUE
AGGAGGTGTATTTCGG-1	13738	2818	12.8767	0	0	Y2	0.07594	0	FALSE
AGGAGGTGTCAAGCGA-1	1687	752	9.24718	0	0	Y2	0.0238462	0	TRUE
AGGAGGTGTCGAATGG-1	22834	3170	5.14146	0	0	Y2	0.044682	0	TRUE
AGGAGGTGTCTTGTCC-1	1928	726	10.7365	0	0	Y2	0.0379018	0	FALSE
AGGAGGTTCAAGAGTA-1	25035	4366	5.71999	0	0	Y2	0.0594121	0	TRUE
AGGAGGTTCAAGTGGG-1	2077	758	4.04429	0	0	Y2	0.0472398	0	TRUE
AGGAGGTTCGCACGAC-1	11609	2151	5.41821	0	0	Y2	0.111473	0	TRUE
AGGAGGTTCGCCAACG-1	2036	902	3.63458	0	0	Y2	0.0528967	0	TRUE
AGGAGGTTCTGCGAGC-1	3580	1194	5.36313	0	0	Y2	0.202122	0	TRUE
AGGATAAAGAGTCTTC-1	17593	2755	5.20093	0	0	Y2	0.107312	0	TRUE
AGGATAACAATGCAGG-1	4441	1387	4.00811	0	0	Y2	0.0961538	0	TRUE
AGGATAACAGCTGTGC-1	967	478	5.68769	0	0	Y2	0.0252035	0	TRUE
AGGATAACATAATGCC-1	1192	379	61.4094	0	0	Y2	0.0118265	0	FALSE
AGGATAAGTTCCTACC-1	1368	607	10.1608	0	0	Y2	0.0928186	0	FALSE
AGGATAATCGATTCCC-1	5099	1506	4.35379	0	0	Y2	0.0322106	0	TRUE
AGGATCTAGCCGTTGC-1	4049	1374	5.60632	0	0	Y2	0.0690926	0	TRUE
AGGATCTCACAAATAG-1	12870	2280	4.39005	0	0	Y2	0.0349372	0	TRUE
AGGATCTCACAACATC-1	6137	1939	4.17142	0	0	Y2	0.322115	0	TRUE
AGGATCTCAGAATTCC-1	1876	766	4.79744	0	0	Y2	0.0630553	0	TRUE
AGGATCTCAGGTCCCA-1	24728	3797	3.97525	0	0	Y2	0.0810394	0	TRUE
AGGATCTGTCCTGTCT-1	11448	2811	4.85674	0	0	Y2	0.0434633	0	TRUE
AGGATCTGTTCGGTAT-1	6082	2014	6.21506	0	0	Y2	0.048583	0	TRUE
AGGATCTGTTCTTAGG-1	6694	2323	4.73558	0	0	Y2	0.0340033	0	TRUE
AGGATCTTCCGGTAAT-1	4365	1681	4.71936	0	0	Y2	0.0358974	0	TRUE
AGGATCTTCGTTGTTT-1	1050	511	3.52381	0	0	Y2	0.0400264	0	TRUE
AGGATCTTCTGTGTGA-1	2644	1092	5.93797	0	0	Y2	0.130917	0	TRUE
AGGCATTAGACAACAT-1	14462	2803	2.39939	0	0	Y2	0.0712773	0	TRUE
AGGCATTAGCCTAACT-1	8191	1733	4.0044	0	0	Y2	0.15641	0	TRUE
AGGCATTAGGCCATAG-1	23045	3236	7.07312	0	0	Y2	0.0434633	0	TRUE
AGGCATTCACTCATAG-1	5148	1813	4.5066	0	0	Y2	0.0122424	0	TRUE
AGGCATTCAGCGTTTA-1	18437	3010	2.36481	0	0	Y2	0.0649867	0	TRUE
AGGCATTCAGCTAACT-1	664	414	0.451807	0	0	Y2	0.111473	0	TRUE
AGGCATTCATAAGATG-1	4539	1250	8.57017	0	0	Y2	0.0349372	0	TRUE
AGGCATTGTGGCTACC-1	7098	1571	3.47985	0	0	Y2	0.0611985	0	TRUE
AGGCATTGTTTCGATG-1	12780	2401	8.87324	0	0.00782473	Y2	0.0649867	0	TRUE
AGGCATTTCGGAATGG-1	1955	868	9.30946	0	0	Y2	0.0322106	0	TRUE
AGGCATTTCTGGCCGA-1	2357	778	4.5821	0	0	Y2	0.00948367	0	TRUE
AGGCCACAGCATCTTG-1	5284	1477	3.08478	0	0	Y2	0.0576923	0	TRUE
AGGCCACAGCGGTATG-1	1661	725	6.74293	0	0	Y2	0.0349372	0	TRUE
AGGCCACCAATACGCT-1	2610	915	3.56322	0	0	Y2	0.00911681	0	TRUE
AGGCCACCACAGTGAG-1	13086	1773	1.52071	0	0.00764175	Y2	0.0422822	0	TRUE
AGGCCACCACATACGT-1	13377	2935	4.35823	0	0	Y2	0.0213131	0	TRUE
AGGCCACGTGAACGGT-1	16871	2555	4.22619	0	0	Y2	0.0305114	0	TRUE
AGGCCACGTGAATTAG-1	5428	1433	4.53206	0	0	Y2	0.468326	0	TRUE
AGGCCACGTGGCTGCT-1	1568	722	7.52551	0	0	Y2	0.00840179	0	TRUE
AGGCCACTCGTCAGAT-1	1828	702	5.79869	0	0	Y2	0.0576923	0	TRUE
AGGCTGCAGAAGCTGC-1	22387	3123	5.92308	0	0.00446688	Y2	0.0735577	0	TRUE
AGGCTGCAGAGGCGGA-1	16109	2934	4.15296	0	0	Y2	0.0201294	0	TRUE
AGGCTGCAGCTGACTT-1	3584	1301	2.56696	0	0	Y2	0.0499719	0	TRUE
AGGCTGCAGGAAGTAG-1	1502	604	6.99068	0	0	Y2	0.0207147	0	TRUE
AGGCTGCCAAGTACCT-1	8067	1812	7.20218	0	0	Y2	0.0560353	0	TRUE
AGGCTGCCAATAGTGA-1	6445	1397	3.10318	0	0	Y2	0.0288985	0	TRUE
AGGCTGCCAGCAGATG-1	1699	757	4.88523	0	0	Y2	0.0961538	0	TRUE
AGGCTGCCAGGTCAGA-1	1391	566	18.1884	0	0	Y2	0.0281224	0	FALSE
AGGCTGCGTCCTATAG-1	28572	3849	5.71539	0	0	Y2	0.051409	0	TRUE
AGGCTGCGTGACTCTA-1	13997	2365	7.76595	0	0	Y2	0.0576923	0	TRUE
AGGCTGCGTTGTGTAC-1	22084	2844	6.62923	0	0	Y2	0.051409	0	TRUE
AGGCTGCTCAGCGTCG-1	35035	4315	4.50692	0	0	Y2	0.0961538	0	TRUE
AGGCTGCTCAGGTGTT-1	5360	1649	3.47015	0	0	Y2	0.0810394	0	TRUE
AGGCTGCTCTCGTCGT-1	4310	1396	4.01392	0	0	Y2	0.07594	0	TRUE
AGGCTGCTCTGTGCAA-1	3046	1078	4.62902	0	0	Y2	0.0389484	0	TRUE
AGGGAGTAGACGAGCT-1	2307	771	3.5544	0	0	Y2	0.0266272	0	TRUE
AGGGAGTAGCGATGAC-1	10314	2378	3.47101	0	0	Y2	0.0810394	0	TRUE
AGGGAGTAGTTCTCTT-1	1379	688	8.33938	0	0	Y2	0.107312	0	TRUE
AGGGAGTCAAGGATGC-1	6476	1399	5.97591	0	0	Y2	0.382739	0	TRUE
AGGGAGTCACCAGCTG-1	1303	670	6.29317	0	0	Y2	0.0528967	0	TRUE
AGGGAGTCAGGCCCTA-1	2154	980	3.24977	0	0	Y2	0.0305114	0	TRUE
AGGGAGTCAGTTACCA-1	27924	3746	4.99928	0	0	Y2	0.0576923	0	TRUE
AGGGAGTGTGCACAAG-1	11713	2055	4.81516	0	0.00853752	Y2	0.0594121	0	TRUE
AGGGAGTGTTCCAAAC-1	4154	1288	3.87578	0	0	Y2	0.0576923	0	TRUE
AGGGAGTGTTGTGGAG-1	6805	1414	3.83542	0	0	Y2	0.0330948	0	TRUE
AGGGAGTTCAGCTTGA-1	2066	906	4.45305	0	0	Y2	0.0201294	0	TRUE
AGGGAGTTCCATCTGC-1	11127	2284	3.98131	0	0	Y2	0.0690926	0	TRUE
AGGGAGTTCTGTCGCT-1	1558	617	9.69191	0	0	Y2	0.00704225	0	TRUE
AGGGCCTAGCATCCTA-1	2257	920	3.45591	0	0	Y2	0.0400264	0	TRUE
AGGGCCTAGGATTCCT-1	1012	540	6.02767	0	0	Y2	0.0179104	0	TRUE
AGGGCCTAGGTGCGAT-1	3051	1061	4.12979	0	0	Y2	0.0690926	0	TRUE
AGGGCCTTCTCTTCAA-1	10485	2601	4.97854	0	0	Y2	0.202122	0	TRUE
AGGGCCTTCTGGCTGG-1	5058	1616	3.85528	0	0	Y2	0.0322106	0	TRUE
AGGGCCTTCTGTAACG-1	52506	5377	5.24131	0	0.00190454	Y2	0.0649867	0	TRUE
AGGGCTCAGACCAGAC-1	5232	1671	3.53593	0	0	Y2	0.0560353	0	TRUE
AGGGCTCAGAGCCGAT-1	11106	2078	4.41203	0	0	Y2	0.0611985	0	TRUE
AGGGCTCAGCAACAGC-1	13351	2756	5.47525	0	0	Y2	0.0544379	0	TRUE
AGGGCTCAGGTCCAGA-1	4665	1518	5.65916	0	0	Y2	0.0560353	0	TRUE
AGGGCTCCAACACGAG-1	1842	752	5.64604	0	0	Y2	0.0195567	0	TRUE
AGGGCTCCAGCATACT-1	2334	367	80.7198	0	0	Y2	0.0135376	0	FALSE
AGGGCTCGTATTAAGG-1	7472	2117	7.40096	0	0	Y2	0.0560353	0	TRUE
AGGGCTCTCATTTGGG-1	13598	2412	3.81674	0	0	Y2	0.0349372	0	TRUE
AGGGCTCTCCGCCTAT-1	19285	3232	4.34016	0	0	Y2	0.0459402	0	TRUE
AGGGTCCAGACGACTG-1	14935	2742	5.53063	0	0	Y2	0.0690926	0	TRUE
AGGGTCCAGGCATGGT-1	1565	622	3.57827	0	0	Y2	0.0305114	0	TRUE
AGGGTCCAGGGTGAAA-1	1575	729	11.0476	0	0	Y2	0.0163642	0	FALSE
AGGGTCCAGGTTACAA-1	2110	746	3.79147	0	0	Y2	0.0305114	0	TRUE
AGGGTCCCAATCTCTT-1	5959	1311	4.63165	0	0	Y2	0.0411371	0	TRUE
AGGGTCCCAGGTGGAT-1	2087	814	6.37278	0	0	Y2	0.191296	0	TRUE
AGGGTCCCAGTAACAA-1	1650	602	5.75758	0	0	Y2	0.0102369	0	TRUE
AGGGTCCCATAACAGA-1	3769	1618	4.7758	0	0	Y2	0.0195567	0	TRUE
AGGGTCCTCAAGCCGC-1	13114	2409	5.7267	0	0	Y2	0.0499719	0	TRUE
AGGGTCCTCAATCCGA-1	1409	719	4.04542	0	0	Y2	0.0219249	0	TRUE
AGGGTCCTCCGGTTCT-1	659	372	17.1472	0	0	Y2	0.115888	0	FALSE
AGGGTCCTCTCAGAAC-1	1823	718	2.4136	0	0	Y2	0.0400264	0	TRUE
AGGGTGAAGCGCGTTC-1	2452	770	4.60848	0	0	Y2	0.0110174	0	TRUE
AGGGTGAAGTAAACTG-1	6476	1544	2.64052	0	0	Y2	0.0784314	0	TRUE
AGGGTGACAAAGACTA-1	2743	961	5.32264	0	0	Y2	0.0961538	0	TRUE
AGGGTGACAGAAATTG-1	14562	2343	4.395	0	0	Y2	0.0281224	0	TRUE
AGGGTGACAGTCGAGA-1	4171	1316	4.31551	0	0	Y2	0.0368852	0	TRUE
AGGGTGATCTAGCCAA-1	838	474	3.46062	0	0	Y2	0.0422822	0	TRUE
AGGGTGATCTCATTAC-1	1792	712	7.42188	0	0	Y2	0.0207147	0	TRUE
AGGGTGATCTGCACCT-1	10312	2334	4.48991	0	0	Y2	0.0928186	0	TRUE
AGGGTGATCTGGCTGG-1	15734	3221	3.89602	0	0	Y2	0.136625	0	TRUE
AGGGTTTAGTCAATCC-1	5008	1510	4.41294	0	0	Y2	0.0649867	0	TRUE
AGGGTTTAGTGCAACG-1	46312	4786	8.0843	0	0	Y2	0.0866397	0	TRUE
AGGGTTTGTCCACTTC-1	2557	1042	9.386	0	0	Y2	0.0266272	0	TRUE
AGGGTTTGTTAACAGA-1	2309	922	4.02772	0	0	Y2	0.0669975	0	TRUE
AGGGTTTGTTAGAGAT-1	1491	734	9.18846	0	0	Y2	0.00875624	0	TRUE
AGGGTTTGTTGCATTG-1	1017	566	3.93314	0	0	Y2	0.0281224	0	TRUE
AGGGTTTTCAAGAATG-1	7367	1877	3.23062	0	0	Y2	0.115888	0	TRUE
AGGGTTTTCATTCTTG-1	2733	922	3.25649	0	0	Y2	0.0225507	0	TRUE
AGGGTTTTCCGCGGAT-1	2275	856	4.48352	0	0	Y2	0.0690926	0	TRUE
AGGTAGGAGCAAGGAA-1	1591	612	5.34255	0	0	Y2	0.0252035	0	TRUE
AGGTAGGCAGACCAAG-1	1329	624	6.84725	0	0	Y2	0.0896514	0	TRUE
AGGTAGGCAGCGCGTT-1	5506	1710	8.79041	0	0	Y2	0.0184476	0	TRUE
AGGTAGGCAGCTGTGC-1	29926	3367	8.6079	0	0	Y2	0.0379018	0	TRUE
AGGTAGGCAGTATACC-1	31227	3406	6.33106	0	0	Y2	0.0630553	0	TRUE
AGGTAGGGTAGATCGG-1	6504	1513	3.96679	0	0	Y2	0.107312	0	TRUE
AGGTAGGGTCACTAGT-1	3610	1115	4.45983	0	0	Y2	0.0866397	0	TRUE
AGGTAGGGTCGTAATC-1	3086	999	4.18017	0	0	Y2	0.0560353	0	TRUE
AGGTAGGGTGGATCAG-1	26347	3510	7.03685	0	0	Y2	0.107312	0	TRUE
AGGTAGGTCGTAACTG-1	5529	1466	3.52686	0	0.0180865	Y2	0.0225507	0	TRUE
AGGTCATAGAGGATGA-1	9964	2168	6.09193	0	0	Y2	0.0594121	0	TRUE
AGGTCATAGCACTGGA-1	1974	886	6.68693	0	0	Y2	0.044682	0	TRUE
AGGTCATAGGGACCAT-1	1651	671	3.08904	0	0	Y2	0.0379018	0	TRUE
AGGTCATAGTTTCAGC-1	10840	2284	4.45572	0	0	Y2	0.0472398	0	TRUE
AGGTCATCAACGTAAA-1	3748	1717	5.92316	0	0.0266809	Y2	0.0144431	0	TRUE
AGGTCATCATACATCG-1	6019	1772	4.33627	0	0	Y2	0.0594121	0	TRUE
AGGTCATCATCCGATA-1	4324	1596	8.9963	0	0	Y2	0.00911681	0	TRUE
AGGTCATGTGACGTCC-1	14483	2699	3.18304	0	0	Y2	0.0434633	0	TRUE
AGGTCATTCAAATAGG-1	2157	819	5.70236	0	0	Y2	0.048583	0	TRUE
AGGTCATTCCAGCCTT-1	2246	928	5.16474	0	0	Y2	0.051409	0	TRUE
AGGTCATTCGACCAAT-1	1525	744	4.85246	0	0	Y2	0.0784314	0	TRUE
AGGTCTAAGAACCCGA-1	18274	2832	2.40779	0	0	Y2	0.048583	0	TRUE
AGGTCTAAGGATTCAA-1	17252	2743	9.22792	0	0	Y2	0.0594121	0	TRUE
AGGTCTAAGGTAAGTT-1	18790	2734	5.99787	0	0	Y2	0.051409	0	TRUE
AGGTCTAAGTAAATGC-1	1774	561	61.8377	0	0	Y2	0.0130977	0	FALSE
AGGTCTAAGTAGCAAT-1	16485	3078	3.31817	0	0	Y2	0.241935	0	TRUE
AGGTCTACAATGACCT-1	2040	974	9.70588	0	0	Y2	0.0238462	0	TRUE
AGGTCTAGTTTGAACC-1	1487	646	6.7922	0	0	Y2	0.125581	0	TRUE
AGGTCTATCAAGTCGT-1	2850	998	7.08772	0	0	Y2	0.0358974	0	TRUE
AGGTCTATCCCGTGAG-1	2632	891	6.99088	0	0	Y2	0.0368852	0	TRUE
AGGTCTATCGCGTTTC-1	11633	2412	5.11476	0	0	Y2	0.0866397	0	TRUE
AGGTGTTAGCCTGTGC-1	1789	784	5.31023	0	0	Y2	0.0928186	0	TRUE
AGGTGTTAGGTAGCCA-1	33063	3960	4.32508	0	0.00302453	Y2	0.0528967	0	TRUE
AGGTGTTCAATACCTG-1	14508	2330	5.87951	0	0	Y2	0.0837724	0	TRUE
AGGTGTTCAGAAGTGC-1	4800	1373	4.27083	0	0	Y2	0.115888	0	TRUE
AGGTGTTCAGGAGGAG-1	2186	835	6.49588	0	0	Y2	0.07594	0	TRUE
AGGTGTTCATGACTGT-1	13304	2858	5.89296	0	0	Y2	0.07594	0	TRUE
AGGTGTTGTGTTCAGT-1	2326	907	2.62253	0	0	Y2	0.0669975	0	TRUE
AGGTGTTTCATTATCC-1	1906	860	3.62015	0	0	Y2	0.0434633	0	TRUE
AGGTGTTTCCGTATGA-1	1757	662	4.66705	0	0	Y2	0.0266272	0	TRUE
AGGTTACAGCTCGTGC-1	4227	1281	4.80246	0	0	Y2	0.322115	0	TRUE
AGGTTACAGGATACGC-1	2704	932	3.69822	0	0	Y2	0.0368852	0	TRUE
AGGTTACAGGGTAATT-1	1942	760	6.43666	0	0	Y2	0.0560353	0	TRUE
AGGTTACCACATGTTG-1	1280	597	2.96875	0	0	Y2	0.0544379	0	TRUE
AGGTTACCACCAGCCA-1	1527	730	3.53635	0	0	Y2	0.0273656	0	TRUE
AGGTTACGTAGATCCT-1	7343	1743	2.92796	0	0	Y2	0.0611985	0	TRUE
AGGTTACGTAGTTACC-1	2702	1103	8.58623	0	0	Y2	0.0130977	0	TRUE
AGGTTACGTCTGTAGT-1	1465	804	4.77816	0	0	Y2	0.0163642	0	TRUE
AGGTTACGTTCGGCCA-1	8225	1800	3.8541	0	0	Y2	0.0296946	0	TRUE
AGGTTGTCAACGCATT-1	2068	785	3.43327	0	0	Y2	0.0560353	0	TRUE
AGGTTGTCATGCACTA-1	9538	2330	2.3485	0	0	Y2	0.0928186	0	TRUE
AGGTTGTCATTCTCTA-1	1126	568	4.97336	0	0	Y2	0.0996708	0	TRUE
AGGTTGTGTCGCCTAG-1	11194	2056	3.41254	0	0	Y2	0.0576923	0	TRUE
AGGTTGTTCCCTTCCC-1	1863	830	6.28019	0	0	Y2	0.00607983	0	TRUE
AGGTTGTTCTCCACTG-1	16803	2669	5.99298	0	0	Y2	0.0560353	0	TRUE
AGGTTGTTCTGTGTGA-1	3519	1373	7.4453	0	0	Y2	0.0866397	0	TRUE
AGGTTGTTCTTAGGAC-1	2770	1040	5.09025	0	0	Y2	0.07594	0	TRUE
AGTAACCAGAACCGCA-1	1494	732	8.3668	0	0	Y2	0.0163642	0	TRUE
AGTAACCAGACAACTA-1	28931	4255	3.66043	0	0	Y2	0.0928186	0	TRUE
AGTAACCAGGGTAGCT-1	6290	2106	9.60254	0	0	Y2	0.0669975	0	TRUE
AGTAACCAGGTCATCT-1	7683	2118	5.73995	0	0	Y2	0.0594121	0	TRUE
AGTAACCAGTAATACG-1	544	328	20.9559	0	0	Y2	0.0735577	0	FALSE
AGTAACCCACTTGACA-1	30866	4012	3.74522	0	0	Y2	0.0611985	0	TRUE
AGTAACCCAGTGCGCT-1	1926	816	3.99792	0	0	Y2	0.0102369	0	TRUE
AGTAACCCATTGGATC-1	31567	4105	3.56068	0	0	Y2	0.0649867	0	TRUE
AGTAACCGTCCACAGC-1	5434	1312	2.50276	0	0	Y2	0.130917	0	TRUE
AGTAACCTCATCGGGC-1	7058	1483	2.73449	0	0	Y2	0.0130977	0	TRUE
AGTAACCTCCAACCGG-1	943	525	12.8314	0	0	Y2	0.0273656	0	FALSE
AGTAACCTCCTGTTGC-1	5392	1485	10.9421	0	0	Y2	0.107312	0	FALSE
AGTAACCTCTTCACAT-1	7886	2268	3.6774	0	0	Y2	0.258383	0	TRUE
AGTACCAAGCAGCACA-1	4963	1748	4.4731	0	0	Y2	0.0669975	0	TRUE
AGTACCAAGGCTGAAC-1	1395	591	5.5914	0	0	Y2	0.0281224	0	TRUE
AGTACCAAGGGCCAAT-1	2486	1015	9.81496	0	0	Y2	0.0158695	0	TRUE
AGTACCAAGTCTCTGA-1	7659	1541	2.35018	0	0	Y2	0.0379018	0	TRUE
AGTACCACAAGCGATG-1	16802	3028	4.52327	0	0	Y2	0.0411371	0	TRUE
AGTACCACAATGAACA-1	1118	533	7.06619	0	0	Y2	0.0669975	0	TRUE
AGTACCACAGACGGAT-1	19148	3132	5.14936	0	0	Y2	0.048583	0	TRUE
AGTACCACAGCATCTA-1	25881	3616	4.78343	0	0	Y2	0.258383	0	TRUE
AGTACCAGTGTGCTTA-1	1511	669	3.77234	0	0	Y2	0.0630553	0	TRUE
AGTACCATCGCCAATA-1	13374	2355	7.09586	0	0	Y2	0.0611985	0	TRUE
AGTACCATCGGTAAGG-1	10384	2557	8.62866	0	0	Y2	0.0400264	0	TRUE
AGTACCATCTCGGTAA-1	14645	3322	5.25777	0	0	Y2	0.0118265	0	TRUE
AGTACTGAGCGAGAAA-1	4550	1341	3.56044	0	0	Y2	0.0528967	0	TRUE
AGTACTGAGCGTTAGG-1	14986	2446	6.00561	0	0	Y2	0.051409	0	TRUE
AGTACTGAGGCACTAG-1	39005	4589	4.53275	0	0	Y2	0.0630553	0	TRUE
AGTACTGCAGAGGTTG-1	4292	1485	9.15657	0	0	Y2	0.0368852	0	TRUE
AGTACTGCAGCTGTTA-1	6313	1526	2.66118	0	0	Y2	0.0961538	0	TRUE
AGTACTGCAGGTCCCA-1	2219	1007	5.00225	0	0	Y2	0.051409	0	TRUE
AGTACTGGTAACCCGC-1	3187	1170	1.91403	0	0	Y2	0.0544379	0	TRUE
AGTACTGGTAAGGAGA-1	27851	3836	7.02668	0	0	Y2	0.0735577	0	TRUE
AGTACTGGTAAGTTAG-1	6234	2249	7.20244	0	0	Y2	0.0313498	0	TRUE
AGTACTGGTACCTGTA-1	21557	3674	4.71309	0	0	Y2	0.421538	0	TRUE
AGTACTGGTATTGAGA-1	11698	2281	6.47119	0	0	Y2	0.0594121	0	TRUE
AGTACTGGTCGGAAAC-1	2842	1150	10.6263	0	0	Y2	0.0273656	0	FALSE
AGTAGCTAGCACTTTG-1	1949	742	4.36121	0	0	Y2	0.0594121	0	TRUE
AGTAGCTAGGCTTTCA-1	9319	2292	3.15484	0	0	Y2	0.111473	0	TRUE
AGTAGCTAGTGTCATC-1	17336	2917	4.11283	0	0	Y2	0.111473	0	TRUE
AGTAGCTCAATAACCC-1	2000	784	4.7	0	0	Y2	0.0810394	0	TRUE
AGTAGCTCAGCTCATA-1	8733	2066	2.8627	0	0	Y2	0.130917	0	TRUE
AGTAGCTCATGAGAAT-1	12402	2455	6.04741	0	0	Y2	0.0690926	0	TRUE
AGTAGCTGTCCGGCAT-1	2069	870	1.88497	0	0	Y2	0.0649867	0	TRUE
AGTAGCTGTTAAGCAA-1	3571	1178	4.2005	0	0	Y2	0.0368852	0	TRUE
AGTAGCTGTTGGCCTG-1	3648	1326	7.15461	0	0	Y2	0.0106236	0	TRUE
AGTAGCTTCATTGGTG-1	16669	2603	4.64335	0	0	Y2	0.0996708	0	TRUE
AGTAGCTTCTCCGAGG-1	7767	1849	3.74662	0	0	Y2	0.0810394	0	TRUE
AGTAGCTTCTGATGGT-1	2686	749	4.83991	0	0	Y2	0.0195567	0	TRUE
AGTAGCTTCTGGGAGA-1	14037	3034	4.75173	0	0	Y2	0.111473	0	TRUE
AGTAGTCAGACCAGCA-1	1188	679	6.90236	0	0	Y2	0.0288985	0	TRUE
AGTAGTCAGAGGCTGT-1	7828	2143	5.31426	0	0	Y2	0.0313498	0	TRUE
AGTAGTCAGCACGGAT-1	9324	1925	3.52853	0	0	Y2	0.0576923	0	TRUE
AGTAGTCAGGATATAC-1	1663	674	6.01323	0	0	Y2	0.0472398	0	TRUE
AGTAGTCCACTTGAGT-1	2050	892	9.65854	0	0	Y2	0.0296946	0	TRUE
AGTAGTCCATGGAGAC-1	2701	1043	3.03591	0	0	Y2	0.0499719	0	TRUE
AGTAGTCCATGTCTAG-1	7616	1718	5.76418	0	0	Y2	0.0576923	0	TRUE
AGTAGTCGTCAACACT-1	10633	2462	6.45161	0	0	Y2	0.0928186	0	TRUE
AGTAGTCGTGCGAACA-1	1099	504	2.00182	0	0	Y2	0.048583	0	TRUE
AGTAGTCGTTATGGTC-1	526	237	42.2053	0	0	Y2	0.0389484	0	FALSE
AGTAGTCTCTTCGATT-1	848	444	4.24528	0	0	Y2	0.0266272	0	TRUE
AGTCAACAGCCTCTTC-1	1505	680	5.11628	0	0	Y2	0.0735577	0	TRUE
AGTCAACAGGTGGTTG-1	25516	3363	6.58802	0	0	Y2	0.07594	0	TRUE
AGTCAACTCATCGACA-1	15451	2851	4.97702	0	0	Y2	0.0866397	0	TRUE
AGTCAACTCCCGAGGT-1	8397	2359	3.27498	0	0	Y2	0.382739	0	TRUE
AGTCAACTCCCTCTAG-1	29710	4320	3.71592	0	0	Y2	0.044682	0	TRUE
AGTCAACTCCGTCAAA-1	1312	566	2.13415	0	0	Y2	0.0349372	0	TRUE
AGTCAACTCTGGCCGA-1	2375	999	6.86316	0	0	Y2	0.0784314	0	TRUE
AGTCACAAGTCAGCCC-1	2018	752	1.63528	0	0	Y2	0.0422822	0	TRUE
AGTCACACAAACGAGC-1	1878	688	3.24814	0	0	Y2	0.0611985	0	TRUE
AGTCACACAACAGAGC-1	7937	1804	6.71538	0	0	Y2	0.0288985	0	TRUE
AGTCACACAATTGCCA-1	2413	930	5.18027	0	0	Y2	0.0422822	0	TRUE
AGTCACAGTATGGAAT-1	5969	1559	6.75155	0	0	Y2	0.0179104	0	TRUE
AGTCACAGTTCGGTCG-1	4357	1367	6.56415	0	0	Y2	0.07594	0	TRUE
AGTCATGAGACCTTTG-1	6330	2257	8.83096	0	0	Y2	0.115888	0	TRUE
AGTCATGAGACGAAGA-1	1486	645	4.64334	0	0	Y2	0.0630553	0	TRUE
AGTCATGCACGGGTAA-1	3786	1582	3.69783	0	0	Y2	0.0837724	0	TRUE
AGTCATGCATTCCTCG-1	15445	2740	5.89187	0	0	Y2	0.0928186	0	TRUE
AGTCATGGTCAATGGG-1	2341	917	3.16104	0	0	Y2	0.125581	0	TRUE
AGTCATGGTCCTGGGT-1	21381	3430	5.75745	0	0	Y2	0.0866397	0	TRUE
AGTCATGGTCTAGTGT-1	11398	2300	3.19354	0	0	Y2	0.07594	0	TRUE
AGTCATGTCCGCTAGG-1	1906	723	4.98426	0	0	Y2	0.0179104	0	TRUE
AGTCATGTCGCAACAT-1	9652	1672	2.86987	0	0	Y2	0.0213131	0	TRUE
AGTCTCCAGATTGGGC-1	4987	1575	7.78023	0	0	Y2	0.0313498	0	TRUE
AGTCTCCAGGTAACTA-1	699	408	8.01144	0	0	Y2	0.044682	0	TRUE
AGTCTCCAGGTATTGA-1	1280	578	4.60938	0	0	Y2	0.0411371	0	TRUE
AGTCTCCGTAACGCGA-1	4114	1787	4.27807	0	0	Y2	0.0238462	0	TRUE
AGTCTCCGTGCACAAG-1	1210	600	7.27273	0	0	Y2	0.107312	0	TRUE
AGTCTCCGTTTGGAAA-1	10936	2126	4.88296	0	0	Y2	0.0411371	0	TRUE
AGTCTCCTCGGCATAT-1	2856	1001	4.20168	0	0	Y2	0.0273656	0	TRUE
AGTGACTAGAAGCGGG-1	13050	2053	4.32184	0	0	Y2	0.0368852	0	TRUE
AGTGACTAGCAGTACG-1	2483	1035	28.5542	0	0	Y2	0.125581	0	FALSE
AGTGACTAGCTGCGAA-1	15838	2787	6.21291	0	0	Y2	0.0434633	0	TRUE
AGTGACTAGCTTTCCC-1	1896	785	3.27004	0	0	Y2	0.0544379	0	TRUE
AGTGACTCAAGGCTTT-1	6769	1962	4.56493	0	0	Y2	0.0296946	0	TRUE
AGTGACTCATAGCTGT-1	1738	699	3.22209	0	0	Y2	0.0422822	0	TRUE
AGTGACTGTATCTTCT-1	2658	1115	9.81941	0	0	Y2	0.00457472	0	TRUE
AGTGACTGTATGTGTC-1	791	399	10.493	0	0	Y2	0.258383	0	FALSE
AGTGACTGTGTCTCCT-1	3095	1015	1.64782	0	0	Y2	0.0389484	0	TRUE
AGTGACTGTTGAGAGC-1	7007	1701	5.58013	0	0	Y2	0.0459402	0	TRUE
AGTGACTGTTTCCAAG-1	22685	3403	5.07384	0	0	Y2	0.0368852	0	TRUE
AGTGACTTCAGGGATG-1	2429	871	4.9403	0	0	Y2	0.0434633	0	TRUE
AGTGACTTCCCTCTTT-1	2041	799	4.55659	0	0	Y2	0.0225507	0	TRUE
AGTGACTTCCTCTAAT-1	3645	1367	8.06584	0	0	Y2	0.00639545	0	TRUE
AGTGACTTCGTTTACT-1	2976	1127	6.08199	0	0	Y2	0.013986	0	TRUE
AGTGATCAGTAGCAAT-1	1533	711	3.7182	0	0	Y2	0.0499719	0	TRUE
AGTGATCCATAACTCG-1	2013	709	4.1232	0	0	Y2	0.0201294	0	TRUE
AGTGATCGTGTTCCTC-1	1636	656	5.31785	0	0	Y2	0.048583	0	TRUE
AGTGATCTCAGCACCG-1	2305	1001	8.06941	0	0	Y2	0.0114183	0	TRUE
AGTGATCTCGAAGCAG-1	8310	2316	6.52226	0	0	Y2	0.115888	0	TRUE
AGTGATCTCTGAGATC-1	2169	956	32.5957	0	0	Y2	0.0459402	0	FALSE
AGTGCCGAGGCTTTCA-1	9407	2186	4.85808	0	0	Y2	0.0928186	0	TRUE
AGTGCCGAGGGCAGAG-1	24136	3946	7.21743	0	0	Y2	0.350043	0	TRUE
AGTGCCGAGTTTGTCG-1	13385	2255	2.98842	0	0	Y2	0.0422822	0	TRUE
AGTGCCGCACTCAGAT-1	2161	851	2.31374	0	0	Y2	0.0330948	0	TRUE
AGTGCCGCAGTTACCA-1	3306	241	88.294	0	0	Y2	0.0149092	0	FALSE
AGTGCCGCAGTTTGGT-1	1384	359	65.6069	0	0	Y2	0.0184476	0	FALSE
AGTGCCGCATACCATG-1	1499	631	4.40294	0	0	Y2	0.0528967	0	TRUE
AGTGCCGGTACGACTT-1	1749	792	8.34763	0	0	Y2	0.0207147	0	TRUE
AGTGCCGGTGGACAGT-1	22634	3559	5.73032	0	0	Y2	0.0544379	0	TRUE
AGTGCCGGTGTGTCGC-1	11760	2418	4.48129	0	0	Y2	0.0669975	0	TRUE
AGTGTTGAGGCTCACC-1	16019	2745	6.74824	0	0	Y2	0.0528967	0	TRUE
AGTGTTGAGGTCTACT-1	6072	1589	4.59486	0	0	Y2	0.0896514	0	TRUE
AGTGTTGCAGTTTCAG-1	24463	3690	4.92172	0	0	Y2	0.0611985	0	TRUE
AGTGTTGCATGGATCT-1	2934	946	3.47648	0	0	Y2	0.023191	0	TRUE
AGTGTTGCATGGGAAC-1	1419	596	5.28541	0	0	Y2	0.044682	0	TRUE
AGTGTTGGTAAGACCG-1	2266	861	5.29568	0	0	Y2	0.044682	0	TRUE
AGTGTTGGTAATACCC-1	14528	2817	4.55672	0	0	Y2	0.0735577	0	TRUE
AGTGTTGTCATGCAGT-1	2062	832	3.73424	0	0	Y2	0.0528967	0	TRUE
AGTGTTGTCATTGAGC-1	37694	3833	6.1283	0	0	Y2	0.115888	0	TRUE
AGTGTTGTCGTCGACG-1	2120	806	3.01887	0	0	Y2	0.07594	0	TRUE
AGTTAGCAGAACCCGA-1	3750	1671	6.4	0	0	Y2	0.0368852	0	TRUE
AGTTAGCAGATGTTCC-1	1608	631	3.04726	0	0	Y2	0.0594121	0	TRUE
AGTTAGCAGCATGCAG-1	1018	481	2.75049	0	0	Y2	0.0273656	0	TRUE
AGTTAGCAGCCTATCA-1	9622	2274	5.54978	0	0	Y2	0.0866397	0	TRUE
AGTTAGCAGGCCACTC-1	1935	1070	6.35659	0	0	Y2	0.0238462	0	TRUE
AGTTAGCAGGGTCAAC-1	19844	3261	3.89538	0	0	Y2	0.0928186	0	TRUE
AGTTAGCAGTTCTCTT-1	3625	1127	4.91034	0	0	Y2	0.0996708	0	TRUE
AGTTAGCGTACAGTTC-1	1689	676	2.30906	0	0	Y2	0.0340033	0	TRUE
AGTTAGCGTCTTGCGG-1	5825	1403	2.72961	0	0	Y2	0.0273656	0	TRUE
AGTTAGCGTGTGGTCC-1	1322	717	9.90923	0	0	Y2	0.0149092	0	TRUE
AGTTAGCGTTGCTCAA-1	28677	3872	5.07724	0	0	Y2	0.0611985	0	TRUE
AGTTCCCAGCCGCTTG-1	1342	711	5.43964	0	0	Y2	0.0544379	0	TRUE
AGTTCCCAGGGCCCTT-1	35376	4067	10.7531	0	0	Y2	0.0472398	0	FALSE
AGTTCCCAGTTGCGAG-1	11296	2337	2.93909	0	0	Y2	0.107312	0	TRUE
AGTTCCCCAACAGAGC-1	1961	734	5.04844	0	0	Y2	0.00948367	0	TRUE
AGTTCCCCAACCAACT-1	14563	3191	5.0333	0	0	Y2	0.0669975	0	TRUE
AGTTCCCCAATTTCCT-1	30670	4285	5.26899	0	0	Y2	0.0630553	0	TRUE
AGTTCCCCATCGGAGA-1	14655	2373	4.06687	0	0	Y2	0.0669975	0	TRUE
AGTTCCCCATCTAGAC-1	15674	3400	5.16141	0	0	Y2	0.0712773	0	TRUE
AGTTCCCGTAACAAGT-1	3916	1380	4.44331	0	0	Y2	0.0810394	0	TRUE
AGTTCCCGTAACCAGG-1	9061	2340	5.20914	0	0	Y2	0.0238462	0	TRUE
AGTTCCCGTGCATCTA-1	2789	1189	5.73682	0	0	Y2	0.0368852	0	TRUE
AGTTCCCTCACCTCAC-1	13873	2886	2.02552	0	0	Y2	0.07594	0	TRUE
AGTTCGAAGGCTCCCA-1	4339	1299	2.90389	0	0	Y2	0.115888	0	TRUE
AGTTCGAAGTCTAGAA-1	21805	2925	3.20569	0	0	Y2	0.0630553	0	TRUE
AGTTCGAGTGCATCTA-1	1859	726	2.52824	0	0	Y2	0.0201294	0	TRUE
AGTTCGAGTGTCCTAA-1	4951	1056	6.44314	0	0	Y2	0.107312	0	TRUE
AGTTCGATCAGTGATC-1	17575	2897	3.43101	0	0	Y2	0.0322106	0	TRUE
AGTTCGATCTGCGGCA-1	8480	1720	2.67689	0	0	Y2	0.0313498	0	TRUE
ATACCGACAATTGCTG-1	2388	918	3.01508	0	0	Y2	0.0690926	0	TRUE
ATACCGACACTATCCC-1	13997	2867	4.85818	0	0	Y2	0.0866397	0	TRUE
ATACCGACAGAGATGC-1	2878	1031	4.13482	0	0	Y2	0.0273656	0	TRUE
ATACCGACATCAACCA-1	28650	4086	9.56021	0	0	Y2	0.0544379	0	TRUE
ATACCGACATGTCTAG-1	3982	1543	5.75088	0	0	Y2	0.051409	0	TRUE
ATACCGAGTAAGGTCG-1	32254	3120	5.94655	0	0.00310039	Y2	0.0340033	0	TRUE
ATACCGAGTACTAACC-1	12980	2885	3.59784	0	0	Y2	0.0961538	0	TRUE
ATACCGAGTAGCGATG-1	2839	1055	5.84713	0	0	Y2	0.07594	0	TRUE
ATACCGAGTATCCCTC-1	6587	2334	10.3993	0	0	Y2	0.0173844	0	FALSE
ATACCGAGTATGATCC-1	780	428	13.9744	0	0	Y2	0.023191	0	FALSE
ATACCGAGTTCAGCGC-1	1727	762	5.21135	0	0	Y2	0.0690926	0	TRUE
ATACCGAGTTGCATGT-1	782	391	1.6624	0	0	Y2	0.00372609	0	TRUE
ATACCGATCGTCGCTT-1	4255	1331	6.39248	0	0	Y2	0.0349372	0	TRUE
ATACCGATCGTTGCCT-1	7783	2120	5.76898	0	0	Y2	0.0594121	0	TRUE
ATACCGATCTAGATCG-1	26757	3947	4.67167	0	0	Y2	0.0184476	0	TRUE
ATACCTTAGAACTTCC-1	1761	815	10.8461	0	0	Y2	0.0784314	0	FALSE
ATACCTTAGACTCTAC-1	1721	779	4.93899	0	0	Y2	0.00985698	0	TRUE
ATACCTTAGAGCAACC-1	12604	2481	6.66455	0	0	Y2	0.0560353	0	TRUE
ATACCTTAGGGCAAGG-1	2670	998	3.74532	0	0	Y2	0.0630553	0	TRUE
ATACCTTCAAAGTATG-1	2573	948	6.76253	0	0	Y2	0.0259067	0	TRUE
ATACCTTGTCCGAAGA-1	7659	1677	5.03982	0	0	Y2	0.0690926	0	TRUE
ATACCTTTCTCCGCAT-1	62392	6136	5.01026	0	0	Y2	0.0560353	0	TRUE
ATACCTTTCTCGTCAC-1	14033	2918	5.44431	0	0	Y2	0.125581	0	TRUE
ATACTTCAGGGACCAT-1	1866	909	5.89496	0	0	Y2	0.00428752	0	TRUE
ATACTTCAGTACTGGG-1	12066	3270	4.84005	0	0	Y2	0.0712773	0	TRUE
ATACTTCAGTGCAGGT-1	9660	2254	3.84058	0	0	Y2	0.0669975	0	TRUE
ATACTTCCAGGCTTGC-1	3434	1377	4.80489	0	0	Y2	0.276923	0	TRUE
ATACTTCGTAAGGCTG-1	594	334	0	0	0	Y2	0.0544379	0	TRUE
ATACTTCGTAGCTTGT-1	1798	762	3.55951	0	0	Y2	0.0576923	0	TRUE
ATACTTCGTTGACTGT-1	5480	1523	3.01095	0	0	Y2	0.130917	0	TRUE
ATACTTCTCAGTCATG-1	568	326	4.0493	0	0	Y2	0.525851	0	TRUE
ATACTTCTCGCTTACC-1	3305	1300	5.53707	0	0	Y2	0.0630553	0	TRUE
ATAGACCAGGTGAGAA-1	613	354	17.7814	0	0	Y2	0.044682	0	FALSE
ATAGACCCATGTTCGA-1	1579	663	1.96327	0	0	Y2	0.0611985	0	TRUE
ATAGACCGTAAGATAC-1	1242	541	40.3382	0	0	Y2	0.0288985	0	FALSE
ATAGACCGTCTGCATA-1	1692	732	5.91017	0	0	Y2	0.0273656	0	TRUE
ATAGACCGTGAGTCAG-1	26049	3855	4.73339	0	0	Y2	0.0712773	0	TRUE
ATAGACCGTTGTCAGT-1	13844	2412	6.98498	0	0	Y2	0.0784314	0	TRUE
ATAGACCTCCATCACC-1	2451	976	12.8519	0	0	Y2	0.0961538	0	FALSE
ATAGACCTCGTTGCCT-1	15512	2969	4.11939	0	0	Y2	0.0837724	0	TRUE
ATAGACCTCTTAGCCC-1	1671	864	5.50569	0	0	Y2	0.0158695	0	TRUE
ATAGAGAAGACCAAAT-1	14019	2006	4.29417	0	0	Y2	0.0219249	0	TRUE
ATAGAGAAGCTCGACC-1	1025	338	60	0	0	Y2	0.0149092	0	FALSE
ATAGAGAAGTCTGCAT-1	2508	1026	30.2233	0	0	Y2	0.0252035	0	FALSE
ATAGAGACACGAAGAC-1	2763	795	5.53746	0	0	Y2	0.0114183	0	TRUE
ATAGAGAGTCAAACGG-1	2510	848	10.3586	0	0	Y2	0.120582	0	FALSE
ATAGAGAGTTCCGGTG-1	2471	961	3.15662	0	0	Y2	0.048583	0	TRUE
ATAGAGATCACGGAGA-1	2524	795	4.79398	0	0	Y2	0.0472398	0	TRUE
ATAGAGATCCTCTTTC-1	7317	1975	3.52604	0	0	Y2	0.103385	0	TRUE
ATAGAGATCGTTATCT-1	951	435	5.67823	0	0	Y2	0.0305114	0	TRUE
ATAGAGATCTTCCAGC-1	22174	3545	4.64057	0	0	Y2	0.0690926	0	TRUE
ATAGGCTCATCGAACT-1	1343	644	6.62695	0	0	Y2	0.0434633	0	TRUE
ATAGGCTCATTCACCC-1	1234	706	3.4846	0	0	Y2	0.0245168	0	TRUE
ATAGGCTGTAAGTAGT-1	1820	748	8.35165	0	0	Y2	0.0649867	0	TRUE
ATAGGCTGTGAGTAAT-1	1040	512	0.384615	0	0	Y2	0.0389484	0	TRUE
ATAGGCTGTGTCCAAT-1	7532	1646	3.55815	0	0	Y2	0.0472398	0	TRUE
ATAGGCTTCATCCCGT-1	2803	1079	7.42062	0	0	Y2	0.0245168	0	TRUE
ATAGGCTTCCCATAAG-1	1295	587	0.694981	0	0	Y2	0.0379018	0	TRUE
ATATCCTAGAGGTTTA-1	9793	2090	2.59369	0	0	Y2	0.0472398	0	TRUE
ATATCCTCAACAGATA-1	17788	3089	5.39128	0	0	Y2	0.0594121	0	TRUE
ATATCCTCAATAGTGA-1	11383	2838	4.51551	0	0	Y2	0.0288985	0	TRUE
ATATCCTGTCAAATCC-1	25892	3443	4.05917	0	0	Y2	0.0528967	0	TRUE
ATATCCTTCAGACATC-1	6116	1879	2.74689	0	0	Y2	0.0712773	0	TRUE
ATATCCTTCGCAACAT-1	1834	859	4.36205	0	0	Y2	0.0273656	0	TRUE
ATATCCTTCTCTCAAT-1	11703	2434	3.28975	0	0	Y2	0.0735577	0	TRUE
ATCACAGAGGAAGTCC-1	11859	2394	3.28021	0	0	Y2	0.0735577	0	TRUE
ATCACAGAGGACCCAA-1	2406	1016	4.86284	0	0	Y2	0.0784314	0	TRUE
ATCACAGAGTCAGAGC-1	1107	590	10.6594	0	0	Y2	0.00704225	0	FALSE
ATCACAGAGTGTACAA-1	6227	1428	3.66147	0	0	Y2	0.0281224	0	TRUE
ATCACAGCACAATCTG-1	17101	3340	4.54944	0	0	Y2	0.0866397	0	TRUE
ATCACAGGTTATAGAG-1	1980	886	4.29293	0	0	Y2	0.0225507	0	TRUE
ATCACAGTCATCGGGC-1	2057	809	3.15994	0	0	Y2	0.0630553	0	TRUE
ATCACGAAGATTCGCT-1	3421	1093	4.09237	0	0	Y2	0.0928186	0	TRUE
ATCACGAAGATTGTGA-1	22890	3245	4.3163	0	0.00436872	Y2	0.0649867	0	TRUE
ATCACGAAGCATCAGG-1	1648	698	6.79612	0	0	Y2	0.0349372	0	TRUE
ATCACGAAGCATGTTC-1	3000	1012	2.86667	0	0	Y2	0.0576923	0	TRUE
ATCACGAAGTATGGCG-1	26949	3803	8.77955	0	0	Y2	0.0837724	0	TRUE
ATCACGACACAGTCCG-1	2157	880	6.4905	0	0	Y2	0.0422822	0	TRUE
ATCACGACAGTGTGCC-1	11758	2440	7.40772	0	0	Y2	0.0690926	0	TRUE
ATCACGACATTGGATC-1	8048	1666	3.14364	0	0	Y2	0.0296946	0	TRUE
ATCACGAGTCGCATGC-1	1807	863	10.6253	0	0	Y2	0.0238462	0	FALSE
ATCACGATCAAGAGTA-1	7138	1644	5.51975	0	0	Y2	0.0784314	0	TRUE
ATCACGATCACAAGGG-1	10129	1942	7.82901	0	0	Y2	0.051409	0	TRUE
ATCACGATCTGTGCAA-1	33706	4457	3.89842	0	0.00296683	Y2	0.0499719	0	TRUE
ATCACGATCTTTGCAT-1	14248	2284	3.81808	0	0	Y2	0.0810394	0	TRUE
ATCACTTAGACTGAGC-1	5543	2225	6.76529	0	0.0180408	Y2	0.0837724	0	TRUE
ATCACTTCACATGGTT-1	4857	1650	3.45893	0	0	Y2	0.0422822	0	TRUE
ATCACTTCATCATCCC-1	1930	790	3.52332	0	0	Y2	0.0296946	0	TRUE
ATCACTTGTCATAAAG-1	9426	2159	6.18502	0	0	Y2	0.0896514	0	TRUE
ATCACTTGTCTTTCTA-1	3113	1307	4.52939	0	0	Y2	0.0669975	0	TRUE
ATCACTTTCCGTGCGA-1	2224	844	2.11331	0	0	Y2	0.0459402	0	TRUE
ATCACTTTCGAACTCA-1	27251	4274	5.19614	0	0.00366959	Y2	0.130917	0	TRUE
ATCAGGTAGAGGGTAA-1	2870	1010	3.13589	0	0	Y2	0.0690926	0	TRUE
ATCAGGTAGCCGTAAG-1	836	435	11.6029	0	0	Y2	0.0245168	0	FALSE
ATCAGGTAGGCATCAG-1	3908	1188	5.1433	0	0	Y2	0.0411371	0	TRUE
ATCAGGTAGTCTCGTA-1	2567	1032	9.77795	0	0	Y2	0.0153846	0	TRUE
ATCAGGTCAGTTCCAA-1	1344	715	10.3423	0	0	Y2	0.0207147	0	FALSE
ATCAGGTCATAACTCG-1	1200	272	69.25	0	0	Y2	0.0106236	0	FALSE
ATCAGGTCATCTCAAG-1	1959	751	10.8218	0	0	Y2	0.191296	0	FALSE
ATCAGGTGTCATAGTC-1	1393	646	3.94831	0	0	Y2	0.0411371	0	TRUE
ATCAGGTTCTAGGCCG-1	6405	1422	4.43404	0	0	Y2	0.0735577	0	TRUE
ATCATTCAGGGCTGAT-1	3439	1334	3.40215	0	0	Y2	0.0784314	0	TRUE
ATCATTCAGGGTAATT-1	1934	791	3.20579	0	0	Y2	0.0422822	0	TRUE
ATCATTCCACCATATG-1	1548	684	2.64858	0	0	Y2	0.0594121	0	TRUE
ATCATTCCACCATTCC-1	6217	1692	2.83095	0	0	Y2	0.0690926	0	TRUE
ATCATTCCAGAAGCGT-1	12651	2565	5.76239	0	0	Y2	0.111473	0	TRUE
ATCATTCCATGGATCT-1	2661	979	3.98346	0	0	Y2	0.0201294	0	TRUE
ATCATTCGTACCCAGC-1	19788	3369	4.51789	0	0	Y2	0.0649867	0	TRUE
ATCATTCGTCATCCCT-1	9925	2660	3.64736	0	0	Y2	0.0560353	0	TRUE
ATCATTCGTCGTGATT-1	1836	688	6.10022	0	0	Y2	0.0434633	0	TRUE
ATCATTCTCGCTTACC-1	567	397	1.94004	0	0	Y2	0.125581	0	TRUE
ATCCACCAGAAGTCTA-1	16520	3248	6.28329	0	0	Y2	0.0784314	0	TRUE
ATCCACCAGATTAGTG-1	1333	561	5.55139	0	0	Y2	0.0102369	0	TRUE
ATCCACCCACGAAGAC-1	21745	3338	4.28604	0	0	Y2	0.0472398	0	TRUE
ATCCACCGTGCAAGAC-1	8168	1846	3.55044	0	0	Y2	0.0690926	0	TRUE
ATCCACCTCTAGAACC-1	1117	350	34.3778	0	0	Y2	0.0122424	0	FALSE
ATCCATTAGAATACAC-1	25541	3300	7.78748	0	0	Y2	0.048583	0	TRUE
ATCCATTAGCTCGGCT-1	30112	3299	7.18318	0	0	Y2	0.0649867	0	TRUE
ATCCATTAGGGCCTCT-1	7467	1889	2.37043	0	0	Y2	0.0528967	0	TRUE
ATCCATTAGTCTGGTT-1	1300	633	1.23077	0	0	Y2	0.0266272	0	TRUE
ATCCATTCAACTGAAA-1	2267	933	16.4535	0	0	Y2	0.0313498	0	FALSE
ATCCATTGTATCGCAT-1	29716	3751	4.08871	0	0	Y2	0.0560353	0	TRUE
ATCCATTTCACGGTCG-1	1420	702	3.87324	0	0	Y2	0.0611985	0	TRUE
ATCCATTTCAGTGATC-1	16551	3587	5.23835	0	0	Y2	0.0411371	0	TRUE
ATCCATTTCATGAGTC-1	1248	663	5.6891	0	0	Y2	0.023191	0	TRUE
ATCCATTTCCCATGGG-1	43304	4516	4.00656	0	0	Y2	0.0630553	0	TRUE
ATCCATTTCGGAAACG-1	29369	3846	5.11764	0	0	Y2	0.191296	0	TRUE
ATCCCTGAGACGGTTG-1	6679	1882	5.34511	0	0	Y2	0.0411371	0	TRUE
ATCCCTGAGTCACGCC-1	4015	1285	2.36613	0	0	Y2	0.0669975	0	TRUE
ATCCCTGCAAGGCTTT-1	17872	3458	4.29722	0	0	Y2	0.0459402	0	TRUE
ATCCCTGCAATCAGCT-1	915	481	0.218579	0	0	Y2	0.00704225	0	TRUE
ATCCCTGCAATCGTCA-1	2121	797	5.28053	0	0	Y2	0.0459402	0	TRUE
ATCCCTGCAATTGCTG-1	7944	1663	2.6435	0	0	Y2	0.0281224	0	TRUE
ATCCCTGCACCCAAGC-1	3861	1176	2.9267	0	0	Y2	0.0238462	0	TRUE
ATCCCTGCATGCGGTC-1	2462	1047	4.95532	0	0	Y2	0.0434633	0	TRUE
ATCCCTGCATTGAAAG-1	4753	1560	4.69177	0	0	Y2	0.0528967	0	TRUE
ATCCCTGGTCCTATAG-1	24917	3692	4.43071	0	0	Y2	0.07594	0	TRUE
ATCCCTGTCTAGCAAC-1	26274	4188	2.69468	0	0	Y2	0.0630553	0	TRUE
ATCCGTCAGGCTTAGG-1	16548	2895	4.36307	0	0	Y2	0.0434633	0	TRUE
ATCCGTCAGTGGTTCT-1	2681	1130	4.77434	0	0	Y2	0.0459402	0	TRUE
ATCCGTCCAAGCGGAT-1	3257	1069	4.20632	0	0	Y2	0.0669975	0	TRUE
ATCCGTCCACATCCCT-1	946	522	4.43975	0	0	Y2	0.0322106	0	TRUE
ATCCGTCGTAAGATCA-1	2730	1018	7.65568	0	0	Y2	0.013986	0	TRUE
ATCCGTCGTAGATTAG-1	2587	823	6.22342	0	0	Y2	0.0168691	0	TRUE
ATCCGTCGTGCCTTTC-1	1111	538	5.58056	0	0	Y2	0.0106236	0	TRUE
ATCCGTCGTTACCTTT-1	6540	1685	4.00612	0	0	Y2	0.0712773	0	TRUE
ATCCGTCGTTAGTTCG-1	15703	2906	5.71228	0	0	Y2	0.07594	0	TRUE
ATCCGTCGTTGGTAGG-1	12985	2597	4.92106	0	0	Y2	0.0281224	0	TRUE
ATCCGTCTCAGCTTCC-1	23308	3896	7.3537	0	0	Y2	0.181422	0	TRUE
ATCCGTCTCGCTCATC-1	51265	6123	4.35385	0	0	Y2	0.0735577	0	TRUE
ATCCGTCTCGTAGTGT-1	1093	130	87.6487	0	0	Y2	0.0130977	0	FALSE
ATCCGTCTCTTGCGCT-1	1638	833	5.00611	0	0	Y2	0.0184476	0	TRUE
ATCCTATAGCTGCGAA-1	4358	1448	2.68472	0	0	Y2	0.0411371	0	TRUE
ATCCTATAGGTCGACA-1	738	430	7.58808	0	0	Y2	0.0163642	0	TRUE
ATCCTATCAAGACTGG-1	1281	642	6.9477	0	0	Y2	0.0179104	0	TRUE
ATCCTATGTGAGATCG-1	26613	3207	6.5344	0	0	Y2	0.051409	0	TRUE
ATCCTATGTGGAATGC-1	6217	1569	4.72897	0	0	Y2	0.0379018	0	TRUE
ATCCTATGTTCTTGCC-1	11878	1958	4.96717	0	0	Y2	0.051409	0	TRUE
ATCCTATTCGCCGATG-1	1738	730	5.2359	0	0	Y2	0.0690926	0	TRUE
ATCCTATTCGTACACA-1	5612	1665	2.28083	0	0	Y2	0.0576923	0	TRUE
ATCCTATTCTCGGGAC-1	9293	2662	5.47724	0	0	Y2	0.0528967	0	TRUE
ATCCTATTCTGTCGCT-1	19981	3437	4.69946	0	0	Y2	0.0690926	0	TRUE
ATCGATGAGCTGCCAC-1	4205	1462	12.3424	0	0	Y2	0.0110174	0	FALSE
ATCGATGAGGAGGCAG-1	8148	1940	4.87236	0	0	Y2	0.0528967	0	TRUE
ATCGATGAGTGTTGAA-1	3107	1189	9.71999	0	0	Y2	0.00428752	0	TRUE
ATCGATGAGTTTCGGT-1	3055	996	7.92144	0	0	Y2	0.0305114	0	TRUE
ATCGATGCAAACACCT-1	1522	636	5.45335	0	0	Y2	0.0358974	0	TRUE
ATCGATGCAACCCTCT-1	2434	896	5.66968	0	0	Y2	0.0560353	0	TRUE
ATCGATGCAGATCATC-1	16104	2471	5.01118	0	0	Y2	0.0296946	0	TRUE
ATCGATGCATGACGTT-1	32637	3976	7.14833	0	0	Y2	0.0630553	0	TRUE
ATCGATGGTTGCGAAG-1	13335	2764	7.92651	0	0	Y2	0.0810394	0	TRUE
ATCGATGTCAAGGCTT-1	23075	3012	5.32611	0	0	Y2	0.023191	0	TRUE
ATCGATGTCAATCTTC-1	3052	1165	4.68545	0	0	Y2	0.0305114	0	TRUE
ATCGATGTCACTACGA-1	3097	1254	4.87569	0	0	Y2	0.0118265	0	TRUE
ATCGATGTCAGCACCG-1	1990	763	4.1206	0	0	Y2	0.0213131	0	TRUE
ATCGATGTCCGCCTAT-1	9802	2638	6.96797	0	0	Y2	0.0358974	0	TRUE
ATCGATGTCGCACGAC-1	2574	881	4.8174	0	0	Y2	0.0259067	0	TRUE
ATCGCCTAGGTCGAGT-1	1227	652	10.1059	0	0	Y2	0.0810394	0	FALSE
ATCGCCTCAAGCGAGT-1	4522	1284	6.63423	0	0	Y2	0.0368852	0	TRUE
ATCGCCTCACCTCTAC-1	645	368	5.42636	0	0	Y2	0.0459402	0	TRUE
ATCGCCTCACTGCGTG-1	26127	3578	4.50492	0	0	Y2	0.0499719	0	TRUE
ATCGCCTCAGCTACCG-1	2047	815	2.24719	0	0	Y2	0.0207147	0	TRUE
ATCGCCTCAGGTTCCG-1	2573	1341	11.0377	0	0	Y2	0.103385	0	FALSE
ATCGCCTCAGTAGTGG-1	1049	542	3.81316	0	0	Y2	0.0288985	0	TRUE
ATCGCCTGTATCTCGA-1	3923	1240	4.51185	0	0	Y2	0.0358974	0	TRUE
ATCGCCTGTCAGGTGA-1	10428	2051	4.56463	0	0	Y2	0.0389484	0	TRUE
ATCGCCTGTCCTGGTG-1	7161	2166	3.81232	0	0	Y2	0.0252035	0	TRUE
ATCGCCTGTCTCCCTA-1	8605	1908	2.42882	0	0	Y2	0.0296946	0	TRUE
ATCGCCTGTGTGACCC-1	1983	856	3.68129	0	0	Y2	0.0368852	0	TRUE
ATCGCCTGTTGAAGTA-1	2135	846	2.34192	0	0	Y2	0.0712773	0	TRUE
ATCGCCTGTTGCGGAA-1	43577	2858	2.26037	0	0	Y2	0.130917	0	TRUE
ATCGCCTTCTGCATGA-1	1799	854	8.56031	0	0	Y2	0.00985698	0	TRUE
ATCGGATAGTATAGGT-1	1866	722	4.01929	0	0	Y2	0.0459402	0	TRUE
ATCGGATAGTTGCTCA-1	1374	679	9.75255	0	0	Y2	0.0560353	0	TRUE
ATCGGATCAAAGCTCT-1	30642	3226	9.18674	0	0	Y2	0.0379018	0	TRUE
ATCGGATGTATGCTTG-1	9292	1754	4.30478	0	0.0107619	Y2	0.0422822	0	TRUE
ATCGGATGTCTACTGA-1	2258	859	9.21169	0	0	Y2	0.00576923	0	TRUE
ATCGGATGTGATTCTG-1	14564	2531	5.16342	0	0	Y2	0.0735577	0	TRUE
ATCGGATGTTAACCTG-1	25605	3715	3.56962	0	0.00390549	Y2	0.0649867	0	TRUE
ATCGGATTCAAGTGGG-1	7747	1609	3.3045	0	0	Y2	0.0712773	0	TRUE
ATCGGATTCATCACAG-1	5457	764	0.0916254	0	0	Y2	0.0252035	0	TRUE
ATCGGATTCGTGTGAT-1	21949	3262	4.88861	0	0	Y2	0.0459402	0	TRUE
ATCGGCGCAAATCCCA-1	11313	1968	1.76788	0	0	Y2	0.0225507	0	TRUE
ATCGGCGCACTAGAGG-1	7200	1564	4.90278	0	0	Y2	0.0594121	0	TRUE
ATCGGCGCAGCTTCGG-1	1968	763	10.5183	0	0	Y2	0.0400264	0	FALSE
ATCGGCGCATGGGCAA-1	1941	725	6.90366	0	0	Y2	0.0630553	0	TRUE
ATCGGCGGTATACAGA-1	5051	1585	5.26628	0	0	Y2	0.0528967	0	TRUE
ATCGGCGGTCCCTGAG-1	2487	859	12.505	0	0.241255	Y2	0.0179104	0	FALSE
ATCGGCGGTCTTAGTG-1	7554	1894	8.79005	0	0	Y2	0.0168691	0	TRUE
ATCGGCGGTGTTAGCT-1	18605	3376	9.89519	0	0	Y2	0.120582	0	TRUE
ATCGGCGTCAATCCGA-1	2923	1094	2.94218	0	0	Y2	0.0144431	0	TRUE
ATCGGCGTCTACACAG-1	35658	4366	2.88014	0	0	Y2	0.0712773	0	TRUE
ATCGGCGTCTGTGCTC-1	840	335	46.9048	0	0	Y2	0.0472398	0	FALSE
ATCGTAGAGACTCTAC-1	6131	1723	4.38754	0	0	Y2	0.0669975	0	TRUE
ATCGTAGAGATAACGT-1	10991	2406	6.0959	0	0	Y2	0.0528967	0	TRUE
ATCGTAGAGTGCACCC-1	761	412	0.262812	0	0	Y2	0.125581	0	TRUE
ATCGTAGCACTCAGAT-1	1392	600	3.16092	0	0	Y2	0.0576923	0	TRUE
ATCGTAGCAGACAAAT-1	2356	952	7.72496	0	0	Y2	0.0434633	0	TRUE
ATCGTAGGTACAGCGA-1	13607	2393	7.25362	0	0	Y2	0.0896514	0	TRUE
ATCGTAGGTTACCCTC-1	2947	1143	4.58093	0	0	Y2	0.0649867	0	TRUE
ATCGTAGGTTACGTAC-1	3660	1042	1.55738	0	0	Y2	0.0434633	0	TRUE
ATCGTAGTCAAAGCCT-1	2154	924	5.06035	0	0	Y2	0.0400264	0	TRUE
ATCGTAGTCGCGTGAC-1	14619	2144	4.39155	0	0.00684041	Y2	0.0422822	0	TRUE
ATCGTAGTCGTTGCCT-1	17627	3096	4.87321	0	0	Y2	0.0669975	0	TRUE
ATCGTAGTCTGTGCTC-1	3147	1113	4.54401	0	0	Y2	0.0866397	0	TRUE
ATCGTCCAGAAGGATG-1	2670	922	6.85393	0	0	Y2	0.051409	0	TRUE
ATCGTCCAGCTAAGTA-1	2503	869	3.19616	0	0	Y2	0.0358974	0	TRUE
ATCGTCCAGTGGTTAA-1	2482	949	6.0838	0	0	Y2	0.0379018	0	TRUE
ATCGTCCGTGCGGTAA-1	19654	3095	3.84146	0	0	Y2	0.0649867	0	TRUE
ATCGTCCTCAGCCCAG-1	6436	2088	6.18397	0	0	Y2	0.350043	0	TRUE
ATCGTCCTCCACTTCG-1	17769	3201	3.50611	0	0	Y2	0.0735577	0	TRUE
ATCGTCCTCTTCTTCC-1	19514	3351	4.62232	0	0	Y2	0.0784314	0	TRUE
ATCGTGAAGCTTAGTC-1	29979	3792	4.16291	0	0	Y2	0.07594	0	TRUE
ATCGTGAAGTAGCTCT-1	20363	2830	4.88631	0	0	Y2	0.0576923	0	TRUE
ATCGTGACACCTGATA-1	1790	741	8.88268	0	0	Y2	0.136625	0	TRUE
ATCGTGAGTCCAGCAC-1	12436	2276	4.14924	0	0	Y2	0.0896514	0	TRUE
ATCGTGAGTTAGAGAT-1	8086	2351	5.98565	0	0	Y2	0.120582	0	TRUE
ATCGTGAGTTGTACGT-1	1719	729	4.82839	0	0	Y2	0.051409	0	TRUE
ATCGTGATCAACCTTT-1	3932	1428	4.3235	0	0	Y2	0.0179104	0	TRUE
ATCGTGATCCTGTACC-1	2683	695	65.151	0	0	Y2	0.0144431	0	FALSE
ATCGTGATCGGAATTC-1	2832	947	26.4831	0	0	Y2	0.0544379	0	FALSE
ATCGTGATCTACTCAT-1	1937	760	2.1683	0	0	Y2	0.0219249	0	TRUE
ATCTCTAAGGCTAACG-1	13251	2510	4.18082	0	0	Y2	0.0368852	0	TRUE
ATCTCTAAGTCTGCGC-1	2097	761	2.2413	0	0	Y2	0.044682	0	TRUE
ATCTTCAAGACGCATG-1	3672	1156	5.69172	0	0	Y2	0.0472398	0	TRUE
ATCTTCAAGCTAGAGC-1	2142	836	4.10831	0	0	Y2	0.0349372	0	TRUE
ATCTTCAAGGCAGGGA-1	1818	635	5.50055	0	0	Y2	0.0102369	0	TRUE
ATCTTCAAGGCCTAAG-1	3591	1209	2.56196	0	0	Y2	0.0735577	0	TRUE
ATCTTCACAAACCATC-1	5259	1400	2.50998	0	0	Y2	0.0259067	0	TRUE
ATCTTCACAACCACGC-1	656	346	0.152439	0	0	Y2	0.0690926	0	TRUE
ATCTTCACAATAGGAT-1	11129	2158	4.18726	0	0	Y2	0.0368852	0	TRUE
ATCTTCAGTAATACCC-1	5582	1745	2.84844	0	0	Y2	0.276923	0	TRUE
ATCTTCAGTCGCGTTG-1	11516	2243	3.16082	0	0	Y2	0.0459402	0	TRUE
ATCTTCAGTGCAACAG-1	804	438	2.23881	0	0	Y2	0.0810394	0	TRUE
ATCTTCAGTTCTCCCA-1	23059	3520	5.59001	0	0	Y2	0.103385	0	TRUE
ATCTTCATCACAATGC-1	1249	629	5.04404	0	0	Y2	0.0611985	0	TRUE
ATCTTCATCGTCACCT-1	25056	4192	3.26469	0	0	Y2	0.115888	0	TRUE
ATCTTCATCTGACCCT-1	3476	1186	2.7618	0	0	Y2	0.07594	0	TRUE
ATGAAAGAGACCGCCT-1	1393	774	0.28715	0	0	Y2	0.0225507	0	TRUE
ATGAAAGAGACGACTG-1	1489	321	69.4426	0	0	Y2	0.0184476	0	FALSE
ATGAAAGAGATCCCAT-1	36411	4586	5.23194	0	0.00274642	Y2	0.0649867	0	TRUE
ATGAAAGAGCCGCTTG-1	3898	998	3.41201	0	0	Y2	0.130917	0	TRUE
ATGAAAGAGGCACTCC-1	3157	1071	2.94583	0	0	Y2	0.0340033	0	TRUE
ATGAAAGAGTAAGAGG-1	1724	778	10.8469	0	0	Y2	0.00875624	0	FALSE
ATGAAAGCACAAGCAG-1	9053	1887	6.50613	0	0	Y2	0.044682	0	TRUE
ATGAAAGCACGATTCA-1	9787	2610	4.24032	0	0	Y2	0.0281224	0	TRUE
ATGAAAGGTTGCATCA-1	1004	482	4.18327	0	0	Y2	0.0411371	0	TRUE
ATGAAAGGTTTACTTC-1	16618	3038	6.70357	0	0	Y2	0.142744	0	TRUE
ATGAAAGTCGCCAACG-1	28078	3578	6.38578	0	0	Y2	0.0544379	0	TRUE
ATGAAAGTCGTAGGAG-1	20854	2721	5.47137	0	0.00479524	Y2	0.0499719	0	TRUE
ATGACCAAGGATTTCC-1	19455	3456	5.22231	0	0	Y2	0.0594121	0	TRUE
ATGACCAAGGTGATCG-1	19112	3188	4.90791	0	0	Y2	0.125581	0	TRUE
ATGACCACAACAAAGT-1	6687	1742	3.09556	0	0	Y2	0.0434633	0	TRUE
ATGACCACAAGGCGTA-1	15387	2517	6.93443	0	0	Y2	0.051409	0	TRUE
ATGACCACACCAACAT-1	2375	932	0.252632	0	0	Y2	0.0389484	0	TRUE
ATGACCACATTGGGAG-1	23173	2895	4.64765	0	0	Y2	0.0358974	0	TRUE
ATGACCAGTCTTTATC-1	2194	1209	1.77758	0	0	Y2	0.0189962	0	TRUE
ATGACCAGTGGATCGA-1	897	67	93.311	0	0	Y2	0.0149092	0	FALSE
ATGACCATCACGGGCT-1	19833	3348	4.33621	0	0	Y2	0.0499719	0	TRUE
ATGACCATCCCACAGG-1	38111	3895	5.89069	0	0	Y2	0.0459402	0	TRUE
ATGACCATCCTATGGA-1	8030	1906	5.44209	0	0	Y2	0.0630553	0	TRUE
ATGACCATCGCCTCTA-1	1894	792	3.0623	0	0	Y2	0.0434633	0	TRUE
ATGACCATCTGTCGTC-1	8947	2543	5.28669	0	0	Y2	0.0322106	0	TRUE
ATGAGGGAGTACCGGA-1	1932	825	8.54037	0	0	Y2	0.0135376	0	TRUE
ATGAGGGAGTACTGGG-1	3655	1182	4.65116	0	0	Y2	0.0611985	0	TRUE
ATGAGGGCAGAGTGAC-1	17941	2449	2.82593	0	0	Y2	0.0528967	0	TRUE
ATGAGGGCATTACTCT-1	3435	1389	7.4818	0	0	Y2	0.0173844	0	TRUE
ATGAGGGGTGATACCT-1	2099	769	9.09957	0	0	Y2	0.00771067	0	TRUE
ATGAGGGGTTTCGTAG-1	6144	1948	5.58268	0	0	Y2	0.0630553	0	TRUE
ATGAGGGTCATAGAGA-1	1996	846	6.51303	0	0	Y2	0.0434633	0	TRUE
ATGAGGGTCCTTGGAA-1	13734	2310	3.6406	0	0	Y2	0.0630553	0	TRUE
ATGAGGGTCGCACGGT-1	16760	2680	5.98449	0	0	Y2	0.0594121	0	TRUE
ATGAGTCAGCGCGTTC-1	11146	2759	7.1326	0	0	Y2	0.0184476	0	TRUE
ATGAGTCCAAATACGA-1	19717	3111	6.99904	0	0	Y2	0.0690926	0	TRUE
ATGAGTCCAAATTAGG-1	24303	3834	5.27507	0	0	Y2	0.07594	0	TRUE
ATGAGTCCAAGACAAT-1	31539	3988	3.89359	0	0	Y2	0.111473	0	TRUE
ATGAGTCCACACGGAA-1	8923	2081	4.10176	0	0	Y2	0.0358974	0	TRUE
ATGAGTCGTTACCGTA-1	4979	1356	3.71561	0	0	Y2	0.0649867	0	TRUE
ATGAGTCGTTCAGGTT-1	4779	1425	6.96798	0	0	Y2	0.0273656	0	TRUE
ATGAGTCTCATCGCTC-1	5426	2080	5.0129	0	0	Y2	0.0173844	0	TRUE
ATGAGTCTCGCGTCGA-1	952	485	3.57143	0	0	Y2	0.048583	0	TRUE
ATGAGTCTCTTGGCTC-1	9264	2069	2.90371	0	0	Y2	0.120582	0	TRUE
ATGATCGAGAACCCGA-1	4688	1890	8.38311	0	0	Y2	0.0544379	0	TRUE
ATGATCGAGCCTATCA-1	4716	1275	4.51654	0	0	Y2	0.0313498	0	TRUE
ATGATCGAGGATTTGA-1	7288	1165	1.49561	0	0	Y2	0.0400264	0	TRUE
ATGATCGAGGCCACTC-1	2963	1435	6.04117	0	0	Y2	0.023191	0	TRUE
ATGATCGAGGGTCAAC-1	8891	2087	4.39771	0	0	Y2	0.0837724	0	TRUE
ATGATCGCAGGAGGTT-1	42253	1514	0.560907	0	0	Y2	0.107312	0	TRUE
ATGATCGCAGTCTACA-1	1463	565	10.0478	0	0	Y2	0.0266272	0	FALSE
ATGATCGCATGGGAAC-1	505	341	8.71287	0	0	Y2	0.172382	0	TRUE
ATGATCGGTCCGAAGA-1	6885	1361	5.22876	0	0	Y2	0.0288985	0	TRUE
ATGATCGGTTCAGTAC-1	1105	515	5.79186	0	0	Y2	0.0434633	0	TRUE
ATGATCGTCATTTCCA-1	527	334	2.46679	0	0	Y2	0.202122	0	TRUE
ATGATCGTCTAACGCA-1	1294	675	5.87326	0	0	Y2	0.0837724	0	TRUE
ATGCATGCACTGAATC-1	1817	860	2.86186	0	0	Y2	0.0135376	0	TRUE
ATGCATGCAGGTAGTG-1	17765	2869	8.69125	0	0	Y2	0.0528967	0	TRUE
ATGCATGCATGAAGGC-1	22296	3551	5.94726	0	0	Y2	0.0649867	0	TRUE
ATGCATGGTCGTTGCG-1	1063	544	3.29257	0	0	Y2	0.0379018	0	TRUE
ATGCATGGTCTCACGG-1	26580	4037	6.73439	0	0	Y2	0.0544379	0	TRUE
ATGCATGGTTCCTACC-1	29173	3783	5.44682	0	0.00685565	Y2	0.0434633	0	TRUE
ATGCCTCAGACGGATC-1	1569	620	3.88783	0	0	Y2	0.0266272	0	TRUE
ATGCCTCAGCTACAAA-1	2094	917	7.4021	0	0	Y2	0.0434633	0	TRUE
ATGCCTCAGGAAAGAC-1	3140	1020	3.12102	0	0	Y2	0.0866397	0	TRUE
ATGCCTCGTAGTCTTG-1	16925	3162	5.06942	0	0	Y2	0.0649867	0	TRUE
ATGCCTCGTCCGACGT-1	7165	1548	3.54501	0	0	Y2	0.0238462	0	TRUE
ATGCCTCGTGCTGATT-1	10508	2447	5.87172	0	0	Y2	0.0784314	0	TRUE
ATGCCTCGTGTGTGTT-1	4062	1371	5.31758	0	0	Y2	0.0305114	0	TRUE
ATGCCTCTCAGCTGAT-1	7522	1666	2.52592	0	0	Y2	0.0368852	0	TRUE
ATGCCTCTCGAGAAGC-1	2712	1131	4.24041	0	0	Y2	0.0252035	0	TRUE
ATGCCTCTCGATTCCC-1	2469	1016	5.79182	0	0	Y2	0.00345168	0	TRUE
ATGCCTCTCTGCTCTG-1	11704	2498	2.811	0	0	Y2	0.0837724	0	TRUE
ATGCGATCAGCGAACA-1	5160	1480	3.0814	0	0	Y2	0.172382	0	TRUE
ATGCGATGTCATATGC-1	2418	805	9.92556	0	0	Y2	0.012666	0	TRUE
ATGCGATGTGCCTGCA-1	15584	2239	5.42864	0	0.00641684	Y2	0.051409	0	TRUE
ATGCGATGTTCCATTT-1	2791	863	6.55679	0	0	Y2	0.0189962	0	TRUE
ATGCGATTCACCACAA-1	21914	3496	3.25363	0	0.00456329	Y2	0.0400264	0	TRUE
ATGCGATTCATGCCGG-1	4263	1369	5.46563	0	0	Y2	0.0649867	0	TRUE
ATGCGATTCGTTCTCG-1	8234	1664	3.10906	0	0	Y2	0.0400264	0	TRUE
ATGGAGGAGACTGGGT-1	19641	3195	6.33369	0	0	Y2	0.0810394	0	TRUE
ATGGAGGAGGTGAGAA-1	2521	696	63.1495	0	0	Y2	0.0184476	0	FALSE
ATGGAGGAGTAAGCAT-1	2045	881	3.52078	0	0	Y2	0.048583	0	TRUE
ATGGAGGCAAATTGCC-1	4480	1513	3.95089	0	0	Y2	0.297984	0	TRUE
ATGGAGGCAACCGTGC-1	9308	2090	8.72368	0	0	Y2	0.0996708	0	TRUE
ATGGAGGCACACCTAA-1	16185	2747	5.44949	0	0	Y2	0.0594121	0	TRUE
ATGGAGGCAGCACAAG-1	5972	1606	4.21969	0	0	Y2	0.130917	0	TRUE
ATGGAGGCAGGAATAT-1	12039	2758	4.16148	0	0	Y2	0.0576923	0	TRUE
ATGGAGGGTTAGGGAC-1	60606	5418	4.93185	0	0	Y2	0.0784314	0	TRUE
ATGGAGGTCATTCGGA-1	8240	1775	3.96845	0	0	Y2	0.103385	0	TRUE
ATGGAGGTCCACGAAT-1	19304	2927	3.48632	0	0	Y2	0.044682	0	TRUE
ATGGATCAGCCGAACA-1	16642	2903	4.78308	0	0	Y2	0.0528967	0	TRUE
ATGGATCCAACTCCCT-1	3090	1116	2.94498	0	0	Y2	0.0735577	0	TRUE
ATGGATCCACCAGCCA-1	2370	878	4.47257	0	0	Y2	0.0630553	0	TRUE
ATGGATCCATCGTTCC-1	9418	2128	4.58696	0	0	Y2	0.0499719	0	TRUE
ATGGATCGTATCAGCT-1	10803	2386	5.31334	0	0	Y2	0.0544379	0	TRUE
ATGGATCTCAAGTGGG-1	1998	1083	10.4104	0	0	Y2	0.0245168	0	FALSE
ATGGGAGAGCTGTTCA-1	35845	4048	5.1081	0	0	Y2	0.0928186	0	TRUE
ATGGGAGAGTATGGCG-1	4383	1554	7.04997	0	0	Y2	0.0330948	0	TRUE
ATGGGAGCACGTGAGA-1	2550	745	4.54902	0	0	Y2	0.0252035	0	TRUE
ATGGGAGCAGACCAAG-1	14799	2730	3.98	0	0	Y2	0.0576923	0	TRUE
ATGGGAGCAGTCGCAC-1	5140	1342	5.46693	0	0	Y2	0.0122424	0	TRUE
ATGGGAGCATCGTGCG-1	1610	715	3.6646	0	0	Y2	0.0422822	0	TRUE
ATGGGAGCATGTGTCA-1	1071	529	4.20168	0	0	Y2	0.0459402	0	TRUE
ATGGGAGGTCATAGTC-1	2891	1120	4.04704	0	0	Y2	0.0690926	0	TRUE
ATGGGAGGTTACGCCG-1	11129	2278	4.18726	0	0	Y2	0.0400264	0	TRUE
ATGGGAGTCAAACCCA-1	3768	1249	5.57325	0	0	Y2	0.258383	0	TRUE
ATGGGAGTCATGAAAG-1	1094	605	2.46801	0	0	Y2	0.0322106	0	TRUE
ATGGGAGTCCACGAAT-1	8953	2029	4.26673	0	0.0111694	Y2	0.136625	0	TRUE
ATGGGAGTCTGTGCAA-1	27100	3406	5.4059	0	0	Y2	0.0735577	0	TRUE
ATGGGTTAGATAGGGA-1	18650	2874	8.06434	0	0	Y2	0.0576923	0	TRUE
ATGGGTTAGGAATGTT-1	1725	737	5.21739	0	0	Y2	0.07594	0	TRUE
ATGGGTTAGTCAGAGC-1	1967	761	0.254194	0	0	Y2	0.0649867	0	TRUE
ATGGGTTCAGAAATCA-1	19334	2723	5.86014	0	0	Y2	0.0576923	0	TRUE
ATGGGTTCAGCAGTTT-1	2599	1123	8.15698	0	0	Y2	0.0130977	0	TRUE
ATGGGTTGTTGCATGT-1	3689	1279	5.52995	0	0	Y2	0.0389484	0	TRUE
ATGGGTTGTTGGTACT-1	10210	2213	5.15181	0	0	Y2	0.00985698	0	TRUE
ATGGGTTTCACTTGTT-1	2542	852	3.77655	0	0	Y2	0.0122424	0	TRUE
ATGGGTTTCCAGTTCC-1	2067	800	1.93517	0	0	Y2	0.0201294	0	TRUE
ATGGGTTTCTGTCAGA-1	2677	942	3.24991	0	0	Y2	0.0305114	0	TRUE
ATGGTTGCAATAGTAG-1	4639	1257	4.03104	0	0	Y2	0.048583	0	TRUE
ATGGTTGGTGGAATGC-1	43176	4588	5.01436	0	0	Y2	0.0996708	0	TRUE
ATGGTTGTCACAGAGG-1	2486	941	3.94208	0	0	Y2	0.0961538	0	TRUE
ATGGTTGTCAGTGTGT-1	14412	2625	4.02442	0	0	Y2	0.0472398	0	TRUE
ATGGTTGTCCACAGGC-1	2261	963	8.9341	0	0	Y2	0.012666	0	TRUE
ATGGTTGTCGGTGCAC-1	2268	679	36.4638	0	0	Y2	0.0996708	0	FALSE
ATGGTTGTCTGTCTCG-1	1244	126	87.8617	0	0	Y2	0.0163642	0	FALSE
ATGTCCCAGACTCATC-1	7952	1860	2.46479	0	0	Y2	0.0560353	0	TRUE
ATGTCCCAGTAAACGT-1	1580	755	5.18987	0	0	Y2	0.00486639	0	TRUE
ATGTCCCAGTGCAACG-1	4362	1390	4.49335	0	0	Y2	0.0459402	0	TRUE
ATGTCCCCAATACCCA-1	1251	632	2.15827	0	0	Y2	0.0472398	0	TRUE
ATGTCCCCAATTTCGG-1	6398	1584	2.43826	0	0	Y2	0.107312	0	TRUE
ATGTCCCCACCAGTAT-1	7383	1886	2.83083	0	0	Y2	0.0389484	0	TRUE
ATGTCCCCACCTGTCT-1	16226	3260	5.82399	0	0	Y2	0.0996708	0	TRUE
ATGTCCCCACGGCTAC-1	11945	2188	6.37087	0	0	Y2	0.0784314	0	TRUE
ATGTCCCCAGATTCGT-1	19710	3483	3.92694	0	0	Y2	0.0712773	0	TRUE
ATGTCCCGTACCGGAA-1	10249	2027	4.67363	0	0	Y2	0.0434633	0	TRUE
[truncated: 6,934 more rows]
