# Supplementary material for: Single-cell transcriptomic atlas of goat ovarian aging
Source: J Anim Sci Biotechnol. 2023 Dec 6;14:151. doi: 10.1186/s40104-023-00948-8 (PMC10699009; doi:10.1186/s40104-023-00948-8)
Supplement: Supplementary file 4 — Additional file 4: Table S5. The recognition results of cellRanger cell. [file 40104_2023_948_MOESM4_ESM.xlsx]

## Sheet: Sheet1
ample	Number of Reads	Estimated Number of Cells	Mean Reads per Cell	Median Genes per Cell	Valid Barcodes	Sequencing Saturation	Reads Mapped to Genome	Reads Mapped Confidently to Genome	Filtered Number of Cells
D1	509324892	10520	48415	1532	0.976	0.636	0.938	0.843	10520
Y2	479988516	8932	53738	1342	0.978	0.589	0.953	0.852	8932
Y10	438305869	7597	57695	1151	0.979	0.691	0.944	0.843	7597
