# Supplementary material for: Single-cell transcriptomic atlas of goat ovarian aging
Source: J Anim Sci Biotechnol. 2023 Dec 6;14:151. doi: 10.1186/s40104-023-00948-8 (PMC10699009; doi:10.1186/s40104-023-00948-8)
Supplement: Supplementary file 8 — Additional file 8: Table S6. The significant regulons that regulated ovarian gene expression patterns. [file 40104_2023_948_MOESM8_ESM.xlsx]

## Sheet: Sheet1
The significant regulons that regulated ovarian gene expression patterns
TF	AAACCCAAGAAAGTCT-1	AAACCCAAGGGCCAAT-1	AAACCCACAAGTACCT-1	AAACCCACAAGTTTGC-1	AAACCCACAGGCGTTC-1	AAACCCACATGGGTCC-1	AAACCCACATTAAGCC-1	AAACCCAGTCGGCCTA-1	AAACCCAGTGAGGAAA-1	AAACCCATCGAGTGGA-1	AAACCCATCGGACTGC-1	AAACCCATCTCTCTAA-1	AAACCCATCTGGCCTT-1	AAACGAAAGGTGAGAA-1	AAACGAACAACCCTAA-1	AAACGAACAGCTCCTT-1	AAACGAACAGTGTGGA-1	AAACGAAGTATGAAAC-1	AAACGAAGTGTTTCTT-1	AAACGAATCCGCAAAT-1	AAACGAATCGGCTGGT-1	AAACGCTCAACCACGC-1	AAACGCTCAAGCACCC-1	AAACGCTCAAGGCCTC-1	AAACGCTGTACGATCT-1	AAACGCTGTCGTACTA-1	AAACGCTGTGCAACGA-1	AAACGCTTCACATTGG-1	AAACGCTTCACTCGAA-1	AAACGCTTCATTACTC-1	AAACGCTTCGAGCCAC-1	AAACGCTTCTGTCGTC-1	AAAGAACAGAAAGTCT-1	AAAGAACAGATAGTCA-1	AAAGAACCAAACACCT-1	AAAGAACCAAGCTCTA-1	AAAGAACCAAGTGTCT-1	AAAGAACCAATAGTAG-1	AAAGAACCACAGCGCT-1	AAAGAACCAGATTTCG-1	AAAGAACCATTCTTCA-1	AAAGAACTCAAGCTGT-1	AAAGAACTCACATCAG-1	AAAGAACTCACTTATC-1	AAAGAACTCAGAGTGG-1	AAAGAACTCGCAGTTA-1	AAAGAACTCGTGTTCC-1	AAAGAACTCTGCACCT-1	AAAGGATAGCTGGCTC-1
ATF3(169)	0.0153308	0.0127309	0.0170342	0.0248341	0.00981711	0.0185584	0.0238928	0.0205756	0.0293617	0.0233548	0.00318272	0.0123274	0.00174825	0.0159584	0.0166308	0.0176618	0.0134929	0.0186928	0.00806885	0.0859333	0.0158687	0.0461269	0.0248341	0.02461	0.012686	0.00667922	0.0366236	0.0207549	0.0177963	0.0158687	0.0229514	0.0103999	0.00484131	0.0034965	0.000672405	0.0187377	0.00932401	0.0118343	0.0155998	0.0105792	0.0262686	0.0211135	0.00726197	0.0389995	0.0268514	0.00909987	0.00784472	0.00542406	0.0474718
ATF6(22)	0	0	0	0	0.0192435	0	0	0.00486618	0	0	0	0	0.00132714	0.00951117	0.0435744	0.0371599	0	0.0172528	0.0424685	0.0119443	0	0	0	0	0.0168104	0	0	0	0.00110595	0	0	0	0.0134926	0.00464499	0	0	0	0	0	0	0	0	0	0	0	0	0.0132714	0	0.026764
BACH1(54)	0	0	0	0	0	0	0	0	0	0	0	0	0	0	0	0	0	0	0	0	0	0	0	0	0	0	0	0	0	0	0	0	0	0	0	0	0	0	0	0	0	0	0	0	0	0	0	0	0
DBP(46)	0.0283114	0.0346029	0.0517919	0.0592068	0.0185372	0.0370745	0.0286485	0.00876306	0.0239299	0.0384226	0.0362881	0.0288732	0.0164027	0.0471857	0.0490956	0.0277497	0.0159533	0.0534771	0.0478598	0.0565105	0.021683	0.0198854	0.0407819	0.0239299	0.0265139	0.0447141	0.0389844	0.0158409	0.0217953	0.0201101	0.0212336	0.0138187	0.019099	0.0633637	0.0612291	0.0295472	0.0132569	0.0269633	0.0424671	0.0375239	0.0652736	0.0624649	0.0204471	0.0503314	0.0256151	0.0153915	0.0196607	0.0133693	0.0489833
ELK3(311)	0.0165984	0.0111794	0.0233402	0.0166837	0.0139102	0.0175371	0.0163424	0.0803465	0.0335381	0.021548	0.0165131	0.0350316	0.00887524	0.0115207	0.0166837	0.0784264	0.026327	0.0206093	0.0218894	0.0282471	0.0165557	0.0931473	0.0298259	0.0600358	0.0181772	0.0285885	0.0639188	0.0187319	0.0160864	0.0252603	0.0338795	0.0137822	0.0215907	0.0324287	0.0135689	0.0159584	0.0210787	0.0285032	0.0345622	0.0302953	0.026071	0.0211214	0.0199693	0.0272657	0.0339222	0.0218041	0.010454	0.0137822	0.0346476
FOXP1(195)	0.023357	0.0255979	0.0190045	0.0144796	0.0167205	0.0260289	0.0383538	0.0390864	0.0273217	0.0331394	0.0121095	0.0212023	0.0168498	0.0131006	0.02702	0.0379229	0.0161172	0.0322775	0.0232278	0.0274079	0.0262443	0.0378798	0.0293902	0.0222797	0.0146951	0.0267184	0.0221504	0.0227537	0.0281836	0.0149968	0.0225813	0.0190476	0.0230123	0.0209007	0.010515	0.0122818	0.0184443	0.0321051	0.012799	0.0336565	0.0252101	0.0221935	0.00680888	0.0182288	0.0318466	0.0105581	0.0180565	0.0158156	0.044861
GATA2(367)	0.0194999	0.0136115	0.0289299	0.0116061	0.0178358	0.0196279	0.0203106	0.073434	0.0346902	0.0249189	0.025303	0.0299966	0.0218894	0.0288445	0.0299966	0.0711726	0.0192012	0.0357143	0.0262843	0.0420294	0.0226148	0.093702	0.0369517	0.0717273	0.025303	0.0354583	0.0724526	0.0287592	0.0237669	0.0261137	0.0167264	0.0138249	0.0240229	0.0376344	0.0189879	0.0177931	0.0231695	0.0328128	0.0377197	0.0282471	0.0203106	0.0244922	0.0165557	0.036141	0.051502	0.0194146	0.0159157	0.020524	0.0432241
IRF8(297)	0.010582	0.00763782	0.00802185	0.00789384	0.0135689	0.00733914	0.00712579	0.00768049	0.00755248	0.0122888	0.0132702	0.00755248	0.0103687	0.00870456	0.0144223	0.00768049	0.0120754	0.0121608	0.0087899	0.0206093	0.00738181	0.0185612	0.0155743	0.00857655	0.0116061	0.0116487	0.00768049	0.0119474	0.00563236	0.00844854	0.00733914	0.00874723	0.00644308	0.0116914	0.00593105	0.00814985	0.0101553	0.00716846	0.00998464	0.00900324	0.0129715	0.0122461	0.00652842	0.0108807	0.0135689	0.0108807	0.00661376	0.0114781	0.0083632
JUN(101)	0.0451509	0.0373971	0.0424073	0.0632828	0.0301801	0.0455088	0.0443755	0.0264822	0.053859	0.0447334	0.0359656	0.0443755	0.0316712	0.0586306	0.0611356	0.0401408	0.0300608	0.054694	0.0536204	0.0774782	0.0444948	0.0685316	0.0514732	0.0556483	0.0488489	0.0598831	0.0807587	0.043958	0.0384707	0.0468806	0.0378743	0.0201598	0.0306573	0.0529643	0.0357271	0.0345938	0.0449123	0.0422283	0.0344149	0.0323273	0.0773589	0.0694859	0.0410354	0.0942383	0.0819516	0.0302398	0.0220685	0.0249314	0.0772397
MEF2C(309)	0.0375491	0.0284605	0.0489845	0.0289299	0.0299966	0.0369944	0.0337515	0.0657962	0.0520567	0.0351596	0.0355436	0.0337515	0.0278631	0.0619986	0.0803465	0.0622973	0.0211214	0.0541475	0.0995477	0.0995477	0.0324287	0.0950247	0.0454429	0.0540195	0.0323434	0.0442055	0.0558969	0.0421147	0.0324714	0.0328128	0.021164	0.0357143	0.0335808	0.0512886	0.0192866	0.0299966	0.0330688	0.047363	0.0404933	0.0414747	0.0392132	0.0405786	0.021164	0.0455709	0.0529101	0.0325141	0.026327	0.0245776	0.0640894
NFKB1(120)	0	0	0.00138445	0.00330138	0.007082	0	0.00527156	0.000425985	0.000266241	0.00537806	0.00117146	0.0029819	0	0	0.000905218	0.00367412	0.00724175	0.00601704	0	0.00378062	0	0.00553781	0.0057508	0.000266241	0	5.32e-05	0	0.000905218	0	0	0	0.00202343	0	0.00159744	0	0	0	0	0	0	0.00212992	0	0.000212993	0.000159744	0.0119276	0	0.00186368	0	0.00527156
PPARD(44)	0	0	0	0	0	0	0	0.00876373	0	0	0	0	0	0	0	0.0107502	0.00385604	0	0	0	0	0	0	0.000467399	0	0	0	0	0	0	0.0121524	0.0011685	0	0	0	0	0	0	0	0.00128535	0	0	0	0	0	0	0	0	0
PRDM1(300)	0	0.00721113	0.00230415	0	0.00234682	0.0026455	0.00541901	0.0180492	0.00558969	0.00857655	0.00115207	0.000128008	0.00115207	0	0.00302953	0.0066991	0.0136542	0.0213347	0.000298686	0.042072	0.00917392	0.0369944	0.0194999	0.0108807	0.0030722	0.000554702	0.0180492	0.00422427	0.00584571	0.0020908	0.00699778	0	0.00311487	4.27e-05	0.0011094	0.00123741	0.00166411	0.00115207	0.00384025	0	0.00593105	0.00221881	0.00294419	0.000896057	0.0163424	0.00477897	0.00332821	0.00631507	0.0243642
STAT1(152)	0	0	0.00421427	0	0.00440157	0.000608728	0.00215396	0.00248174	0	0.000561903	0.00814759	0	0.000280951	0	0.00458887	0.0119873	0.00632141	0.00220079	0	0.0187301	0.00280951	0.0102547	0.010442	0.00627458	0.00510395	0.000796029	0	0.00088968	0.00758569	0	0.00234126	0.00177936	0.00220079	0	0.00187301	0.00290317	0.00412062	0.00159206	0.00472935	0.00360554	0.0088968	0.00351189	0.00276269	0.00449522	0.00262221	0.00585316	0.00393332	0.00660236	0.0143285
TCF4(157)	0.0177698	0.00770793	0.0214622	0.010108	0.0128312	0.0188313	0.013985	0.0554786	0.0306009	0.0129696	0.0153697	0.0219238	0.0123696	0.0229853	0.0359088	0.0595403	0.00987723	0.0310625	0.0222468	0.0522016	0.012185	0.0821564	0.0250162	0.046063	0.018739	0.0282009	0.0605096	0.0241854	0.0202622	0.0222007	0.00692329	0.0126465	0.018739	0.0309702	0.016339	0.00886181	0.0237238	0.0264931	0.0216468	0.0340626	0.0254777	0.0209545	0.00969261	0.0222007	0.0321702	0.00946183	0.00886181	0.0110773	0.0332318
ZFHX3(165)	0.0312981	0.019403	0.0454093	0.0311171	0.0279059	0.0237449	0.0291723	0.0496156	0.0312528	0.0325645	0.0386703	0.0335142	0.0345545	0.070692	0.0877883	0.0455902	0.0166893	0.0449118	0.104432	0.0735414	0.0256897	0.0540027	0.0401628	0.0373134	0.0303483	0.0365446	0.0349163	0.0348711	0.0200362	0.0326549	0.0138851	0.0305744	0.0372682	0.0370873	0.0195387	0.0304839	0.0251922	0.0341927	0.0301673	0.0279964	0.0338761	0.0352782	0.0243781	0.0323835	0.0379919	0.029896	0.0232022	0.0211217	0.0259159
EMX2(29)	0.00682827	0.0119495	0.0249232	0.0300444	0.0141687	0	0.00870604	0	0.0122909	0.00051212	0.0633322	0.00409696	0	0.0402868	0.0547969	0	0	0.0182656	0.0466029	0.0537726	0	0	0.044213	0.0133151	0.00238989	0.0242404	0	0.00392626	0	0.00597474	0	0	0	0.0346535	0.028508	0.00119495	0	0	0.021509	0	0.0244111	0.0262888	0	0.0300444	0.00699898	0.0109252	0.015705	0	0.0109252
ETS2(305)	0.0171531	0.0199693	0.031106	0.0303806	0.0155743	0.020396	0.0150196	0.0413466	0.0267537	0.031362	0.015361	0.0209933	0.00294419	0.0331115	0.0432241	0.0359276	0.0356289	0.0206093	0.0552142	0.0448882	0.0171531	0.042328	0.0346476	0.0347756	0.0187745	0.0180918	0.0504352	0.0151903	0.0215054	0.0205666	0.0142942	0.0101126	0.0163424	0.0259857	0.00870456	0.0190732	0.0174091	0.0218467	0.0130995	0.0200973	0.0354583	0.0323434	0.015489	0.0306366	0.0322581	0.0132275	0.00469363	0.0136542	0.0277351
FOS(73)	0.082344	0.0560122	0.0862253	0.104718	0.0751142	0.0875951	0.0705479	0.0616438	0.097793	0.0716895	0.0792237	0.0820396	0.0582192	0.10137	0.0776256	0.0734399	0.0723744	0.0821918	0.0872146	0.115145	0.076484	0.0826484	0.0835616	0.0961187	0.0770167	0.102435	0.114688	0.0917808	0.0759513	0.0848554	0.0735921	0.0735921	0.0598174	0.0923135	0.0633181	0.0695586	0.0749619	0.0785388	0.0746575	0.0789193	0.102131	0.0940639	0.0714612	0.132801	0.103501	0.0633181	0.0468037	0.0502283	0.100533
HOXB2(23)	0.00487805	0	0.0441145	0.0273595	0	0	0	0	0.0163309	0.0101803	0	0.0182397	0	0	0.0564157	0	0	0	0.0148462	0	0.028632	0	0.0284199	0	0.0246023	0	0	0.0199364	0.00869565	0.042842	0.030965	0.0165429	0	0.0735949	0.0443266	0.030965	0.0267232	0.00848356	0.0460233	0	0.0432662	0.0583245	0.0352068	0	0	0.0498409	0	0.0246023	0.0383881
MEOX2(77)	0.0253903	0.00554502	0.035313	0.0165621	0.0196994	0.0172187	0.0147381	0.0194076	0.0215964	0.0137896	0.0351671	0.0202101	0.0183131	0.063184	0.0609952	0.0202101	0	0.0361885	0.063184	0.0871881	0.0172917	0.0423902	0.0020429	0.0169999	0.0137896	0.031519	0.0178024	0.0329053	0.0245878	0.011236	0.00518021	0.0214505	0.0205749	0.0323216	0.0124033	0.00824456	0.0175835	0.0295491	0.0142273	0.024223	0.0194076	0.0282358	0.00569094	0.0228367	0.0379396	0.018678	0.0146651	0.0129141	0.0230556
NFAT5(27)	0	0.0348477	0.00857508	0	0.00127714	0	0.0277322	0.0166028	0	0.00912242	0	0	0	0	0	0.0120416	0.0222587	0.00456121	0	0.00875753	0	0.0240832	0.0271848	0.00273673	0	0	0	0	0.0237183	0.00273673	0.0280971	0.0111294	0.0127714	0.00182449	0	0	0.0131363	0.00802773	0.012224	0.00729794	0.0229885	0.010582	0	0.00456121	0	0	0.0189746	0	0.0505382
NFATC4(15)	0.0223285	0	0.00988836	0.00287081	0	0.00382775	0	0	0	0	0	0	0	0.0105263	0	0	0	0.107177	0.0261563	0.092504	0.0236045	0	0	0	0	0.0299841	0	0.0207337	0	0.000318979	0	0.0325359	0	0.00606061	0.0111643	0	0.0200957	0.030941	0.00414673	0	0.046252	0.0379585	0	0.030941	0	0.00893142	0	0	0
SOX9(15)	0	0.0280702	0.0076555	0.0076555	0	0.0271132	0	0	0	0	0.00350877	0	0	0	0	0	0.00606061	0	0	0	0	0	0.0213716	0	0	0	0	0	0	0	0	0	0	0.00574163	0	0	0	0.00127592	0.000956938	0.0197767	0	0.0124402	0.0334928	0	0	0	0	0	0.0440191
BARX1(8)	0.0747059	0	0.0647059	0.00294118	0.0829412	0.0723529	0.0505882	0	0.0994118	0.0594118	0.0676471	0.06	0.0788235	0.225294	0.142941	0	0	0	0.325882	0.161176	0.0576471	0.00352941	0	0.0194118	0.0223529	0.0658824	0	0.0958824	0.0670588	0	0	0.0664706	0	0	0	0.0523529	0.0658824	0.0658824	0	0.0329412	0.0317647	0.0270588	0.0317647	0	0.09	0.0694118	0.0576471	0.0447059	0.1
FOSB(39)	0.0648184	0.0662502	0.0698946	0.11597	0.0650787	0.0757517	0.0788754	0.0620851	0.101523	0.0829103	0.0564884	0.0935832	0.0193935	0.061174	0.0331902	0.0913706	0.0790056	0.0913706	0.0456853	0.153195	0.0831706	0.106599	0.0916309	0.0987895	0.0873357	0.0830405	0.120396	0.0753612	0.0946245	0.0833008	0.085123	0.0480281	0.0338409	0.0596121	0.0341013	0.0783548	0.0648184	0.0873357	0.0627359	0.0641676	0.102043	0.0993102	0.0613042	0.159183	0.123519	0.0459456	0.042171	0.0529741	0.117532
FOXO1(31)	0	0.0248756	0.00112342	0	0	0	0.0274434	0	0.00240732	0.00256781	0	0	0	0	0	0	0	0.00481464	0	0	0	0	0.00658	0	0	0	0	0	0	0	0.000160488	0	0	0	0	0	0.00706147	0	0	0	0	0	0	0	0	0	0	0	0
HOXB7(14)	0	0	0	0	0	0	0	0.000681896	0	0	0	0	0	0	0.00545516	0	0	0	0	0.0119332	0	0	0	0	0	0	0	0	0	0	0	0	0	0	0	0	0	0	0	0	0	0	0	0	0	0	0	0	0
HSF2(13)	0	0.0307692	0	0	0	0	0.0578755	0.0315018	0	0	0	0	0	0	0	0.0355311	0.0190476	0.0161172	0	0	0	0	0	0	0	0	0	0	0	0	0.0212454	0	0.00695971	0.0040293	0	0	0	0.003663	0	0	0	0	0	0	0	0	0	0	0
IRF7(47)	0	0	0	0	0	0	0	0.000110241	0	0	0	0	0	0	0.00782714	0	0.0143314	0	0	0	0	0.0212766	0.00396869	0	0	0	0.00077169	0	0	0	0	0	0	0	0	0	0	0	0.0111344	0	0	0	0.00154338	0	0	0.0113549	0	0.00948076	0
LEF1(17)	0	0.00395928	0	0	0	0	0.0330882	0.0387443	0	0.021776	0	0	0	0	0	0.10379	0.0053733	0	0	0	0	0	0	0.0704186	0	0	0.040724	0	0	0	0	0.018948	0.0197964	0	0	0	0	0	0.000848416	0	0.00707014	0	0	0	0	0	0	0	0.0124434
MEIS1(14)	0.00340948	0	0.0433004	0.0790999	0	0	0	0	0.026253	0	0	0.0293215	0	0	0.0906921	0	0	0	0.0238663	0	0.046028	0	0.0306853	0	0.0395499	0	0	0.0320491	0.0139789	0.0688715	0.0497784	0.0388681	0	0.0998977	0.103307	0.0419366	0.0429594	0.0136379	0.0204569	0	0.0961473	0.106717	0.0340948	0.000681896	0	0.0801227	0	0.0395499	0.0617116
SOX18(12)	0.0443389	0	0.0684877	0	0.0490895	0.0360253	0	0.179731	0.0550277	0	0.0376089	0.0542359	0	0	0.0023753	0.14133	0	0.0585907	0.0130641	0	0.0518606	0.159937	0	0.165083	0.0368171	0.0673001	0.134204	0.0332542	0.0839272	0.074426	0.0684877	0.0106888	0	0.070863	0.0712589	0.0407759	0.0799683	0.0570071	0.103721	0.0518606	0.0498812	0.0340459	0.0546318	0.0736342	0.081156	0.0534442	0	0.0558195	0.0898654
SOX4(10)	0.0983452	0.16974	0.0359338	0.020331	0.0605201	0.0416076	0.121986	0.043026	0	0.108747	0.0562648	0.058156	0.058156	0	0.0283688	0	0	0.0903073	0.0548463	0.135697	0.0326241	0.0595745	0.192908	0.0326241	0.0728132	0	0	0.0855792	0.0921986	0.0255319	0.0742317	0	0.13617	0.00378251	0.0113475	0.0297872	0.03026	0.0756501	0.0713948	0.155556	0.0425532	0.0524823	0.116312	0.055792	0.0137116	0.0378251	0.200946	0.0345154	0.177778
TBX3(18)	0.0248996	0	0.00829987	0.0107095	0	0.00321285	0	0.0064257	0.0382865	0.00776439	0	0.00722892	0	0.0104418	0	0.0254351	0	0.037751	0.0230254	0.00776439	0.0198126	0.000803213	0.0720214	0	0	0.0607764	0	0.0532798	0	0.027577	0	0.0294511	0	0.027577	0	0.00615796	0.0551539	0.0589023	0.0174029	0.0340027	0.016332	0.0712182	0.0176707	0.0259705	0.0484605	0.00749665	0	0	0.0165997
TCF21(8)	0.0652941	0	0	0.00117647	0.0435294	0.0329412	0	0	0.0782353	0	0.0352941	0.0429412	0	0.0305882	0.0658824	0	0	0.0547059	0	0	0.0158824	0	0	0	0	0.131765	0.0252941	0.105294	0.100588	0.0982353	0.0511765	0.0694118	0	0.0841176	0.0694118	0.0223529	0.00764706	0	0.0911765	0.0529412	0.115882	0.102941	0.0905882	0	0.101765	0.0629412	0	0.0305882	0.102941
WT1(21)	0.00809062	0.0612575	0.0108645	0.0221914	0.018724	0.0383726	0.0626445	0	0.037448	0.000924642	0	0.00716597	0.0270458	0	0	0.00716597	0.00439205	0.00855294	0.0198798	0.00670365	0.0159501	0	0.0319001	0.00670365	0.0127138	0.00184928	0.0143319	0.0376791	0.00300509	0.0436893	0	0.0166436	0.0159501	0.00739713	0.0189552	0	0.0113269	0.0353675	0.0337494	0.063338	0	0.0325936	0.038835	0	0.0314378	0.0134073	0.0416089	0.00577901	0.0665742
YY1(22)	0.00619332	0.00287547	0.00552975	0	0.0188011	0.00729927	0.0283123	0.0544127	0	0.00464499	0.0411413	0.0400354	0.00729927	0	0.0168104	0.0148197	0.040699	0.00022119	0.00575094	0.0358328	0.0188011	0.0451228	0.0258792	0.0115019	0.0201283	0.00995355	0.0278699	0.00132714	0.021013	0.00464499	0.026764	0.0214554	0.0230038	0	0	0.00685689	0.0192435	0.047777	0	0.0152621	0.0088476	0	0.0145985	0.0205707	0.0254369	0.0265428	0.00176952	0.0181376	0.0621544
ZNF205(5)	0	0.14486	0.00654206	0	0	0	0.111215	0	0.0140187	0.0149533	0	0	0	0	0	0	0	0	0	0	0	0	0	0	0	0	0	0	0	0	0	0	0	0	0	0	0	0	0	0	0	0	0	0	0	0	0	0	0
ZXDC(10)	0	0	0	0	0	0	0	0	0	0	0	0	0	0	0	0	0	0	0	0	0	0	0	0	0	0	0	0	0	0	0.0382979	0	0	0	0	0	0	0	0	0	0	0	0	0	0	0	0	0	0
DDIT3(6)	0.254489	0.131928	0.196721	0.277908	0.118657	0.226386	0.270882	0.112412	0.233411	0.113193	0.0382514	0.163934	0	0.156128	0.116315	0.193599	0	0.0702576	0	0.419984	0.166276	0.25605	0.112412	0.196721	0.215457	0.0679157	0.272443	0.214676	0.193599	0.20765	0.176425	0.123341	0	0	0.00702576	0.181889	0.0843091	0.169399	0.266979	0.137393	0.192037	0.232631	0.181889	0.345043	0.201405	0.114754	0.136612	0.0944575	0.299766
HIF1A(35)	0	0.0327351	0	0	0	0.0107681	0.0190955	0	0.0045944	0.0143575	0	0	0.0157933	0	0	0	0	0	0	0	0	0	0.0249821	0	0	0	0	0	0	0	0	0	0.0195262	0	0	0	0	0.00703518	0	0	0	0	0	0	0	0	0.032448	0	0
PBX3(14)	0	0	0	0	0	0	0	0	0	0	0	0	0	0	0	0	0	0	0	0	0	0	0.0276168	0	0	0	0	0	0	0	0	0	0.00136379	0	0	0	0	0	0	0	0.0375043	0	0	0	0	0	0	0	0
REL(45)	0	0	0	0	0	0	0	0.00595647	0	0.0127148	0.00252005	0.000343643	0.00309278	0	0	0	0.0103093	0.0117984	0	0	0	0.00446735	0	0	0	0	0	0.000687285	0	0	0	0	0	0	0	0	0	0	0	0	0	0	0.00137457	0	0	0	0	0	0.0122566
ARID5B(84)	0.0433211	0.0260609	0.0424342	0.0554646	0.0363624	0.0334288	0.0258562	0.020876	0.0371128	0.0360213	0.0328831	0.0279711	0.0276982	0.0532815	0.0508255	0.0232637	0	0.03684	0.0405239	0.0836403	0.0371128	0.0422295	0.0491199	0.0252422	0.0289262	0.0511666	0.0274935	0.0425706	0.0505526	0.0289262	0.0223769	0.0335653	0.0287215	0.0468686	0.0278346	0.0340428	0.0392959	0.0420931	0.054373	0.0305635	0.0589439	0.0638559	0.0260609	0.0675399	0.0453677	0.0463228	0.0227862	0.0259926	0.0566926
FLI1(328)	0.0186465	0.0150196	0.0339222	0.0186039	0.0237242	0.020652	0.020396	0.0723673	0.0282045	0.0368237	0.0206093	0.0347329	0.0166837	0.0267537	0.0279058	0.0773596	0.0386158	0.0339222	0.0302526	0.0343489	0.0229561	0.0972862	0.0411333	0.0765916	0.030978	0.0334101	0.0844427	0.0226148	0.0244069	0.0333248	0.0156597	0.0142089	0.0273938	0.0288018	0.0199693	0.0186039	0.0235962	0.0337088	0.0240229	0.0353729	0.0287592	0.0229561	0.0203533	0.0236815	0.0422	0.0220174	0.00768049	0.0234255	0.0329834
NFE2L2(3)	0	0	0	0	0	0	0	0	0	0	0	0	0	0	0	0	0	0	0	0	0	0	0	0	0	0	0	0	0	0	0	0	0	0	0	0	0	0	0	0	0	0	0	0	0	0	0	0	0
ZMIZ1(36)	0.0106353	0	0.0176322	0	0.00573748	0.00573748	0.0153932	0	0	0.0130143	0.0214106	0.00321858	0	0	0.0165127	0.00923594	0.0127344	0.0230898	0	0.0018192	0.0124545	0	0.0194514	0.0215505	0.00461797	0	0.0127344	0.00265883	0.0239295	0	0.000279877	0	0.00839631	0.00489784	0.0165127	0	0	0.00475791	0	0.0107753	0.0155332	0.0348447	0.00629723	0.0130143	0	0.00307865	0.0205709	0	0.0131542
EGR1(112)	0.0581331	0.0590788	0.0830552	0.0732644	0.067312	0.0537383	0.0458945	0.0275367	0.0945149	0.0460614	0.0408879	0.0700935	0.0414441	0.0881175	0.0931798	0.0526814	0.0168002	0.0750445	0.0634735	0.075267	0.0694815	0.0436693	0.0436137	0.0433912	0.0535714	0.0809413	0.0465065	0.102637	0.0693146	0.0971295	0.0712061	0.0713173	0.0409435	0.0989097	0.0786604	0.0627503	0.0776591	0.0751001	0.090287	0.0816644	0.0993547	0.121996	0.0631954	0.090287	0.105418	0.0862261	0.0244215	0.0666444	0.0836671
[truncated: 5,000 more columns]
