# Supplementary material for: Single-cell transcriptomic atlas of goat ovarian aging
Source: J Anim Sci Biotechnol. 2023 Dec 6;14:151. doi: 10.1186/s40104-023-00948-8 (PMC10699009; doi:10.1186/s40104-023-00948-8)
Supplement: Supplementary file 9 — Additional file 9: Table S7. The target genes of HIF1A, SOX4, and FOXO1. [file 40104_2023_948_MOESM9_ESM.xlsx]

## Sheet: Sheet1
Table S7 The target genes of HIF1A, SOX4, and FOXO1
TF	Target	Weight
HIF1A	APPBP2	13.1399
HIF1A	ARFGEF1	34.3868
HIF1A	ARHGAP22	13.4991
HIF1A	ARRDC4	20.989
HIF1A	CKAP5	26.7162
HIF1A	CKM	17.6166
HIF1A	DMXL2	10.1773
HIF1A	ELOVL4	21.8237
HIF1A	FAM171B	10.4735
HIF1A	FHOD3	15.5793
HIF1A	FITM2	19.9785
HIF1A	FST	80.169
HIF1A	GALNT13	15.1906
HIF1A	GRIA2	17.9101
HIF1A	HK1	13.0501
HIF1A	ITGA6	37.2496
HIF1A	KCNAB1	32.7432
HIF1A	LONP1	18.3779
HIF1A	MAP7D2	33.0652
HIF1A	MYO10	34.6589
HIF1A	PAK1	21.5528
HIF1A	PRKAR2B	61.0575
HIF1A	PTGR1	29.2694
HIF1A	RASL11B	31.5545
HIF1A	SERPINE2	31.9594
HIF1A	SIK3	7.98509
HIF1A	SLC25A13	18.5891
HIF1A	SMAD2	35.1265
HIF1A	SMS	14.1677
HIF1A	SORT1	17.7292
HIF1A	TFRC	11.1214
HIF1A	TLL2	35.4298
HIF1A	UBAP2L	16.3672
HIF1A	VANGL1	10.5587
HIF1A	ZXDC	6.30191
SOX4	APLP2	56.462
SOX4	CDKN1C	39.0848
SOX4	EIF4G2	32.613
SOX4	GADD45A	45.0128
SOX4	IGFBP2	63.0703
SOX4	MARCKS	64.3278
SOX4	NOVA1	37.7967
SOX4	RUNX2	39.9145
SOX4	STMN1	46.9066
SOX4	WNT5A	57.3444
FOXO1	ANGPT2	33.7733
FOXO1	ARHGAP6	30.0349
FOXO1	ARRDC4	17.4474
FOXO1	ASB9	65.7983
FOXO1	BBX	12.9545
FOXO1	CEP55	57.3123
FOXO1	CTNND1	9.88716
FOXO1	CXXC5	28.6042
FOXO1	DACH1	11.2058
FOXO1	ECE1	47.0368
FOXO1	EGLN1	38.5877
FOXO1	ELL2	46.3198
FOXO1	FNDC3B	32.7542
FOXO1	GABARAPL1	37.5092
FOXO1	GKAP1	12.7822
FOXO1	LRRC1	18.9966
FOXO1	PDE7B	10.9129
FOXO1	PHIP	11.8563
FOXO1	PLCB4	25.2829
FOXO1	PRKAG2	31.3211
FOXO1	RNF111	12.8632
FOXO1	RUNX2	99.0491
FOXO1	SCAP	35.8565
FOXO1	SIK3	13.291
FOXO1	SMAD7	21.8827
FOXO1	SRGN	24.5747
FOXO1	STC1	56.7717
FOXO1	TOX	12.886
FOXO1	TRIM2	30.3914
FOXO1	TTC36	6.81943
FOXO1	WNT5B	27.7489
